# Supplementary material for: Herb-symptom analysis of Erchen decoction combined with Xiebai powder formula and its mechanism in the treatment of chronic obstructive pulmonary disease
Source: Front Pharmacol. 2023 May 19;14:1117238. doi: 10.3389/fphar.2023.1117238 (PMC10235815; doi:10.3389/fphar.2023.1117238)
Supplement: Supplementary file 1 [file DataSheet1.ZIP]

Archive with 11 entries (11 files):
- Supplementary Material/Table S1.TCM symptoms.xlsx
- Supplementary Material/Table S10.KEGG analysis.xlsx
- Supplementary Material/Table S11.Molecular docking data.xlsx
- Supplementary Material/Table S2.Modern medicine symptoms.xlsx
- Supplementary Material/Table S3.ECXB ingredients and targets.xlsx
- Supplementary Material/Table S4.COPD targets.xlsx
- Supplementary Material/Table S5.Venn.xlsx
- Supplementary Material/Table S6.CytoNCA-score1.csv
- Supplementary Material/Table S7.CytoNCA-score2.csv
- Supplementary Material/Table S8.CytoNCA-score3.csv
- Supplementary Material/Table S9.GO analysis.xlsx
