# Supplementary material for: Herb-symptom analysis of Erchen decoction combined with Xiebai powder formula and its mechanism in the treatment of chronic obstructive pulmonary disease
Source: Front Pharmacol. 2023 May 19;14:1117238. doi: 10.3389/fphar.2023.1117238 (PMC10235815; doi:10.3389/fphar.2023.1117238)
Supplement: Supplementary file 1 [file DataSheet1.ZIP › Supplementary Material/Table S1.TCM symptoms.xlsx]

## Sheet: Sheet1
ID	TCM symptom id	TCM symptom name	Symptom pinyin name	Symptom locus	Symptom property	Type
Pinelliae Rhizoma	SMTS00024	dry nose	Bi Gan	鼻	肺热	Synonymous terms
Pinelliae Rhizoma	SMTS00068	epigastic upset	Cao Za	脾胃	湿热	Synonymous terms
Pinelliae Rhizoma	SMTS00069	epigastic upset	Cao Za Ou Tu	脾胃	湿热	Synonymous terms
Pinelliae Rhizoma	SMTS00109	dyspnea	Chuan	肺	气逆	Synonymous terms
Pinelliae Rhizoma	SMTS00149	smelling malodorous stool	Da Bian Chou Hui	大肠	湿热	Synonymous terms
Pinelliae Rhizoma	SMTS00163	soar smelling malodorous stool	Da Bian Suan Chou	大肠	火热	Synonymous terms
Pinelliae Rhizoma	SMTS00251	regurgitation	Fan Wei	胃	胃虚	Ontological terms
Pinelliae Rhizoma	SMTS00253	vomiting water	Fan Tu Qing Shui	None	脾虚湿盛	Synonymous terms
Pinelliae Rhizoma	SMTS00255	disturbance of lung qi	Fei Qi Bu Chang	肺	气逆	Synonymous terms
Pinelliae Rhizoma	SMTS00272	wind phlegm dizziness	Feng Tan Xuan Yun	None	风痰	Ontological terms
Pinelliae Rhizoma	SMTS00381	inhibited sweating	Han Chu Bu Chang	肾	湿热	Synonymous terms
Pinelliae Rhizoma	SMTS00490	premenstrual chest distress	Jing Qian Xiong Men	子宫	气郁	Synonymous terms
Pinelliae Rhizoma	SMTS00501	pathematic	Liang Kong	心脑	阳虚	Synonymous terms
Pinelliae Rhizoma	SMTS00518	cervical spondylosis type headache	Jing Zhui Bing Xing Tou Tong	四肢	血瘀	Synonymous terms
Pinelliae Rhizoma	SMTS00545	cough and panting	Ke Chuan	肺	气逆	Ontological terms
Pinelliae Rhizoma	SMTS00546	panting of cough pain	Ke Chuan Tong Shen	肺	气逆	Synonymous terms
Pinelliae Rhizoma	SMTS00548	cough even breathe heavily	Ke Shen Er Chuan	肺	气逆	Synonymous terms
Pinelliae Rhizoma	SMTS00549	cough	Ke Sou	肺	气逆	Ontological terms
Pinelliae Rhizoma	SMTS00550	cough frequency	Ke Sou Pin Zuo	肺	伏痰	Synonymous terms
Pinelliae Rhizoma	SMTS00551	cough day long	Ke Sou Ri Jiu	肺	气虚	Synonymous terms
Pinelliae Rhizoma	SMTS00552	cough phlegm	Ke Sou Tan Duo	肺	痰湿	Ontological terms
Pinelliae Rhizoma	SMTS00553	cough phlegm	Ke Sou Tan Sheng	肺	痰湿	Synonymous terms
Pinelliae Rhizoma	SMTS00555	paroxysmal cough	Ke Sou Zhen Zuo	肺	风痰	Synonymous terms
Pinelliae Rhizoma	SMTS00591	drool foaming at the mouth	Kou Tu Xian Mo	肝脾	胃寒	Synonymous terms
Pinelliae Rhizoma	SMTS00693	yellowing of the eyes	Mu Fa Huang	肝	湿热	Synonymous terms
Pinelliae Rhizoma	SMTS00712	the pain of the brain	Nao Bu Teng Tong	脑	肝肾亏虚	Synonymous terms
Pinelliae Rhizoma	SMTS00718	dyspnea in old age	Nian Lao Qi Chuan	肺	肾虚	Synonymous terms
Pinelliae Rhizoma	SMTS00755	vomiting	Ou Tu	胃	胃气上逆	Ontological terms
Pinelliae Rhizoma	SMTS00756	vomiting water	Ou Tu Qing Shui	胃	胃气上逆	Synonymous terms
Pinelliae Rhizoma	SMTS00757	vomiting milk	Ou Tu Ru Shi	胃	胃气上逆	Synonymous terms
Pinelliae Rhizoma	SMTS00793	spleen vacuity and qi stagnation	Pi Xu Qi Zhi	脾	None	Synonymous terms
Pinelliae Rhizoma	SMTS00794	glomus and fullness	Pi Man	胃	气虚	Ontological terms
Pinelliae Rhizoma	SMTS00795	glomus and oppression	Pi Men	胃	脾气虚	Ontological terms
Pinelliae Rhizoma	SMTS00803	panting	Qi Chuan	肺	肾气虚	Ontological terms
Pinelliae Rhizoma	SMTS00804	panting cough	Qi Chuan Ke Sou	肺	肾气虚	Ontological terms
Pinelliae Rhizoma	SMTS00805	rough breathing	Qi Cu	肺	肺热	Synonymous terms
Pinelliae Rhizoma	SMTS00811	qi counterflow rapid panting	Qi Ni Chuan Ji	肺	肺气上逆	Ontological terms
Pinelliae Rhizoma	SMTS00816	forehead headache	Qian E Tou Tong	脑	None	Synonymous terms
Pinelliae Rhizoma	SMTS00817	forehead tenderness	Qian E Ya Tong	脑	None	Synonymous terms
Pinelliae Rhizoma	SMTS00917	tongue body swelling	She Ti Zhong	脾	脾虚	Synonymous terms
Pinelliae Rhizoma	SMTS00924	light and dark tongue	She Zhi Dan An	脾	血瘀	Synonymous terms
Pinelliae Rhizoma	SMTS00934	yellowing of the body and eyes	Shen Mu Fa Huang	心肝	肝经湿热	Synonymous terms
Pinelliae Rhizoma	SMTS00950	neuropathic pain	Shen Jing Xing Teng Tong	心脑	元神失养	Synonymous terms
Pinelliae Rhizoma	SMTS00951	neuropathic headache	Shen Jing Xing Tou Tong	心脑	元神失养	Synonymous terms
Pinelliae Rhizoma	SMTS01023	turn on the eye	Shuang Mu Shang Diao	肝	肝肾亏虚	Synonymous terms
Pinelliae Rhizoma	SMTS01050	yellow urine	Sou Huang	肝	肝经湿热	Synonymous terms
Pinelliae Rhizoma	SMTS01063	copious phlegm	Tan Duo	肺	肺气虚	Ontological terms
Pinelliae Rhizoma	SMTS01065	copious phlegm and cough	Tan Duo Ke Sou	肺	肺气虚	Ontological terms
Pinelliae Rhizoma	SMTS01066	copious and dilute phlegm	Tan Duo Qing Xi	肺	肺气虚	Synonymous terms
Pinelliae Rhizoma	SMTS01067	copious phlegm and qi ascent	Tan Duo Shang Qi	肺	肾气虚	Synonymous terms
Pinelliae Rhizoma	SMTS01068	copious phlegm and dyspnea	Tan Duo Zuo Chuan	肺	肾气虚	Synonymous terms
Pinelliae Rhizoma	SMTS01074	phlegm syncope	Tan Jue	肺	痰热	Ontological terms
Pinelliae Rhizoma	SMTS01075	phlegm syncope headache	Tan Jue Tou Tong	肺	痰湿	Ontological terms
Pinelliae Rhizoma	SMTS01085	phlegm thin	Tan Xi	肺	寒湿犯肺	Synonymous terms
Pinelliae Rhizoma	SMTS01088	phlegm and fluid retention	Tan Yin	肺	寒湿阻肺	Ontological terms
Pinelliae Rhizoma	SMTS01109	listen to the failure	Ting Shuai	肝	肝肾亏虚	Synonymous terms
Pinelliae Rhizoma	SMTS01118	severe pain	Tong Shen	None	寒证	Synonymous terms
Pinelliae Rhizoma	SMTS01121	head stabbing pain	Tou Bu La Tong	头	淤血	Synonymous terms
Pinelliae Rhizoma	SMTS01122	head distending pain	Tou Bu Zhang Tong	头	气虚	Synonymous terms
Pinelliae Rhizoma	SMTS01125	head stabbing pain	Tou La Tong	头	淤血	Synonymous terms
Pinelliae Rhizoma	SMTS01126	cephalic facial neuralgia	Tou Mian Bu Shen Jing Tong	头	经脉失养	Synonymous terms
Pinelliae Rhizoma	SMTS01127	head and face pain	Tou Mian Teng Tong	头	经脉失养	Synonymous terms
Pinelliae Rhizoma	SMTS01132	head pain	Tou Teng Tong	头	湿热瘀滞	Synonymous terms
Pinelliae Rhizoma	SMTS01133	headache	Tou Tong	头	气虚亏虚	Ontological terms
Pinelliae Rhizoma	SMTS01134	headache many days	Tou Tong Ri Jiu	头	气血亏虚	Synonymous terms
Pinelliae Rhizoma	SMTS01135	head with binding sensation	Tou Tong Ru Guo	头	寒湿证	Synonymous terms
Pinelliae Rhizoma	SMTS01181	oppression in the gastric	Guan Men	脾胃	肝气犯胃	Ontological terms
Pinelliae Rhizoma	SMTS01183	gastric stuffiness	Guan Pi	脾胃	肝气犯胃	Ontological terms
Pinelliae Rhizoma	SMTS01210	stomach upset with stomach	Wei Guan Cao Za	肠胃	胃气虚	Synonymous terms
Pinelliae Rhizoma	SMTS01211	stomach upset with stomach	Wei Guan Cao Za Bu Shi	肠胃	胃气虚	Synonymous terms
Pinelliae Rhizoma	SMTS01216	glomus and fullness with stomach	Wei Guan Pi Man	肠胃	脾气虚	Ontological terms
Pinelliae Rhizoma	SMTS01217	glomus and oppression with stomach	Wei Guan Pi Men	肠胃	脾气虚	Synonymous terms
Pinelliae Rhizoma	SMTS01219	burning sensation in the stomach	Wei Guan Shao Zhuo Gan	肠胃	胃热	Synonymous terms
Pinelliae Rhizoma	SMTS01227	heat in the stomach	Wei Zhong Zhuo Re	肠胃	热证	Synonymous terms
Pinelliae Rhizoma	SMTS01327	vexation and sleeplessness	Xin Fan Nan Mei	心	火热扰心	Synonymous terms
Pinelliae Rhizoma	SMTS01362	stifling oppression in the chest	Xiong Bu Bie Men	心肺	气滞	Synonymous terms
Pinelliae Rhizoma	SMTS01373	fullness in the chest	Xiong Fu Zhang Man	心肺	肝气郁滞	Synonymous terms
Pinelliae Rhizoma	SMTS01386	chest discomfort	Xiong Men Bu Shi	心肺	肝气郁滞	Synonymous terms
Pinelliae Rhizoma	SMTS01389	glomus in the chest	Xiong Pi	心肺	肝气郁滞	Ontological terms
Pinelliae Rhizoma	SMTS01393	fullness and oppression in the chest and stomach duct	Xiong Guan Man Men	心肺	心胸郁热	Ontological terms
Pinelliae Rhizoma	SMTS01394	glomus and oppression in the chest and stomach duct	Xiong Guan Pi Men	心肺	心胸郁热	Ontological terms
Pinelliae Rhizoma	SMTS01414	stifling oppression in the chest	Xiong Zhong Bie Men	心肺	肝气郁滞	Synonymous terms
Pinelliae Rhizoma	SMTS01416	oppression and hot in the chest	Xiong Zhong Men Re	心肺	肝气郁滞	Synonymous terms
Pinelliae Rhizoma	SMTS01439	dizziness	Xuan Yun	头部	风眩内动、清窍不宁或清阳不升，脑窍失养	Ontological terms
Pinelliae Rhizoma	SMTS01441	neurovascular headache	Xie Guan Shen Jing Xing Tou Tong	头	None	Synonymous terms
Pinelliae Rhizoma	SMTS01599	swollen welling abscess	Yong Zhong	皮肤	热毒	Ontological terms
Pinelliae Rhizoma	SMTS01624	car sickness	Yun Che	None	None	Synonymous terms
Pinelliae Rhizoma	SMTS01625	boat sickness	Yun Chuan	None	None	Synonymous terms
Pinelliae Rhizoma	SMTS01626	dizziness	Yun Xuan	None	None	Ontological terms
Pinelliae Rhizoma	SMTS01934	plum stone qi	Mei He Qi	咽喉	心脾两虚证、肝气郁 结证、肝郁脾虚证、肝胃不和证、阴虚肝郁证	Ontological terms
Pinelliae Rhizoma	SMTS02040	swollen welling abscess and phlegm nodule	Yong Zhong Tan He	皮肤	气滞血瘀证	Ontological terms
Pinelliae Rhizoma	SMTS02054	phlegm nodule	Tan He	乳房	气滞痰凝，肺肾阴虚证	Ontological terms
Pinelliae Rhizoma	SMTS02104	dizziness	Xuan Ji	None	None	Ontological terms
Citri Reticulatae Pericarpium	SMTS00015	bloating	Bao Zhang	肠胃	胃气上逆	Synonymous terms
Citri Reticulatae Pericarpium	SMTS00065	no desire for food and drink	Bu Yu Yin Shi	肠胃	脾胃虚弱	Synonymous terms
Citri Reticulatae Pericarpium	SMTS00095	swollen face in the morning	Chen Qi Mian Zhong	肾	肾虚	Synonymous terms
Citri Reticulatae Pericarpium	SMTS00255	disturbance of lung qi	Fei Qi Bu Chang	肺	气逆	Synonymous terms
Citri Reticulatae Pericarpium	SMTS00283	abdominal discomfort	Fu Bu Bu Shi	胃肠	气滞	Synonymous terms
Citri Reticulatae Pericarpium	SMTS00285	abdominal distension	Fu Bu Zhang Man	胃肠	气滞	Synonymous terms
Citri Reticulatae Pericarpium	SMTS00286	abdominal distension and discomfort	Fu Bu Zhang Man Bu Shu	胃肠	气滞	Synonymous terms
Citri Reticulatae Pericarpium	SMTS00292	abdominal distension	Fu Zhang	肠胃	气滞	Ontological terms
Citri Reticulatae Pericarpium	SMTS00293	abdominal distension	Fu Zhang Man	肠胃	气滞	Ontological terms
Citri Reticulatae Pericarpium	SMTS00295	abdominal distension	Fu Zhong Zhang Man	肠胃	气滞	Ontological terms
Citri Reticulatae Pericarpium	SMTS00314	anus sagging	Gang Men Xia Zhui	大肠	气虚下陷	Synonymous terms
Citri Reticulatae Pericarpium	SMTS00381	inhibited sweating	Han Chu Bu Chang	肾	湿热	Synonymous terms
Citri Reticulatae Pericarpium	SMTS00437	rashness,impatience,and irascibility	Ji Zao Yi Nu	None	火热	Synonymous terms
Citri Reticulatae Pericarpium	SMTS00471	inhibited menstruation	Jing Chu Xing Bu Chang	子宫	瘀血	Synonymous terms
Citri Reticulatae Pericarpium	SMTS00483	promenstrual abdominal pain	Jing Qian Fu Tong Jia Ju	子宫	血瘀	Synonymous terms
Citri Reticulatae Pericarpium	SMTS00487	premenstrual pain is worse	Jing Qian Teng Tong Jia Zhong	子宫	血瘀	Synonymous terms
Citri Reticulatae Pericarpium	SMTS00492	menstruation continuous trickle	Jing Shui Lin Li Bu Jing	子宫	阳虚	Synonymous terms
Citri Reticulatae Pericarpium	SMTS00547	paroxysmal cough	Ke Qiang Zhen Zuo	肺	气逆	Synonymous terms
Citri Reticulatae Pericarpium	SMTS00549	cough	Ke Sou	肺	气逆	Ontological terms
Citri Reticulatae Pericarpium	SMTS00550	cough frequency	Ke Sou Pin Zuo	肺	伏痰	Synonymous terms
Citri Reticulatae Pericarpium	SMTS00551	cough day long	Ke Sou Ri Jiu	肺	气虚	Synonymous terms
Citri Reticulatae Pericarpium	SMTS00552	cough phlegm	Ke Sou Tan Duo	肺	痰湿	Ontological terms
Citri Reticulatae Pericarpium	SMTS00553	cough phlegm	Ke Sou Tan Sheng	肺	痰湿	Synonymous terms
Citri Reticulatae Pericarpium	SMTS00555	paroxysmal cough	Ke Sou Zhen Zuo	肺	风痰	Synonymous terms
Citri Reticulatae Pericarpium	SMTS00569	cyanotic lips	Kou Chun Qing Zi	肝脾	肝风	Synonymous terms
Citri Reticulatae Pericarpium	SMTS00674	lusterless complexion	Mian Se Bu Hua	肝	气虚	Synonymous terms
Citri Reticulatae Pericarpium	SMTS00706	poor intake	Na Cha	心	胃气虚	Ontological terms
Citri Reticulatae Pericarpium	SMTS00709	reduced food intake	Na Shao	脾胃	胃气虚	Synonymous terms
Citri Reticulatae Pericarpium	SMTS00754	retching counterflow	Ou Ni	胃	胃气上逆	Ontological terms
Citri Reticulatae Pericarpium	SMTS00793	spleen vacuity and qi stagnation	Pi Xu Qi Zhi	脾	None	Synonymous terms
Citri Reticulatae Pericarpium	SMTS00892	sagging distention in the lesser abdomen	Shao Fu Zhui Zhang	腹部	气虚	Synonymous terms
Citri Reticulatae Pericarpium	SMTS00896	reduced eating	Shao Shi	胃	脾虚	Ontological terms
Citri Reticulatae Pericarpium	SMTS00984	abdominal distension after eating	Shi Hou Fu Zhang Ju An	脾胃	脾气虚	Synonymous terms
Citri Reticulatae Pericarpium	SMTS00990	reduced eating	Shi Shao	脾胃	脾虚	Ontological terms
Citri Reticulatae Pericarpium	SMTS00996	reduced appetite	Shi Yu Jian Tui	脾胃	脾虚	Synonymous terms
Citri Reticulatae Pericarpium	SMTS01063	copious phlegm	Tan Duo	肺	肺气虚	Ontological terms
Citri Reticulatae Pericarpium	SMTS01065	copious phlegm and cough	Tan Duo Ke Sou	肺	肺气虚	Ontological terms
Citri Reticulatae Pericarpium	SMTS01066	copious and dilute phlegm	Tan Duo Qing Xi	肺	肺气虚	Synonymous terms
Citri Reticulatae Pericarpium	SMTS01067	copious phlegm and qi ascent	Tan Duo Shang Qi	肺	肾气虚	Synonymous terms
Citri Reticulatae Pericarpium	SMTS01068	copious phlegm and dyspnea	Tan Duo Zuo Chuan	肺	肾气虚	Synonymous terms
Citri Reticulatae Pericarpium	SMTS01085	phlegm thin	Tan Xi	肺	寒湿犯肺	Synonymous terms
Citri Reticulatae Pericarpium	SMTS01109	listen to the failure	Ting Shuai	肝	肝肾亏虚	Synonymous terms
Citri Reticulatae Pericarpium	SMTS01150	vomiting and diarrhea	Tu Xie	胃肠	气机升降失调	Ontological terms
Citri Reticulatae Pericarpium	SMTS01178	abdominal distension fullness	Guan Fu Zhang Man	脾胃	胃气虚	Ontological terms
Citri Reticulatae Pericarpium	SMTS01182	stomach duct discomfort	Guan Men Bu Shu	脾胃	肝气犯胃	Synonymous terms
Citri Reticulatae Pericarpium	SMTS01195	abdominal distension after gastrointestinal surgery	Wei Chang Zhu Hou Fu Zhang	肠胃	脾胃虚弱	Synonymous terms
Citri Reticulatae Pericarpium	SMTS01219	burning sensation in the stomach	Wei Guan Shao Zhuo Gan	肠胃	胃热	Synonymous terms
Citri Reticulatae Pericarpium	SMTS01227	heat in the stomach	Wei Zhong Zhuo Re	肠胃	热证	Synonymous terms
Citri Reticulatae Pericarpium	SMTS01299	smaller abdominal fullness	Xiao Fu Man	子宫	肝气郁滞	Synonymous terms
Citri Reticulatae Pericarpium	SMTS01305	smaller abdominal distention	Xiao Fu Zhang	子宫	气滞	Synonymous terms
Citri Reticulatae Pericarpium	SMTS01308	sagging distention in the lesser abdomen	Xiao Fu Zhui Zhang	子宫	中气虚	Synonymous terms
Citri Reticulatae Pericarpium	SMTS01502	eye edge tickling	Yan Bian Ci Yang	肝目	肝风内动	Synonymous terms
Citri Reticulatae Pericarpium	SMTS01514	aversion to food	Yan Shi	脾胃	脾胃虚弱	Synonymous terms
Citri Reticulatae Pericarpium	SMTS01584	reduced eating	Yin Shi Shao Jin	脾胃	脾胃虚弱	Synonymous terms
Citri Reticulatae Pericarpium	SMTS01641	distention and fullness	Zhang Man	脾胃	脾虚	Ontological terms
Poria	SMTS00046	sloppy stool	Bian Tang	大肠	脾气虚	Ontological terms
Poria	SMTS00057	sleeplessness	Bu Mei	心	心肾不交	Ontological terms
Poria	SMTS00065	no desire for food and drink	Bu Yu Yin Shi	肠胃	脾胃虚弱	Synonymous terms
Poria	SMTS00074	postpartum lochiorrhea	Chan Hou E Lu Bu Jin	子宫	血瘀	Synonymous terms
Poria	SMTS00092	gastrointestinal discomfort	Chang Wei Bu Shi	肠胃	脾胃不和	Synonymous terms
Poria	SMTS00095	swollen face in the morning	Chen Qi Mian Zhong	肾	肾虚	Synonymous terms
Poria	SMTS00161	clear thin stool	Da Bian Qing Xi	大肠	脾虚	Synonymous terms
Poria	SMTS00164	semiliquid stools	Da Bian Tang Bao	大肠	脾虚	Synonymous terms
Poria	SMTS00167	sloppy diarrhea	Da Bian Tang Xie	大肠	脾虚	Ontological terms
Poria	SMTS00168	clear thin stool	Da Bian Xi Bo Ru Shui Yang	大肠	脾虚湿盛	Synonymous terms
Poria	SMTS00169	clear thin stool	Da Bian Xi Tang	大肠	脾虚	Synonymous terms
Poria	SMTS00213	large food intake	Duo Shi	胃肠	胃火	Synonymous terms
Poria	SMTS00238	developmental delays	Fa Yu Chi Huan	肾	肾虚	Synonymous terms
Poria	SMTS00255	disturbance of lung qi	Fei Qi Bu Chang	肺	气逆	Synonymous terms
Poria	SMTS00288	abdominal pain	Fu Tong	胃	血虚	Ontological terms
Poria	SMTS00292	abdominal distension	Fu Zhang	肠胃	气滞	Ontological terms
Poria	SMTS00379	cold diarrhea	Han Xing Fu Xie	None	脾阳虚	Synonymous terms
Poria	SMTS00381	inhibited sweating	Han Chu Bu Chang	肾	湿热	Synonymous terms
Poria	SMTS00382	inhibited sweating	Han Chu Bu Jie	肾	热	Synonymous terms
Poria	SMTS00385	menstrual abdominal pain	Xing Jing Fu Tong	四肢	瘀血	Ontological terms
Poria	SMTS00413	activity obstacle	Huo Dong Zhang Ai	None	经络不通	Synonymous terms
Poria	SMTS00470	menstrual block	Jing Bi	子宫	瘀血	Ontological terms
Poria	SMTS00483	promenstrual abdominal pain	Jing Qian Fu Tong Jia Ju	子宫	血瘀	Synonymous terms
Poria	SMTS00487	premenstrual pain is worse	Jing Qian Teng Tong Jia Zhong	子宫	血瘀	Synonymous terms
Poria	SMTS00492	menstruation continuous trickle	Jing Shui Lin Li Bu Jing	子宫	阳虚	Synonymous terms
Poria	SMTS00496	fright palpitation	Liang Ji	心脑	心气虚	Ontological terms
Poria	SMTS00501	pathematic	Liang Kong	心脑	阳虚	Synonymous terms
Poria	SMTS00506	essential qi deficiency	Jing Qi Bu Zu	肾	肾虚	Synonymous terms
Poria	SMTS00591	drool foaming at the mouth	Kou Tu Xian Mo	肝脾	胃寒	Synonymous terms
Poria	SMTS00651	sunken and thin pulse	Mai Chen Xi	None	水饮内停	Synonymous terms
Poria	SMTS00652	thin pulse	Mai Xi	None	血虚	Synonymous terms
Poria	SMTS00653	thin and feeble pulse	Mai Xi Ruo	None	气血虚弱	Synonymous terms
Poria	SMTS00667	insomnia	Mian Cha	心	心气虚	Synonymous terms
Poria	SMTS00682	lusterless complexion	Mian Se Wu Hua	肝	气虚	Synonymous terms
Poria	SMTS00706	poor intake	Na Cha	心	胃气虚	Ontological terms
Poria	SMTS00709	reduced food intake	Na Shao	脾胃	胃气虚	Synonymous terms
Poria	SMTS00739	scant urine	Niao Shao	膀胱	湿热	Ontological terms
Poria	SMTS00793	spleen vacuity and qi stagnation	Pi Xu Qi Zhi	脾	None	Synonymous terms
Poria	SMTS00818	prostatic hyperplasia	Qian Lie Xian Zeng Sheng	None	None	Synonymous terms
Poria	SMTS00831	zygomatic area is tender	Quan Gu Bu Ya Tong	None	None	Synonymous terms
Poria	SMTS00849	breast pain	Ru Fang Teng Tong	乳房	肝气郁滞	Synonymous terms
Poria	SMTS00852	breast lump	Ru Fang Zhong Kuai	乳房	肝气郁滞	Synonymous terms
Poria	SMTS00879	rapid hungering	Shan Ji	胃	胃热	Synonymous terms
Poria	SMTS00894	reduced sleep	Shao Mei	心	心火旺盛	Synonymous terms
Poria	SMTS00896	reduced eating	Shao Shi	胃	脾虚	Ontological terms
Poria	SMTS00903	pale tongue	She Dan	脾	脾虚	Synonymous terms
Poria	SMTS00906	red tongue and slimy yellow tongue fur	She Hong Tai Huang Ni	脾	湿热	Synonymous terms
Poria	SMTS00911	enlarged tongue	She Pang	脾	脾虚	Synonymous terms
Poria	SMTS00917	swollen tongue	She Ti Zhong	脾	脾虚	Synonymous terms
Poria	SMTS00924	light and dark tongue	She Zhi Dan An	脾	血瘀	Synonymous terms
Poria	SMTS00970	insomnia	Shi Mian	心 肾	心火旺盛	Ontological terms
Poria	SMTS00990	reduced eating	Shi Shao	脾胃	脾虚	Ontological terms
Poria	SMTS00996	reduced appetite	Shi Yu Jian Tui	脾胃	脾虚	Synonymous terms
Poria	SMTS01027	edema	Shui Zhong	肾	肾阳虚	Ontological terms
Poria	SMTS01028	unquiet sleep	Shui Wo Bu An	心	心火旺	Synonymous terms
Poria	SMTS01088	phlegm and fluid retention	Tan Yin	肺	寒湿阻肺	Ontological terms
Poria	SMTS01107	blood in the snivel	Ti Zhong Dai Xie	肺	肺热	Synonymous terms
Poria	SMTS01109	listen to the failure	Ting Shuai	肝	肝肾亏虚	Synonymous terms
Poria	SMTS01113	dilated pupils	Tong Kong San Da	脑肾	元气欲脱	Synonymous terms
Poria	SMTS01116	menstrual pain	Tong Jing	子宫	肝气郁滞	Ontological terms
Poria	SMTS01119	pain of fixed location	Tong You Ding Chu	None	淤血	Synonymous terms
Poria	SMTS01266	ungratifying urination	Xiao Bian Bu Shuang	膀胱	肾虚	Synonymous terms
Poria	SMTS01305	small abdominal distension	Xiao Fu Zhang	子宫	气滞	Synonymous terms
Poria	SMTS01306	small abdominal distension and pain	Xiao Fu Zhang Tong	子宫	气滞	Synonymous terms
Poria	SMTS01318	diarrhea	Xie Xie	大肠	脾虚	Ontological terms
Poria	SMTS01319	diarrhea urgent	Xie Xie Ji Po	大肠	脾虚湿盛	Synonymous terms
Poria	SMTS01344	disquieted heart spirit	Xin Shen Bu An	心	心阳虚	Ontological terms
Poria	SMTS01345	disquieted heart spirit	Xin Shen Bu Ning	心	心阳虚	Ontological terms
Poria	SMTS01357	sexual dysfunction	Xing Gong Neng Zhang Ai	肾	肾虚	Synonymous terms
Poria	SMTS01407	painful distention in the cheat and rib-side	Xiong Xie Zhang	心肺	肝气郁滞	Ontological terms
Poria	SMTS01409	painful distention and oppression in the cheat and rib-side	Xiong Xie Zhang Men	心肺	肝气郁滞	Ontological terms
Poria	SMTS01416	oppression and hot in the chest	Xiong Zhong Men Re	心肺	肝气郁滞	Synonymous terms
Poria	SMTS01514	aversion to food	Yan Shi	脾胃	脾胃虚弱	Synonymous terms
Poria	SMTS01551	restless sleep	Ye Mei Bu An	心	肝火旺盛	Synonymous terms
Poria	SMTS01553	unquiet sleep	Ye Mian Bu An	心	肝血虚	Synonymous terms
Poria	SMTS01554	unquiet sleep	Ye Mian Bu Ning	心	肝血虚	Synonymous terms
Poria	SMTS01566	rapid hungering	Yi Ji	胃	胃火亢盛	Synonymous terms
Poria	SMTS01571	vagina dryness	Yin Dao Gan Zao	阴道	脾虚	Synonymous terms
Poria	SMTS01584	reduced eating	Yin Shi Shao Jin	脾胃	脾胃虚弱	Synonymous terms
Poria	SMTS01610	static blood blocking collaterals	Yu Xie Zu Luo	None	None	Synonymous terms
Poria	SMTS01642	distending pain	Zhang Tong	None	脾虚	Ontological terms
Poria	SMTS01649	concretion lump	Zheng Kuai	肝	瘀血阻滞	Synonymous terms
Poria	SMTS01666	contraction and tension of the limbs	Zhi Ti Ju Luan	四肢	脾气虚	Ontological terms
Poria	SMTS01762	thin sloppy stool	Bian Tang	None	None	Ontological terms
Poria	SMTS02104	dizziness	Xuan Ji	None	None	Ontological terms
Glycyrrhizae Radix Et Rhizoma	SMTS00019	cold in the back	Bei Leng	背	阳虚	Synonymous terms
Glycyrrhizae Radix Et Rhizoma	SMTS00024	dry nose	Bi Gan	鼻	肺热	Synonymous terms
Glycyrrhizae Radix Et Rhizoma	SMTS00025	dry nose	Bi Gan Zao	鼻	肺热	Synonymous terms
Glycyrrhizae Radix Et Rhizoma	SMTS00090	intestinal dysfunction	Chang Gong Neng Wen Luan	大肠	湿热	Synonymous terms
Glycyrrhizae Radix Et Rhizoma	SMTS00118	sore-toxin	Chuang Du	皮肤	热毒	Ontological terms
Glycyrrhizae Radix Et Rhizoma	SMTS00121	sore and boil painful swollen	Chuang Jie Zhong Tong	皮肤	热毒	Synonymous terms
Glycyrrhizae Radix Et Rhizoma	SMTS00149	smelling malodorous stool	Da Bian Chou Hui	大肠	湿热	Synonymous terms
Glycyrrhizae Radix Et Rhizoma	SMTS00163	soar smelling malodorous stool	Da Bian Suan Chou	大肠	火热	Synonymous terms
Glycyrrhizae Radix Et Rhizoma	SMTS00180	biliary tract infection	Dan Dao Gan Ran	胆	湿热	Synonymous terms
Glycyrrhizae Radix Et Rhizoma	SMTS00205	poison evil unfinished	Du Xie Wei Jin	None	虫毒	Synonymous terms
Glycyrrhizae Radix Et Rhizoma	SMTS00206	shortness of breath	Duan Qi	肺	气虚	Ontological terms
Glycyrrhizae Radix Et Rhizoma	SMTS00238	developmental delays	Fa Yu Chi Huan	肾	肾虚	Synonymous terms
Glycyrrhizae Radix Et Rhizoma	SMTS00240	lack of strength	Fa Li	脾	脾虚	Ontological terms
Glycyrrhizae Radix Et Rhizoma	SMTS00255	disturbance of lung qi	Fei Qi Bu Chang	肺	气逆	Synonymous terms
Glycyrrhizae Radix Et Rhizoma	SMTS00283	abdominal discomfort	Fu Bu Bu Shi	胃肠	气滞	Synonymous terms
Glycyrrhizae Radix Et Rhizoma	SMTS00284	abdominal dull pain	Fu Bu Yin Tong	胃肠	气虚	Synonymous terms
Glycyrrhizae Radix Et Rhizoma	SMTS00289	abdominal pain and continuing	Fu Tong Mian Mian	胃	气虚	Synonymous terms
Glycyrrhizae Radix Et Rhizoma	SMTS00314	anus sagging	Gang Men Xia Zhui	大肠	气虚下陷	Synonymous terms
Glycyrrhizae Radix Et Rhizoma	SMTS00334	expectoration of phlegm color yellow	Ge Tan Se Huang	None	痰热	Synonymous terms
Glycyrrhizae Radix Et Rhizoma	SMTS00437	rashness,impatience,and irascibility	Ji Zao Yi Nu	None	火热	Synonymous terms
Glycyrrhizae Radix Et Rhizoma	SMTS00461	sinew and bone pain	Jin Gu Teng Tong	四肢	经络不通	Ontological terms
Glycyrrhizae Radix Et Rhizoma	SMTS00466	sinew contraction and tension	Jin Mai Ju Luan	四肢	经络不通	Ontological terms
Glycyrrhizae Radix Et Rhizoma	SMTS00492	menstruation continuous trickle	Jing Shui Lin Li Bu Jing	子宫	阳虚	Synonymous terms
Glycyrrhizae Radix Et Rhizoma	SMTS00506	essential qi deficiency	Jing Qi Bu Zu	肾	肾虚	Synonymous terms
Glycyrrhizae Radix Et Rhizoma	SMTS00511	essence overflow	Jing Yi	肾	肾虚	Synonymous terms
Glycyrrhizae Radix Et Rhizoma	SMTS00542	fatigue	Juan Dai	心	气虚	Ontological terms
Glycyrrhizae Radix Et Rhizoma	SMTS00543	fatigue and lack of strength	Juan Dai Fa Li	心	气虚	Ontological terms
Glycyrrhizae Radix Et Rhizoma	SMTS00549	cough	Ke Sou	肺	气逆	Ontological terms
Glycyrrhizae Radix Et Rhizoma	SMTS00550	cough frequency	Ke Sou Pin Zuo	肺	伏痰	Synonymous terms
Glycyrrhizae Radix Et Rhizoma	SMTS00551	cough day long	Ke Sou Ri Jiu	肺	气虚	Synonymous terms
Glycyrrhizae Radix Et Rhizoma	SMTS00552	cough phlegm	Ke Sou Tan Duo	肺	痰湿	Ontological terms
Glycyrrhizae Radix Et Rhizoma	SMTS00553	cough phlegm	Ke Sou Tan Sheng	肺	痰湿	Synonymous terms
Glycyrrhizae Radix Et Rhizoma	SMTS00555	paroxysmal cough	Ke Sou Zhen Zuo	肺	风痰	Synonymous terms
Glycyrrhizae Radix Et Rhizoma	SMTS00571	bland taste in the mouth	Kou Dan Fa Wei	肝脾	脾虚	Synonymous terms
Glycyrrhizae Radix Et Rhizoma	SMTS00605	mild cognitive impairment in the elderly	Lao Nian Qing Du Ren Zhi Zhang Ai	脑	肾虚	Synonymous terms
Glycyrrhizae Radix Et Rhizoma	SMTS00645	multiple miscarriages	Lv Jing Liu Chan	子宫	带脉失约	Synonymous terms
Glycyrrhizae Radix Et Rhizoma	SMTS00651	sunken and thin pulse	Mai Chen Xi	None	水饮内停	Synonymous terms
Glycyrrhizae Radix Et Rhizoma	SMTS00652	thin pulse	Mai Xi	None	血虚	Synonymous terms
Glycyrrhizae Radix Et Rhizoma	SMTS00653	thin and feeble pulse	Mai Xi Ruo	None	气血虚弱	Synonymous terms
Glycyrrhizae Radix Et Rhizoma	SMTS00655	thin and rapid pulse	Mai Xi Shu	None	热盛伤津	Synonymous terms
Glycyrrhizae Radix Et Rhizoma	SMTS00657	wiry and thin pulse	Mai Xian Xi	None	气郁	Synonymous terms
Glycyrrhizae Radix Et Rhizoma	SMTS00668	red facial complexion	Mian Chi	肾	火热	Synonymous terms
Glycyrrhizae Radix Et Rhizoma	SMTS00670	red facial complexion	Mian Hong	肾	火热	Synonymous terms
Glycyrrhizae Radix Et Rhizoma	SMTS00693	yellowing of the eyes	Mu Fa Huang	肝	湿热	Synonymous terms
Glycyrrhizae Radix Et Rhizoma	SMTS00760	defecation lack of strength	Pai Bian Fa Li	大肠	气虚	Synonymous terms
Glycyrrhizae Radix Et Rhizoma	SMTS00783	subcutaneous agglomerate	Pi Xia Jie Kuai	皮肤	淤血	Synonymous terms
Glycyrrhizae Radix Et Rhizoma	SMTS00789	fatigue and lack of strength	Pi Fa Wu Li	心	气虚	Synonymous terms
Glycyrrhizae Radix Et Rhizoma	SMTS00790	fatigue	Pi Juan	心	气虚	Synonymous terms
Glycyrrhizae Radix Et Rhizoma	SMTS00793	spleen vacuity and qi stagnation	Pi Xu Qi Zhi	脾	None	Synonymous terms
Glycyrrhizae Radix Et Rhizoma	SMTS00800	umbilical abdominal distension painful	Qi Fu Zhang Tong	脾胃	肝气郁滞	Synonymous terms
Glycyrrhizae Radix Et Rhizoma	SMTS00808	shortness of breath	Qi Duan	肺	气虚	Ontological terms
Glycyrrhizae Radix Et Rhizoma	SMTS00809	rapid breathing	Qi Ji	肺	气虚	Synonymous terms
Glycyrrhizae Radix Et Rhizoma	SMTS00823	mild vision loss	Qing Du Shi Li Xia Jiang	None	None	Synonymous terms
Glycyrrhizae Radix Et Rhizoma	SMTS00829	fatigue	Quan Shen Fa Li	心	气虚	Synonymous terms
Glycyrrhizae Radix Et Rhizoma	SMTS00831	zygomatic area is tender	Quan Gu Bu Ya Tong	None	None	Synonymous terms
Glycyrrhizae Radix Et Rhizoma	SMTS00879	rapid hungering	Shan Ji	胃	胃热	Synonymous terms
Glycyrrhizae Radix Et Rhizoma	SMTS00887	upper limb pain	Shang Zhi Teng Tong	四肢	气机郁滞	Synonymous terms
Glycyrrhizae Radix Et Rhizoma	SMTS00890	lesser-abdominal pain	Shao Fu Teng Tong	腹部	寒证	Ontological terms
Glycyrrhizae Radix Et Rhizoma	SMTS00893	shortage of fluid	Shao Jin	脾	脾虚	Synonymous terms
Glycyrrhizae Radix Et Rhizoma	SMTS00895	shortage of qi	Shao Qi	肺	气虚	Synonymous terms
Glycyrrhizae Radix Et Rhizoma	SMTS00903	pale tongue	She Dan	脾	脾虚	Synonymous terms
Glycyrrhizae Radix Et Rhizoma	SMTS00906	red tongue and slimy yellow tongue fur	She Hong Tai Huang Ni	脾	湿热	Synonymous terms
Glycyrrhizae Radix Et Rhizoma	SMTS00911	enlarged tongue	She Pang	脾	脾虚	Synonymous terms
Glycyrrhizae Radix Et Rhizoma	SMTS00912	red tongue	She Pian Hong	脾	血热	Synonymous terms
Glycyrrhizae Radix Et Rhizoma	SMTS00932	fatigue	Shen Juan	心肝	气虚	Synonymous terms
Glycyrrhizae Radix Et Rhizoma	SMTS00934	yellowing of the body and eyes	Shen Mu Fa Huang	心肝	肝经湿热	Synonymous terms
Glycyrrhizae Radix Et Rhizoma	SMTS00962	insufficiency of kidney essence	Shen Jing Bu Zu	肾	肾虚	Synonymous terms
Glycyrrhizae Radix Et Rhizoma	SMTS00966	vocal cords polyp	Sheng Dai Xi Rou	肾	淤血阻滞	Synonymous terms
Glycyrrhizae Radix Et Rhizoma	SMTS00967	vocal nodules	Sheng Dai Xiao Jie	肾	肝气郁滞	Synonymous terms
Glycyrrhizae Radix Et Rhizoma	SMTS00969	heavy voice	Sheng Zhong	肾	肺气虚	Synonymous terms
Glycyrrhizae Radix Et Rhizoma	SMTS00983	have a dull pain	Shi You Yin Tong	None	肝经失养	Synonymous terms
Glycyrrhizae Radix Et Rhizoma	SMTS01016	lack of warmth in the extremities	Shou Zu Bu Wen	四肢	阳虚	Synonymous terms
Glycyrrhizae Radix Et Rhizoma	SMTS01017	cold in the extremities	Shou Zu Fa Liang	四肢	阳虚	Synonymous terms
Glycyrrhizae Radix Et Rhizoma	SMTS01025	inability to get water or fluids down	Shui Jiang Nan Xia	胃	胃气虚	Synonymous terms
Glycyrrhizae Radix Et Rhizoma	SMTS01031	lack of warmth in the limbs	Si Zhi Bu Wen	四肢	阳虚	Synonymous terms
Glycyrrhizae Radix Et Rhizoma	SMTS01034	joints cold pain in the limbs	Si Zhi Guan Jie Leng Tong	四肢	阳虚	Synonymous terms
Glycyrrhizae Radix Et Rhizoma	SMTS01038	reverse flow in the limbs	Si Zhi Jue Ni	四肢	脾气虚	Synonymous terms
Glycyrrhizae Radix Et Rhizoma	SMTS01039	hypertonicity in the limbs	Si Zhi Luan Ji	四肢	筋脉失养	Ontological terms
Glycyrrhizae Radix Et Rhizoma	SMTS01040	pain cramps in the limbs	Si Zhi Luan Tong	四肢	筋脉失养	Ontological terms
Glycyrrhizae Radix Et Rhizoma	SMTS01043	counterflow cold of the limbs	Si Zhi Ni Leng	四肢	阳虚	Synonymous terms
Glycyrrhizae Radix Et Rhizoma	SMTS01047	pain in the limbs	Si Zhi Teng Tong	四肢	脾气虚	Ontological terms
Glycyrrhizae Radix Et Rhizoma	SMTS01050	yellow urine	Sou Huang	肝	肝经湿热	Synonymous terms
Glycyrrhizae Radix Et Rhizoma	SMTS01063	copious phlegm	Tan Duo	肺	肺气虚	Ontological terms
Glycyrrhizae Radix Et Rhizoma	SMTS01065	copious phlegm and cough	Tan Duo Ke Sou	肺	肺气虚	Ontological terms
Glycyrrhizae Radix Et Rhizoma	SMTS01066	copious and dilute phlegm	Tan Duo Qing Xi	肺	肺气虚	Synonymous terms
Glycyrrhizae Radix Et Rhizoma	SMTS01067	copious phlegm and qi ascent	Tan Duo Shang Qi	肺	肾气虚	Synonymous terms
Glycyrrhizae Radix Et Rhizoma	SMTS01068	copious phlegm and dyspnea	Tan Duo Zuo Chuan	肺	肾气虚	Synonymous terms
Glycyrrhizae Radix Et Rhizoma	SMTS01085	phlegm thin	Tan Xi	肺	寒湿犯肺	Synonymous terms
Glycyrrhizae Radix Et Rhizoma	SMTS01097	fatigue and lack of strength	Ti Fa Wu Li	脾	脾气虚	Synonymous terms
Glycyrrhizae Radix Et Rhizoma	SMTS01113	dilated pupils	Tong Kong San Da	脑肾	元气欲脱	Synonymous terms
Glycyrrhizae Radix Et Rhizoma	SMTS01117	pain like the stabbing of a needle	Tong Ru Zhen Ci	None	None	Synonymous terms
Glycyrrhizae Radix Et Rhizoma	SMTS01119	pain of fixed location	Tong You Ding Chu	None	淤血	Synonymous terms
Glycyrrhizae Radix Et Rhizoma	SMTS01169	stomach duct and abdomen stabbing pain	Guan Fu Ci Tong	脾胃	血瘀	Synonymous terms
Glycyrrhizae Radix Et Rhizoma	SMTS01175	stomach duct and abdomen pain	Guan Fu Tong	脾胃	气滞	Ontological terms
Glycyrrhizae Radix Et Rhizoma	SMTS01177	stomach duct and abdomen dull pain	Guan Fu Yin Tong	脾胃	胃阴虚	Synonymous terms
Glycyrrhizae Radix Et Rhizoma	SMTS01240	liking for warmth	Xi Nuan	None	肾阳虚	Synonymous terms
Glycyrrhizae Radix Et Rhizoma	SMTS01298	smaller abdominal distention and pain	Xiao Fu Liang Ce Zhang Tong	子宫	肝气郁滞	Synonymous terms
Glycyrrhizae Radix Et Rhizoma	SMTS01300	smaller abdominal pain	Xiao Fu Teng Tong	子宫	肝气郁滞	Synonymous terms
Glycyrrhizae Radix Et Rhizoma	SMTS01331	flusteredness	Xin Huang	心	心气虚	Synonymous terms
Glycyrrhizae Radix Et Rhizoma	SMTS01333	heart palpitations	Xin Ji	心	心血虚	Ontological terms
Glycyrrhizae Radix Et Rhizoma	SMTS01334	heart palpitations uneasy	Xin Ji Bu An	心	心血虚	Synonymous terms
Glycyrrhizae Radix Et Rhizoma	SMTS01335	heart palpitations restless	Xin Ji Bu Ning	心	心血虚	Synonymous terms
Glycyrrhizae Radix Et Rhizoma	SMTS01349	insufficiency of heart blood	Xin Xie Bu Zu	心	心血虚	Synonymous terms
Glycyrrhizae Radix Et Rhizoma	SMTS01351	physical cold	Xing Han	肾	阳虚	Synonymous terms
Glycyrrhizae Radix Et Rhizoma	SMTS01357	sexual dysfunction	Xing Gong Neng Zhang Ai	肾	肾虚	Synonymous terms
Glycyrrhizae Radix Et Rhizoma	SMTS01490	swallow adverse	Yan Xia Bu Li	肺	肺热	Synonymous terms
Glycyrrhizae Radix Et Rhizoma	SMTS01494	phlegm in the swallow	Yan Zhong You Tan	肺	痰湿	Synonymous terms
Glycyrrhizae Radix Et Rhizoma	SMTS01502	eye edge itching	Yan Bian Ci Yang	肝目	肝风内动	Synonymous terms
Glycyrrhizae Radix Et Rhizoma	SMTS01566	rapid hungering	Yi Ji	胃	胃火亢盛	Synonymous terms
Glycyrrhizae Radix Et Rhizoma	SMTS01586	dull pain	Yin Tong	None	None	Synonymous terms
Glycyrrhizae Radix Et Rhizoma	SMTS01599	swollen welling abscess	Yong Zhong	皮肤	热毒	Ontological terms
Glycyrrhizae Radix Et Rhizoma	SMTS01655	cold limbs	Zhi Leng	肾	肾阳虚	Ontological terms
Glycyrrhizae Radix Et Rhizoma	SMTS01661	limbs lack of strength	Zhi Ti Fa Li	脾	脾气虚	Synonymous terms
Glycyrrhizae Radix Et Rhizoma	SMTS01693	body lack of strength	Zhou Shen Fa Li	肝肾	气虚	Synonymous terms
Glycyrrhizae Radix Et Rhizoma	SMTS01698	scorching pain	Zhuo Tong	None	None	Synonymous terms
Glycyrrhizae Radix Et Rhizoma	SMTS01808	pain cramps in the limbs	Si Zhi Luan Ji Teng Tong	None	None	Ontological terms
Glycyrrhizae Radix Et Rhizoma	SMTS02212	pain cramps in the stomach duct and abdomen	Guan Fu Luan Ji Teng Tong	None	None	Ontological terms
Lycii Cortex	SMTS00093	tidal fever	Chao Re	大肠	阳明燥结	Ontological terms
Lycii Cortex	SMTS00183	night sweating	Dao Han	None	阴虚	Ontological terms
Lycii Cortex	SMTS00257	lung heat cough	Fei Re Ke Sou	肺	肺热	Ontological terms
Lycii Cortex	SMTS00330	expectoration of phlegm and blood	Ge Tan 、 Xie	None	痰湿	Synonymous terms
Lycii Cortex	SMTS00338	expectoration of blood	Ge Xie	None	血证	Ontological terms
Lycii Cortex	SMTS00390	baking fever	Hong Re	None	火热	Synonymous terms
Lycii Cortex	SMTS00549	cough	Ke Sou	肺	气逆	Ontological terms
Lycii Cortex	SMTS00550	cough frequency	Ke Sou Pin Zuo	肺	伏痰	Synonymous terms
Lycii Cortex	SMTS00551	cough day long	Ke Sou Ri Jiu	肺	气虚	Synonymous terms
Lycii Cortex	SMTS00555	paroxysmal cough	Ke Sou Zhen Zuo	肺	风痰	Synonymous terms
Lycii Cortex	SMTS00558	coughing of phlegm with blood	Ke Tan Dai Xie	肺	痰火	Ontological terms
Lycii Cortex	SMTS00674	lusterless complexion	Mian Se Bu Hua	肝	气虚	Synonymous terms
Lycii Cortex	SMTS00752	nosebleed	Nv Xie	None	None	Ontological terms
Lycii Cortex	SMTS01236	postmeridian tidal fever	Wu Hou Chao Re	肝	阴虚	Synonymous terms
Lycii Cortex	SMTS01260	wasting-thirst	Xiao Ke	肺脾肾	阴虚内热	Ontological terms
Lycii Cortex	SMTS01566	rapid hungering	Yi Ji	胃	胃火亢盛	Synonymous terms
Lycii Cortex	SMTS02342	steaming bone	Gu Zheng	None	None	Ontological terms
Mori Cortex	SMTS00114	panting of cough	Chuan Ke	肺	伏痰	Ontological terms
Mori Cortex	SMTS00278	puffy swelling	Fu Zhong	肾	风水	Ontological terms
Mori Cortex	SMTS00506	essential qi deficiency	Jing Qi Bu Zu	肾	肾虚	Synonymous terms
Mori Cortex	SMTS00546	panting of cough pain	Ke Chuan Tong Shen	肺	气逆	Synonymous terms
Mori Cortex	SMTS00669	facial edema	Mian Fu Zhong	肾	湿热	Ontological terms
Mori Cortex	SMTS00673	puffy swollen face and eyes	Mian Mu Xu Fu	肝	脾虚	Synonymous terms
Mori Cortex	SMTS00684	puffy swollen face and limbs	Mian Zhi Fu Zhong	肝	风水	Synonymous terms
Mori Cortex	SMTS00739	scant urine	Niao Shao	膀胱	湿热	Ontological terms
Mori Cortex	SMTS01014	swelling of the hands	Shou Zhong Zhang	四肢	脾气虚	Synonymous terms
Mori Cortex	SMTS01027	edema	Shui Zhong	肾	肾阳虚	Ontological terms
Mori Cortex	SMTS01118	severe pain	Tong Shen	None	寒证	Synonymous terms
Mori Cortex	SMTS01641	distention and fullness	Zhang Man	脾胃	脾虚	Ontological terms
Mori Cortex	SMTS01662	puffy swelling in the limbs	Zhi Ti Fu Zhong	脾	湿盛伤脾	Synonymous terms
Mori Cortex	SMTS01690	swelling	Zhong Zhang	None	None	Ontological terms
Mori Cortex	SMTS01717	swelling of foot	Zu Zhong Zhang	四肢	脾气虚	Synonymous terms
Mori Cortex	SMTS01944	water swelling and scant urine	Shui Zhong Zhang Man Niao Shao	None	None	Ontological terms
Mori Cortex	SMTS02315	puffy swollen face and eyes	Mian Mu Ji Fu Fu Zhong	None	None	Ontological terms
