# Supplementary material for: Herb-symptom analysis of Erchen decoction combined with Xiebai powder formula and its mechanism in the treatment of chronic obstructive pulmonary disease
Source: Front Pharmacol. 2023 May 19;14:1117238. doi: 10.3389/fphar.2023.1117238 (PMC10235815; doi:10.3389/fphar.2023.1117238)
Supplement: Supplementary file 1 [file DataSheet1.ZIP › Supplementary Material/Table S10.KEGG analysis.xlsx]

## Sheet: Sheet1
ID	Description	GeneRatio	BgRatio	pvalue	p.adjust	qvalue	geneID	Count
hsa05417	Lipid and atherosclerosis	28/113	215/8098	4.6956e-20	1.1692e-17	3.90476e-18	RELA/AKT1/BCL2/MAPK3/MAPK1/CASP3/LDLR/BAD/PPARG/APOB/GSK3B/BAX/CASP9/MMP9/JUN/TP53/MAPK8/RXRA/CASP8/FASLG/PRKCA/MAPK14/IKBKB/MMP1/CYP1A1/ICAM1/SELE/VCAM1	28
hsa05207	Chemical carcinogenesis - receptor activation	26/113	212/8098	5.73078e-18	7.13483e-16	2.3828e-16	AR/ADRB2/PGR/ESR1/RELA/AKT1/BCL2/MAPK3/MAPK1/BAD/UGT1A1/PPARA/ESR2/JUN/CREB1/ADRB1/RXRA/PRKCA/CYP3A4/CYP1A2/CYP1A1/CYP1B1/AHR/NR1I3/GSTM1/GSTM2	26
hsa05161	Hepatitis B	23/113	162/8098	2.18304e-17	1.81192e-15	6.05123e-16	RELA/AKT1/BCL2/MAPK3/MAPK1/CASP3/BAD/BAX/CASP9/MMP9/JUN/TP53/MAPK8/CREB1/CDK2/CDKN1A/CASP8/FASLG/PRKCA/MAPK14/CCNA2/IKBKB/STAT1	23
hsa05215	Prostate cancer	17/113	97/8098	1.26214e-14	7.85685e-13	2.62393e-13	AR/RELA/AKT1/BCL2/MAPK3/MAPK1/BAD/GSTP1/GSK3B/CASP9/MMP9/TP53/CREB1/CDK2/CDKN1A/PLAU/IKBKB	17
hsa01524	Platinum drug resistance	15/113	73/8098	4.24869e-14	2.11585e-12	7.06624e-13	AKT1/BCL2/MAPK3/MAPK1/CASP3/BAD/GSTP1/BAX/CASP9/TP53/CDKN1A/CASP8/FASLG/GSTM1/GSTM2	15
hsa05160	Hepatitis C	19/113	157/8098	3.43684e-13	1.42629e-11	4.76333e-12	RELA/AKT1/MAPK3/MAPK1/CASP3/LDLR/BAD/PPARA/GSK3B/BAX/CASP9/TP53/RXRA/CDK2/CDKN1A/CASP8/FASLG/IKBKB/STAT1	19
hsa04668	TNF signaling pathway	16/113	112/8098	2.19236e-12	6.82372e-11	2.2789e-11	PTGS2/RELA/AKT1/MAPK3/MAPK1/CASP3/MMP9/JUN/MAPK8/CREB1/CASP8/MAPK14/IKBKB/ICAM1/SELE/VCAM1	16
hsa05145	Toxoplasmosis	16/113	112/8098	2.19236e-12	6.82372e-11	2.2789e-11	RELA/AKT1/BCL2/MAPK3/MAPK1/CASP3/LDLR/BAD/NOS2/CASP9/MAPK8/CASP8/MAPK14/IKBKB/STAT1/ALOX5	16
hsa04933	AGE-RAGE signaling pathway in diabetic complications	15/113	100/8098	5.42751e-12	1.41208e-10	4.7159e-11	RELA/AKT1/BCL2/MAPK3/MAPK1/CASP3/BAX/JUN/MAPK8/PRKCA/MAPK14/STAT1/ICAM1/SELE/VCAM1	15
hsa05418	Fluid shear stress and atherosclerosis	17/113	139/8098	5.67102e-12	1.41208e-10	4.7159e-11	RELA/AKT1/BCL2/GSTP1/MMP9/JUN/TP53/MAPK8/MAPK14/KDR/IKBKB/HMOX1/ICAM1/SELE/VCAM1/GSTM1/GSTM2	17
hsa05167	Kaposi sarcoma-associated herpesvirus infection	19/113	194/8098	1.57912e-11	3.57456e-10	1.19379e-10	PTGS2/RELA/AKT1/MAPK3/MAPK1/CASP3/GSK3B/BAX/CASP9/JUN/TP53/MAPK8/CREB1/CDKN1A/CASP8/MAPK14/IKBKB/STAT1/ICAM1	19
hsa05208	Chemical carcinogenesis - reactive oxygen species	20/113	223/8098	2.21582e-11	4.59783e-10	1.53552e-10	RELA/AKT1/MAPK3/MAPK1/BAD/SOD1/CAT/AKR1C1/JUN/MAPK8/MAPK14/IKBKB/HMOX1/CYP1A2/CYP1A1/CYP1B1/AHR/GSTM1/GSTM2/AKR1C3	20
hsa04932	Non-alcoholic fatty liver disease	17/113	155/8098	3.35964e-11	6.43501e-10	2.14908e-10	RELA/AKT1/CASP3/PPARG/PPARA/SREBF1/ADIPOR2/GSK3B/BAX/JUN/MAPK8/RXRA/CASP8/FASLG/MAPK14/IKBKB/INSR	17
hsa01522	Endocrine resistance	14/113	98/8098	5.74433e-11	1.02167e-09	3.41205e-10	ESR1/AKT1/BCL2/MAPK3/MAPK1/BAD/ESR2/BAX/MMP9/JUN/TP53/MAPK8/CDKN1A/MAPK14	14
hsa05162	Measles	16/113	139/8098	6.39829e-11	1.06212e-09	3.54712e-10	RELA/AKT1/BCL2/CASP3/BAD/GSK3B/BAX/CASP9/JUN/TP53/MAPK8/CDK2/CASP8/FASLG/IKBKB/STAT1	16
hsa05210	Colorectal cancer	13/113	86/8098	1.40144e-10	2.181e-09	7.28381e-10	AKT1/BCL2/MAPK3/MAPK1/CASP3/BAD/GSK3B/BAX/CASP9/JUN/TP53/MAPK8/CDKN1A	13
hsa05169	Epstein-Barr virus infection	18/113	202/8098	2.76005e-10	4.04266e-09	1.35012e-09	RELA/AKT1/BCL2/CASP3/BAX/CASP9/JUN/TP53/MAPK8/CDK2/CDKN1A/CASP8/MAPK14/CCNA2/IKBKB/STAT1/ICAM1/PSMD3	18
hsa05222	Small cell lung cancer	13/113	92/8098	3.35351e-10	4.63903e-09	1.54928e-09	PTGS2/RELA/AKT1/BCL2/CASP3/NOS2/BAX/CASP9/TP53/RXRA/CDK2/CDKN1A/IKBKB	13
hsa04657	IL-17 signaling pathway	13/113	94/8098	4.42039e-10	5.51176e-09	1.84075e-09	PTGS2/RELA/MAPK3/MAPK1/CASP3/GSK3B/MMP9/JUN/MAPK8/CASP8/MAPK14/IKBKB/MMP1	13
hsa05212	Pancreatic cancer	12/113	76/8098	4.42712e-10	5.51176e-09	1.84075e-09	RELA/AKT1/MAPK3/MAPK1/BAD/BAX/CASP9/TP53/MAPK8/CDKN1A/IKBKB/STAT1	12
hsa04210	Apoptosis	15/113	136/8098	4.89335e-10	5.80212e-09	1.93772e-09	RELA/AKT1/BCL2/MAPK3/MAPK1/CASP3/BAD/BAX/CASP9/JUN/TP53/MAPK8/CASP8/FASLG/IKBKB	15
hsa05170	Human immunodeficiency virus 1 infection	18/113	212/8098	6.10484e-10	6.90957e-09	2.30757e-09	RELA/AKT1/BCL2/MAPK3/MAPK1/CASP3/BAD/CHEK1/BAX/CASP9/JUN/MAPK8/CASP8/FASLG/PRKCA/MAPK14/IKBKB/CDK1	18
hsa04722	Neurotrophin signaling pathway	14/113	119/8098	8.16654e-10	8.84117e-09	2.95266e-09	RELA/AKT1/BCL2/MAPK3/MAPK1/BAD/GSK3B/BAX/JUN/TP53/MAPK8/FASLG/MAPK14/IKBKB	14
hsa04919	Thyroid hormone signaling pathway	14/113	121/8098	1.02157e-09	1.05987e-08	3.53964e-09	NCOA2/ESR1/AKT1/MAPK3/MAPK1/BAD/NCOA1/GSK3B/CASP9/TP53/RXRA/PRKCA/STAT1/DIO1	14
hsa04370	VEGF signaling pathway	10/113	59/8098	6.63265e-09	6.60612e-08	2.20623e-08	PTGS2/AKT1/MAPK3/MAPK1/BAD/CASP9/PLA2G4A/PRKCA/MAPK14/KDR	10
hsa04936	Alcoholic liver disease	14/113	142/8098	8.48477e-09	8.1258e-08	2.71375e-08	RELA/AKT1/CASP3/FASN/PPARA/SREBF1/ADIPOR2/GSK3B/MAPK8/CASP8/FASLG/ADH1C/MAPK14/IKBKB	14
hsa05163	Human cytomegalovirus infection	17/113	225/8098	1.13828e-08	1.04975e-07	3.50581e-08	PTGS2/RELA/AKT1/MAPK3/MAPK1/CASP3/GSK3B/BAX/CASP9/TP53/CREB1/CDKN1A/CASP8/FASLG/PRKCA/MAPK14/IKBKB	17
hsa05152	Tuberculosis	15/113	180/8098	2.41294e-08	2.14579e-07	7.16624e-08	RELA/AKT1/BCL2/MAPK3/MAPK1/CASP3/BAD/NOS2/BAX/CASP9/MAPK8/CREB1/CASP8/MAPK14/STAT1	15
hsa05022	Pathways of neurodegeneration - multiple diseases	24/113	476/8098	2.64132e-08	2.25061e-07	7.51632e-08	PTGS2/RELA/BCL2/MAPK3/MAPK1/CASP3/BAD/SOD1/CAT/NOS2/GSK3B/BAX/CASP9/MAPK8/CHRM3/CHRM1/CHRM5/SLC6A3/CASP8/FASLG/GRIA2/PRKCA/MAPK14/PSMD3	24
hsa04913	Ovarian steroidogenesis	9/113	51/8098	2.71158e-08	2.25061e-07	7.51632e-08	PTGS2/LDLR/CYP19A1/PLA2G4A/CYP1A1/CYP1B1/ALOX5/INSR/AKR1C3	9
hsa04917	Prolactin signaling pathway	10/113	70/8098	3.68416e-08	2.95921e-07	9.8828e-08	ESR1/RELA/AKT1/MAPK3/MAPK1/ESR2/GSK3B/MAPK8/MAPK14/STAT1	10
hsa04080	Neuroactive ligand-receptor interaction	20/113	343/8098	4.29609e-08	3.34289e-07	1.11642e-07	ADRB2/PRSS1/CHRM3/CHRM1/ADRB1/CHRM5/ADRA2A/ADRA2C/OPRD1/ADRA1A/CHRM2/ADRA1B/DRD2/OPRM1/GABRA1/DRD1/HRH1/ADRA1D/GRIA2/CHRNA2	20
hsa05223	Non-small cell lung cancer	10/113	72/8098	4.86505e-08	3.6709e-07	1.22596e-07	AKT1/MAPK3/MAPK1/BAD/BAX/CASP9/TP53/RXRA/CDKN1A/PRKCA	10
hsa04024	cAMP signaling pathway	16/113	219/8098	5.14573e-08	3.696e-07	1.23434e-07	ADRB2/RELA/AKT1/MAPK3/MAPK1/BAD/PPARA/JUN/MAPK8/CREB1/CHRM1/ADRB1/CHRM2/DRD2/DRD1/GRIA2	16
hsa04915	Estrogen signaling pathway	13/113	138/8098	5.19517e-08	3.696e-07	1.23434e-07	PGR/NCOA2/ESR1/AKT1/BCL2/MAPK3/MAPK1/NCOA1/ESR2/MMP9/JUN/CREB1/OPRM1	13
hsa04115	p53 signaling pathway	10/113	73/8098	5.57198e-08	3.85395e-07	1.28709e-07	BCL2/CASP3/CHEK1/BAX/CASP9/TP53/CDK2/CDKN1A/CASP8/CDK1	10
hsa04022	cGMP-PKG signaling pathway	14/113	167/8098	6.80882e-08	4.58215e-07	1.53029e-07	ADRB2/AKT1/MAPK3/MAPK1/BAD/CREB1/ADRB1/ADRA2A/ADRA2C/OPRD1/ADRA1A/ADRA1B/ADRA1D/INSR	14
hsa04151	PI3K-Akt signaling pathway	20/113	354/8098	7.25766e-08	4.75568e-07	1.58824e-07	RELA/AKT1/BCL2/MAPK3/MAPK1/BAD/GSK3B/CASP9/TP53/CREB1/CHRM1/CHRM2/RXRA/CDK2/CDKN1A/FASLG/PRKCA/KDR/IKBKB/INSR	20
hsa04071	Sphingolipid signaling pathway	12/113	119/8098	8.21003e-08	5.24179e-07	1.75059e-07	RELA/AKT1/BCL2/MAPK3/MAPK1/ABCC1/BAX/TP53/MAPK8/OPRD1/PRKCA/MAPK14	12
hsa05213	Endometrial cancer	9/113	58/8098	8.74902e-08	5.44626e-07	1.81888e-07	AKT1/MAPK3/MAPK1/BAD/GSK3B/BAX/CASP9/TP53/CDKN1A	9
hsa05164	Influenza A	14/113	172/8098	9.8746e-08	5.99701e-07	2.00281e-07	RELA/AKT1/MAPK3/MAPK1/CASP3/PRSS1/BAX/CASP9/CASP8/FASLG/PRKCA/IKBKB/STAT1/ICAM1	14
hsa00980	Metabolism of xenobiotics by cytochrome P450	10/113	78/8098	1.06458e-07	6.31145e-07	2.10782e-07	GSTP1/UGT1A1/AKR1C1/ADH1C/CYP3A4/CYP1A2/CYP1A1/CYP1B1/GSTM1/GSTM2	10
hsa05203	Viral carcinogenesis	15/113	204/8098	1.28463e-07	7.4389e-07	2.48435e-07	RELA/MAPK3/MAPK1/CASP3/BAD/CHEK1/BAX/JUN/TP53/CREB1/CDK2/CDKN1A/CASP8/CCNA2/CDK1	15
hsa04261	Adrenergic signaling in cardiomyocytes	13/113	150/8098	1.4016e-07	7.9318e-07	2.64896e-07	ADRB2/AKT1/BCL2/MAPK3/MAPK1/SCN5A/CREB1/ADRB1/ADRA1A/ADRA1B/ADRA1D/PRKCA/MAPK14	13
hsa05142	Chagas disease	11/113	102/8098	1.46905e-07	8.12872e-07	2.71473e-07	RELA/AKT1/MAPK3/MAPK1/NOS2/JUN/MAPK8/CASP8/FASLG/MAPK14/IKBKB	11
hsa04625	C-type lectin receptor signaling pathway	11/113	104/8098	1.79685e-07	9.72641e-07	3.2483e-07	PTGS2/RELA/AKT1/MAPK3/MAPK1/JUN/MAPK8/CASP8/MAPK14/IKBKB/STAT1	11
hsa04926	Relaxin signaling pathway	12/113	129/8098	2.01462e-07	1.06732e-06	3.5645e-07	RELA/AKT1/MAPK3/MAPK1/NOS2/MMP9/JUN/MAPK8/CREB1/PRKCA/MAPK14/MMP1	12
hsa04068	FoxO signaling pathway	12/113	131/8098	2.38705e-07	1.23828e-06	4.13545e-07	AKT1/MAPK3/MAPK1/CAT/MAPK8/CDK2/CDKN1A/FASLG/MAPK14/IKBKB/SLC2A4/INSR	12
hsa04066	HIF-1 signaling pathway	11/113	109/8098	2.91614e-07	1.48187e-06	4.94898e-07	RELA/AKT1/BCL2/MAPK3/MAPK1/NOS2/TIMP1/CDKN1A/PRKCA/HMOX1/INSR	11
hsa05030	Cocaine addiction	8/113	49/8098	3.13856e-07	1.563e-06	5.21991e-07	RELA/JUN/CREB1/SLC6A3/DRD2/DRD1/GRIA2/MAOB	8
hsa05166	Human T-cell leukemia virus 1 infection	15/113	222/8098	3.8735e-07	1.89118e-06	6.31592e-07	RELA/AKT1/MAPK3/MAPK1/CHEK1/BAX/JUN/TP53/MAPK8/CREB1/CDK2/CDKN1A/CCNA2/IKBKB/ICAM1	15
hsa05204	Chemical carcinogenesis - DNA adducts	9/113	69/8098	4.09697e-07	1.96182e-06	6.55184e-07	PTGS2/GSTP1/UGT1A1/CYP3A4/CYP1A2/CYP1A1/CYP1B1/GSTM1/GSTM2	9
hsa04725	Cholinergic synapse	11/113	113/8098	4.21709e-07	1.98124e-06	6.61669e-07	AKT1/BCL2/MAPK3/MAPK1/CREB1/CHRM3/CHRM1/CHRM5/CHRM2/ACHE/PRKCA	11
hsa05225	Hepatocellular carcinoma	13/113	168/8098	5.26102e-07	2.42591e-06	8.10176e-07	AKT1/MAPK3/MAPK1/BAD/GSTP1/GSK3B/BAX/TP53/CDKN1A/PRKCA/HMOX1/GSTM1/GSTM2	13
hsa05216	Thyroid cancer	7/113	37/8098	6.22773e-07	2.77748e-06	9.27588e-07	MAPK3/MAPK1/PPARG/BAX/TP53/RXRA/CDKN1A	7
hsa05165	Human papillomavirus infection	18/113	331/8098	6.24654e-07	2.77748e-06	9.27588e-07	PTGS2/RELA/AKT1/MAPK3/MAPK1/CASP3/BAD/GSK3B/BAX/TP53/CREB1/CDK2/CDKN1A/CASP8/FASLG/CCNA2/IKBKB/STAT1	18
hsa04152	AMPK signaling pathway	11/113	120/8098	7.7594e-07	3.38963e-06	1.13203e-06	AKT1/FASN/PPARG/HMGCR/SREBF1/ADIPOR2/CREB1/ADRA1A/CCNA2/SLC2A4/INSR	11
hsa05224	Breast cancer	12/113	147/8098	8.36896e-07	3.59288e-06	1.1999e-06	PGR/ESR1/AKT1/MAPK3/MAPK1/NCOA1/ESR2/GSK3B/BAX/JUN/TP53/CDKN1A	12
hsa05220	Chronic myeloid leukemia	9/113	76/8098	9.49417e-07	4.00686e-06	1.33816e-06	RELA/AKT1/MAPK3/MAPK1/BAD/BAX/TP53/CDKN1A/IKBKB	9
hsa01521	EGFR tyrosine kinase inhibitor resistance	9/113	79/8098	1.32454e-06	5.49684e-06	1.83577e-06	AKT1/BCL2/MAPK3/MAPK1/BAD/GSK3B/BAX/PRKCA/KDR	9
hsa04380	Osteoclast differentiation	11/113	128/8098	1.48193e-06	6.04918e-06	2.02023e-06	RELA/AKT1/MAPK3/MAPK1/PPARG/JUN/MAPK8/CREB1/MAPK14/IKBKB/STAT1	11
hsa04620	Toll-like receptor signaling pathway	10/113	104/8098	1.6311e-06	6.55071e-06	2.18772e-06	RELA/AKT1/MAPK3/MAPK1/JUN/MAPK8/CASP8/MAPK14/IKBKB/STAT1	10
hsa00140	Steroid hormone biosynthesis	8/113	61/8098	1.78353e-06	7.0492e-06	2.3542e-06	CYP19A1/UGT1A1/AKR1C1/CYP3A4/CYP1A2/CYP1A1/CYP1B1/AKR1C3	8
hsa04728	Dopaminergic synapse	11/113	132/8098	2.01166e-06	7.82661e-06	2.61383e-06	AKT1/GSK3B/MAPK8/CREB1/SLC6A3/DRD2/DRD1/GRIA2/PRKCA/MAOB/MAPK14	11
hsa04659	Th17 cell differentiation	10/113	108/8098	2.30968e-06	8.71378e-06	2.91012e-06	RELA/MAPK3/MAPK1/JUN/MAPK8/RXRA/MAPK14/IKBKB/STAT1/AHR	10
hsa04931	Insulin resistance	10/113	108/8098	2.30968e-06	8.71378e-06	2.91012e-06	RELA/AKT1/PPARA/SREBF1/GSK3B/MAPK8/CREB1/IKBKB/SLC2A4/INSR	10
hsa04012	ErbB signaling pathway	9/113	85/8098	2.47125e-06	9.1842e-06	3.06722e-06	AKT1/MAPK3/MAPK1/BAD/GSK3B/JUN/MAPK8/CDKN1A/PRKCA	9
hsa04910	Insulin signaling pathway	11/113	137/8098	2.90279e-06	1.06293e-05	3.54985e-06	AKT1/MAPK3/MAPK1/FASN/BAD/SREBF1/GSK3B/MAPK8/IKBKB/SLC2A4/INSR	11
hsa04211	Longevity regulating pathway	9/113	89/8098	3.64176e-06	1.3142e-05	4.38901e-06	RELA/AKT1/CAT/PPARG/ADIPOR2/BAX/TP53/CREB1/INSR	9
hsa04726	Serotonergic synapse	10/113	115/8098	4.09786e-06	1.44789e-05	4.83549e-06	PTGS2/PTGS1/MAPK3/MAPK1/CASP3/PLA2G4A/SLC6A4/PRKCA/MAOB/ALOX5	10
hsa04664	Fc epsilon RI signaling pathway	8/113	68/8098	4.12853e-06	1.44789e-05	4.83549e-06	AKT1/MAPK3/MAPK1/MAPK8/PLA2G4A/PRKCA/MAPK14/ALOX5	8
hsa04215	Apoptosis - multiple species	6/113	32/8098	4.35643e-06	1.5066e-05	5.03155e-06	BCL2/CASP3/BAX/CASP9/MAPK8/CASP8	6
hsa04920	Adipocytokine signaling pathway	8/113	69/8098	4.61624e-06	1.57458e-05	5.25859e-06	RELA/AKT1/PPARA/ADIPOR2/MAPK8/RXRA/IKBKB/SLC2A4	8
hsa05205	Proteoglycans in cancer	13/113	205/8098	4.96423e-06	1.6704e-05	5.57858e-06	ESR1/AKT1/MAPK3/MAPK1/CASP3/MMP9/TP53/CDKN1A/FASLG/PRKCA/PLAU/MAPK14/KDR	13
hsa05010	Alzheimer disease	18/113	384/8098	5.25417e-06	1.74438e-05	5.82568e-06	PTGS2/RELA/AKT1/MAPK3/MAPK1/CASP3/BAD/NOS2/GSK3B/CASP9/MAPK8/CHRM3/CHRM1/CHRM5/CASP8/IKBKB/PSMD3/INSR	18
hsa04020	Calcium signaling pathway	14/113	240/8098	5.56047e-06	1.82178e-05	6.08417e-06	ADRB2/NOS2/CHRM3/CHRM1/ADRB1/CHRM5/ADRA1A/CHRM2/ADRA1B/DRD1/HRH1/ADRA1D/PRKCA/KDR	14
hsa00982	Drug metabolism - cytochrome P450	8/113	72/8098	6.38249e-06	2.06395e-05	6.89291e-06	GSTP1/UGT1A1/ADH1C/MAOB/CYP3A4/CYP1A2/GSTM1/GSTM2	8
hsa05133	Pertussis	8/113	76/8098	9.60023e-06	3.06469e-05	1.02351e-05	RELA/MAPK3/MAPK1/CASP3/NOS2/JUN/MAPK8/MAPK14	8
hsa04218	Cellular senescence	11/113	156/8098	1.02174e-05	3.22043e-05	1.07552e-05	RELA/AKT1/MAPK3/MAPK1/CHEK1/TP53/CDK2/CDKN1A/MAPK14/CCNA2/CDK1	11
hsa05140	Leishmaniasis	8/113	77/8098	1.05901e-05	3.29617e-05	1.10081e-05	PTGS2/RELA/MAPK3/MAPK1/NOS2/JUN/MAPK14/STAT1	8
hsa04914	Progesterone-mediated oocyte maturation	9/113	102/8098	1.12827e-05	3.46839e-05	1.15833e-05	PGR/AKT1/MAPK3/MAPK1/MAPK8/CDK2/MAPK14/CCNA2/CDK1	9
hsa04010	MAPK signaling pathway	15/113	294/8098	1.28063e-05	3.88875e-05	1.29872e-05	RELA/AKT1/MAPK3/MAPK1/CASP3/JUN/TP53/MAPK8/PLA2G4A/FASLG/PRKCA/MAPK14/KDR/IKBKB/INSR	15
hsa04660	T cell receptor signaling pathway	9/113	104/8098	1.32233e-05	3.967e-05	1.32485e-05	RELA/AKT1/MAPK3/MAPK1/GSK3B/JUN/MAPK8/MAPK14/IKBKB	9
hsa05130	Pathogenic Escherichia coli infection	12/113	197/8098	1.76648e-05	5.23636e-05	1.74878e-05	RELA/MAPK3/MAPK1/CASP3/BAX/CASP9/JUN/MAPK8/CASP8/FASLG/MAPK14/IKBKB	12
hsa05219	Bladder cancer	6/113	41/8098	1.95168e-05	5.71728e-05	1.90939e-05	MAPK3/MAPK1/MMP9/TP53/CDKN1A/MMP1	6
hsa00590	Arachidonic acid metabolism	7/113	61/8098	2.00303e-05	5.79948e-05	1.93684e-05	PTGS2/PTGS1/PLB1/PLA2G4A/LTA4H/ALOX5/AKR1C3	7
hsa05235	PD-L1 expression and PD-1 checkpoint pathway in cancer	8/113	89/8098	3.09396e-05	8.85512e-05	2.95732e-05	RELA/AKT1/MAPK3/MAPK1/JUN/MAPK14/IKBKB/STAT1	8
hsa05221	Acute myeloid leukemia	7/113	67/8098	3.72719e-05	0.000105463	3.52211e-05	RELA/AKT1/MAPK3/MAPK1/BAD/CCNA2/IKBKB	7
hsa04930	Type II diabetes mellitus	6/113	46/8098	3.84164e-05	0.00010748	3.58947e-05	MAPK3/MAPK1/MAPK8/IKBKB/SLC2A4/INSR	6
hsa04935	Growth hormone synthesis, secretion and action	9/113	119/8098	3.91089e-05	0.000107774	3.59931e-05	AKT1/MAPK3/MAPK1/GSK3B/MAPK8/CREB1/PRKCA/MAPK14/STAT1	9
hsa04658	Th1 and Th2 cell differentiation	8/113	92/8098	3.93874e-05	0.000107774	3.59931e-05	RELA/MAPK3/MAPK1/JUN/MAPK8/MAPK14/IKBKB/STAT1	8
hsa05226	Gastric cancer	10/113	149/8098	4.03854e-05	0.000109304	3.6504e-05	AKT1/BCL2/MAPK3/MAPK1/GSK3B/BAX/TP53/RXRA/CDK2/CDKN1A	10
hsa05031	Amphetamine addiction	7/113	69/8098	4.51916e-05	0.000120997	4.0409e-05	JUN/CREB1/SLC6A3/DRD1/GRIA2/PRKCA/MAOB	7
hsa05218	Melanoma	7/113	72/8098	5.96178e-05	0.000157924	5.27414e-05	AKT1/MAPK3/MAPK1/BAD/BAX/TP53/CDKN1A	7
hsa05214	Glioma	7/113	75/8098	7.76126e-05	0.000203427	6.79379e-05	AKT1/MAPK3/MAPK1/BAX/TP53/CDKN1A/PRKCA	7
hsa04014	Ras signaling pathway	12/113	232/8098	8.80554e-05	0.000228394	7.62761e-05	RELA/AKT1/MAPK3/MAPK1/BAD/MAPK8/PLA2G4A/FASLG/PRKCA/KDR/IKBKB/INSR	12
hsa05206	MicroRNAs in cancer	14/113	310/8098	9.67011e-05	0.000248233	8.29017e-05	PTGS2/BCL2/MAPK3/MAPK1/CASP3/ABCC1/MMP9/TP53/CDKN1A/PRKCA/PLAU/IKBKB/HMOX1/CYP1B1	14
hsa05415	Diabetic cardiomyopathy	11/113	203/8098	0.000116487	0.00029562	9.87276e-05	RELA/AKT1/PPARA/GSR/GSK3B/MMP9/MAPK8/PRKCA/MAPK14/SLC2A4/INSR	11
hsa05135	Yersinia infection	9/113	137/8098	0.000117536	0.00029562	9.87276e-05	RELA/AKT1/MAPK3/MAPK1/GSK3B/JUN/MAPK8/MAPK14/IKBKB	9
hsa04923	Regulation of lipolysis in adipocytes	6/113	57/8098	0.0001314	0.000327185	0.000109269	PTGS2/ADRB2/PTGS1/AKT1/ADRB1/INSR	6
hsa04662	B cell receptor signaling pathway	7/113	82/8098	0.000137205	0.000338259	0.000112967	RELA/AKT1/MAPK3/MAPK1/GSK3B/JUN/IKBKB	7
hsa04960	Aldosterone-regulated sodium reabsorption	5/113	37/8098	0.000147774	0.000357241	0.000119307	NR3C2/MAPK3/MAPK1/PRKCA/INSR	5
hsa05143	African trypanosomiasis	5/113	37/8098	0.000147774	0.000357241	0.000119307	FASLG/PRKCA/ICAM1/SELE/VCAM1	5
hsa05131	Shigellosis	12/113	247/8098	0.000159577	0.000382064	0.000127597	RELA/AKT1/BCL2/MAPK3/MAPK1/GSK3B/BAX/JUN/TP53/MAPK8/MAPK14/IKBKB	12
hsa05132	Salmonella infection	12/113	249/8098	0.000172116	0.00040816	0.000136312	RELA/AKT1/BCL2/MAPK3/MAPK1/CASP3/BAX/JUN/MAPK8/CASP8/MAPK14/IKBKB	12
hsa04540	Gap junction	7/113	88/8098	0.000213905	0.000502475	0.00016781	MAPK3/MAPK1/ADRB1/DRD2/DRD1/PRKCA/CDK1	7
hsa04621	NOD-like receptor signaling pathway	10/113	184/8098	0.000235255	0.000547463	0.000182835	RELA/BCL2/MAPK3/MAPK1/JUN/MAPK8/CASP8/MAPK14/IKBKB/STAT1	10
hsa00380	Tryptophan metabolism	5/113	42/8098	0.000272824	0.000629011	0.000210069	CAT/MAOB/CYP1A2/CYP1A1/CYP1B1	5
hsa04912	GnRH signaling pathway	7/113	93/8098	0.000301466	0.000682408	0.000227902	MAPK3/MAPK1/JUN/MAPK8/PLA2G4A/PRKCA/MAPK14	7
hsa04970	Salivary secretion	7/113	93/8098	0.000301466	0.000682408	0.000227902	ADRB2/CHRM3/ADRB1/ADRA1A/ADRA1B/ADRA1D/PRKCA	7
hsa05211	Renal cell carcinoma	6/113	69/8098	0.000379022	0.000850239	0.000283952	AKT1/MAPK3/MAPK1/BAD/JUN/CDKN1A	6
hsa05020	Prion disease	12/113	273/8098	0.0004019	0.000893509	0.000298403	MAPK3/MAPK1/CASP3/BAD/SOD1/GSK3B/BAX/CASP9/MAPK8/CREB1/MAPK14/PSMD3	12
hsa05120	Epithelial cell signaling in Helicobacter pylori infection	6/113	70/8098	0.000409902	0.000903235	0.000301651	RELA/CASP3/JUN/MAPK8/MAPK14/IKBKB	6
hsa05231	Choline metabolism in cancer	7/113	98/8098	0.000415775	0.000908139	0.000303289	AKT1/MAPK3/MAPK1/JUN/MAPK8/PLA2G4A/PRKCA	7
hsa04510	Focal adhesion	10/113	201/8098	0.000477222	0.00103329	0.000345085	AKT1/BCL2/MAPK3/MAPK1/BAD/GSK3B/JUN/MAPK8/PRKCA/KDR	10
hsa04064	NF-kappa B signaling pathway	7/113	104/8098	0.000596144	0.00127965	0.000427362	PTGS2/RELA/BCL2/PLAU/IKBKB/ICAM1/VCAM1	7
hsa00591	Linoleic acid metabolism	4/113	29/8098	0.000652246	0.00138811	0.000463585	PLB1/PLA2G4A/CYP3A4/CYP1A2	4
hsa04928	Parathyroid hormone synthesis, secretion and action	7/113	106/8098	0.000668446	0.00141054	0.000471073	BCL2/MAPK3/MAPK1/CREB1/RXRA/CDKN1A/PRKCA	7
hsa00983	Drug metabolism - other enzymes	6/113	80/8098	0.000839242	0.00175606	0.000586467	GSTP1/UGT1A1/CES1/CYP3A4/GSTM1/GSTM2	6
hsa04723	Retrograde endocannabinoid signaling	8/113	148/8098	0.0010448	0.00216796	0.000724029	PTGS2/MAPK3/MAPK1/MAPK8/GABRA1/GRIA2/PRKCA/MAPK14	8
hsa05012	Parkinson disease	11/113	266/8098	0.00116752	0.00240257	0.000802381	CASP3/SOD1/BAX/CASP9/TP53/MAPK8/SLC6A3/DRD2/DRD1/MAOB/PSMD3	11
hsa05202	Transcriptional misregulation in cancer	9/113	192/8098	0.00140131	0.00284946	0.000951627	RELA/PPARG/BAX/MMP9/TP53/RXRA/CDKN1A/PLAU/CCNA2	9
hsa04934	Cushing syndrome	8/113	155/8098	0.00140757	0.00284946	0.000951627	MAPK3/MAPK1/LDLR/GSK3B/CREB1/CDK2/CDKN1A/AHR	8
hsa04730	Long-term depression	5/113	60/8098	0.00143535	0.00286957	0.000958343	MAPK3/MAPK1/PLA2G4A/GRIA2/PRKCA	5
hsa05171	Coronavirus disease - COVID-19	10/113	232/8098	0.00144055	0.00286957	0.000958343	RELA/MAPK3/MAPK1/JUN/MAPK8/PRKCA/MAPK14/IKBKB/MMP1/STAT1	10
hsa04976	Bile secretion	6/113	89/8098	0.00146653	0.00289815	0.000967888	LDLR/HMGCR/UGT1A1/RXRA/CA2/CYP3A4	6
hsa04110	Cell cycle	7/113	126/8098	0.00184363	0.00361468	0.00120718	CHEK1/GSK3B/TP53/CDK2/CDKN1A/CCNA2/CDK1	7
hsa04929	GnRH secretion	5/113	64/8098	0.00191733	0.00372981	0.00124564	AKT1/MAPK3/MAPK1/ESR2/PRKCA	5
hsa04114	Oocyte meiosis	7/113	131/8098	0.00230208	0.00444355	0.001484	AR/PGR/MAPK3/MAPK1/CDK2/MAPK14/CDK1	7
hsa00830	Retinol metabolism	5/113	68/8098	0.00250833	0.00480442	0.00160452	UGT1A1/ADH1C/CYP3A4/CYP1A2/CYP1A1	5
hsa04270	Vascular smooth muscle contraction	7/113	134/8098	0.00261664	0.00497362	0.00166103	MAPK3/MAPK1/PLA2G4A/ADRA1A/ADRA1B/ADRA1D/PRKCA	7
hsa04622	RIG-I-like receptor signaling pathway	5/113	70/8098	0.0028489	0.00537406	0.00179476	RELA/MAPK8/CASP8/MAPK14/IKBKB	5
hsa05016	Huntington disease	11/113	306/8098	0.00351725	0.00658493	0.00219915	CASP3/SOD1/PPARG/BAX/CASP9/TP53/MAPK8/CREB1/CASP8/GRIA2/PSMD3	11
hsa04977	Vitamin digestion and absorption	3/113	24/8098	0.0043251	0.00803693	0.00268407	APOB/PLB1/ABCC1	3
hsa05014	Amyotrophic lateral sclerosis	12/113	365/8098	0.00476918	0.00879649	0.00293774	BCL2/CASP3/BAD/SOD1/CAT/NOS2/BAX/CASP9/TP53/GRIA2/MAPK14/PSMD3	12
hsa04062	Chemokine signaling pathway	8/113	192/8098	0.00528938	0.00968424	0.00323422	RELA/AKT1/MAPK3/MAPK1/BAD/GSK3B/IKBKB/STAT1	8
hsa04921	Oxytocin signaling pathway	7/113	154/8098	0.005638	0.0102472	0.00342222	PTGS2/MAPK3/MAPK1/JUN/PLA2G4A/CDKN1A/PRKCA	7
hsa04150	mTOR signaling pathway	7/113	155/8098	0.00583809	0.0105339	0.00351799	AKT1/MAPK3/MAPK1/GSK3B/PRKCA/IKBKB/INSR	7
hsa04217	Necroptosis	7/113	159/8098	0.00669208	0.011988	0.00400359	BCL2/BAX/MAPK8/PLA2G4A/CASP8/FASLG/STAT1	7
hsa04611	Platelet activation	6/113	124/8098	0.00761222	0.0135389	0.00452154	PTGS1/AKT1/MAPK3/MAPK1/PLA2G4A/MAPK14	6
hsa05134	Legionellosis	4/113	57/8098	0.00804526	0.0142076	0.00474487	RELA/CASP3/CASP9/CASP8	4
hsa00480	Glutathione metabolism	4/113	58/8098	0.00855001	0.0149926	0.00500705	GSTP1/GSR/GSTM1/GSTM2	4
hsa04015	Rap1 signaling pathway	8/113	210/8098	0.00893075	0.0154763	0.00516859	AKT1/MAPK3/MAPK1/DRD2/PRKCA/MAPK14/KDR/INSR	8
hsa01523	Antifolate resistance	3/113	31/8098	0.00895017	0.0154763	0.00516859	RELA/ABCC1/IKBKB	3
hsa05416	Viral myocarditis	4/113	60/8098	0.00962077	0.0165212	0.00551754	CASP3/CASP9/CASP8/ICAM1	4
hsa04650	Natural killer cell mediated cytotoxicity	6/113	131/8098	0.0098531	0.0168043	0.00561207	MAPK3/MAPK1/CASP3/FASLG/PRKCA/ICAM1	6
hsa04213	Longevity regulating pathway - multiple species	4/113	62/8098	0.0107753	0.018252	0.00609556	AKT1/SOD1/CAT/INSR	4
hsa04666	Fc gamma R-mediated phagocytosis	5/113	97/8098	0.0112834	0.0188561	0.00629733	AKT1/MAPK3/MAPK1/PLA2G4A/PRKCA	5
hsa04713	Circadian entrainment	5/113	97/8098	0.0112834	0.0188561	0.00629733	MAPK3/MAPK1/CREB1/GRIA2/PRKCA	5
hsa05217	Basal cell carcinoma	4/113	63/8098	0.0113846	0.0188985	0.00631147	GSK3B/BAX/TP53/CDKN1A	4
hsa04750	Inflammatory mediator regulation of TRP channels	5/113	98/8098	0.0117609	0.0193938	0.00647691	MAPK8/PLA2G4A/HRH1/PRKCA/MAPK14	5
hsa04916	Melanogenesis	5/113	101/8098	0.0132759	0.021748	0.00726311	MAPK3/MAPK1/GSK3B/CREB1/PRKCA	5
hsa04972	Pancreatic secretion	5/113	102/8098	0.0138088	0.0223455	0.00746268	PRSS1/CHRM3/CA2/PRKCA/CTRB1	5
hsa04140	Autophagy - animal	6/113	141/8098	0.0138201	0.0223455	0.00746268	AKT1/BCL2/MAPK3/MAPK1/BAD/MAPK8	6
hsa04720	Long-term potentiation	4/113	67/8098	0.0140426	0.0225587	0.00753388	MAPK3/MAPK1/GRIA2/PRKCA	4
hsa05034	Alcoholism	7/113	187/8098	0.015489	0.0247228	0.00825661	MAPK3/MAPK1/CREB1/SLC6A3/DRD2/DRD1/MAOB	7
hsa05230	Central carbon metabolism in cancer	4/113	70/8098	0.0162746	0.0258113	0.00862013	AKT1/MAPK3/MAPK1/TP53	4
hsa04072	Phospholipase D signaling pathway	6/113	148/8098	0.0171877	0.0270869	0.00904614	AKT1/MAPK3/MAPK1/PLA2G4A/PRKCA/INSR	6
hsa04137	Mitophagy - animal	4/113	72/8098	0.0178796	0.0280001	0.00935111	RELA/JUN/TP53/MAPK8	4
hsa04670	Leukocyte transendothelial migration	5/113	114/8098	0.0213597	0.0328577	0.0109734	MMP9/PRKCA/MAPK14/ICAM1/VCAM1	5
hsa04724	Glutamatergic synapse	5/113	114/8098	0.0213597	0.0328577	0.0109734	MAPK3/MAPK1/PLA2G4A/GRIA2/PRKCA	5
hsa03320	PPAR signaling pathway	4/113	76/8098	0.0213773	0.0328577	0.0109734	PPARG/PPARA/RXRA/MMP1	4
hsa04979	Cholesterol metabolism	3/113	50/8098	0.0322692	0.0489941	0.0163624	LDLR/APOB/SOAT2	3
hsa05144	Malaria	3/113	50/8098	0.0322692	0.0489941	0.0163624	ICAM1/SELE/VCAM1	3
hsa05032	Morphine addiction	4/113	91/8098	0.038052	0.0574239	0.0191777	OPRM1/GABRA1/DRD1/PRKCA	4
hsa05168	Herpes simplex virus 1 infection	12/113	497/8098	0.0437873	0.0656809	0.0219353	RELA/AKT1/BCL2/CASP3/BAD/BAX/CASP9/TP53/CASP8/FASLG/IKBKB/STAT1	12
hsa00592	alpha-Linolenic acid metabolism	2/113	25/8098	0.046999	0.0700764	0.0234032	PLB1/PLA2G4A	2
hsa04550	Signaling pathways regulating pluripotency of stem cells	5/113	143/8098	0.049386	0.0725048	0.0242142	AKT1/MAPK3/MAPK1/GSK3B/MAPK14	5
hsa05017	Spinocerebellar ataxia	5/113	143/8098	0.049386	0.0725048	0.0242142	AKT1/MAPK8/GRIA2/PRKCA/PSMD3	5
hsa04613	Neutrophil extracellular trap formation	6/113	190/8098	0.0495013	0.0725048	0.0242142	RELA/AKT1/MAPK3/MAPK1/PRKCA/MAPK14	6
