# Supplementary material for: Herb-symptom analysis of Erchen decoction combined with Xiebai powder formula and its mechanism in the treatment of chronic obstructive pulmonary disease
Source: Front Pharmacol. 2023 May 19;14:1117238. doi: 10.3389/fphar.2023.1117238 (PMC10235815; doi:10.3389/fphar.2023.1117238)
Supplement: Supplementary file 1 [file DataSheet1.ZIP › Supplementary Material/Table S11.Molecular docking data.xlsx]

## Sheet: Sheet1
			2XRW	6GGC	4QTB	4ZZN	1unq	7baa	6y3v	6nv2
			MAPK8	TP53	MAPK3	MAPK1	AKT1	ESR1	JUN	RELA
	MOL000296	hederagenin	-4.95	-4.54	-3.6	-5.2	-5.24	-6.01	-4.87	-4.37
	MOL000358	beta-sitosterol	-5.61	-5.08	-3.42	-4.72	-6.44	-6.67	-4.17	-6.9
	MOL000422	kaempferol	-5.21	-5.32	-4.9	-3.75	-4.54	-5.74	-4.24	-4.35
	MOL000449	Stigmasterol	-5.66	-5.46	-3.95	-4.73	-5.8	-8.1	-6.1	-4.64
	MOL001552	OIN	-4.27	-4.38	-3.28	-4.22	-4.96	-4.65	-4.6	-4.45
	MOL001689	acacetin	-4.89	-5.75	-3.63	-5.18	-5.05	-6.18	-5.3	-5.37
	MOL002219	Atropine	-4.67	-5.2	-3.77	-4.27	-4.68	-5.93	-4.26	-4.72
	MOL002222	sugiol	-6.74	-5.57	-6.39	-6.55	-5.59	-6.68	-5.83	-5.8
	MOL004328	naringenin	-4.82	-5.51	-5.7	-6.4	-5.31	-5.72	-4.9	-5.59
	MOL005828	nobiletin	-3.29	-3.62	-5.7	-3.27	-3.74	-3.47	-3.7	-4
