# Supplementary material for: Herb-symptom analysis of Erchen decoction combined with Xiebai powder formula and its mechanism in the treatment of chronic obstructive pulmonary disease
Source: Front Pharmacol. 2023 May 19;14:1117238. doi: 10.3389/fphar.2023.1117238 (PMC10235815; doi:10.3389/fphar.2023.1117238)
Supplement: Supplementary file 1 [file DataSheet1.ZIP › Supplementary Material/Table S2.Modern medicine symptoms.xlsx]

## Sheet: Pinelliae Rhizoma
MM symptom id	MM symptom name
SMMS00007	Abdomen Distention
SMMS00011	Deglutitional Syncope
SMMS00012	Sharp Headache
SMMS00060	Physical Suffering
SMMS00067	Cough Productive
SMMS00070	Presyncope
SMMS00074	Vomiting Neonatal
SMMS00083	Sputums, Induced
SMMS00091	Intermittant Vertigo
SMMS00102	Headache, Periorbital
SMMS00105	Sleep Difficult
SMMS00108	Bilateral Headache
SMMS00115	Vertigo
SMMS00127	Auditory Dysesthesia
SMMS00137	Ocular Headache
SMMS00140	Vertigo Postural
SMMS00158	Stokes-Adams Syncope
SMMS00162	Tongue Edema
SMMS00167	Vertigo Central Origin
SMMS00183	Neurotic Depression
SMMS00205	Irritability
SMMS00216	Headache Throbbing
SMMS00217	Syncope Cough
SMMS00226	Hyperventilation Syncope
SMMS00237	Hyperalgia
SMMS00239	Radiculopathy
SMMS00244	Melancholia
SMMS00265	Brain Stem Vertigo
SMMS00292	Syncope Exertional
SMMS00295	Orthostatic Headache
SMMS00304	Distorted Hearing
SMMS00310	Induration Of Breast
SMMS00325	Syncope Cardiac
SMMS00327	Emesis
SMMS00334	Nerve Root Disorder
SMMS00337	Pain
SMMS00339	Pneumatosis
SMMS00343	Emotional Depression
SMMS00403	Cough
SMMS00412	Burning Pain
SMMS00415	Nausea
SMMS00431	Splitting Pain
SMMS00439	Drop Attack
SMMS00443	Sputum Increased
SMMS00445	Car Sickness
SMMS00463	Motion Sickness
SMMS00494	Syncope Postural
SMMS00502	Neuralgia, Sluder
SMMS00509	Bronchial Asthma
SMMS00513	Cervical Radiculopathy
SMMS00514	Syncopal Vertigo
SMMS00530	Essential Vertigo
SMMS00534	Sputum
SMMS00548	Trigeminal Autonomic Cephalgia
SMMS00558	Air Sickness
SMMS00565	Depressive Neurosis
SMMS00569	Migratory Pain
SMMS00570	Carbuncle
SMMS00578	Chest Symptom Discomfort
SMMS00584	Convulsive Syncope
SMMS00590	Nerve Root Pain
SMMS00602	Cough Increased
SMMS00613	Neuralgia Facial
SMMS00616	Carotid Sinus Syncope
SMMS00627	Ache
SMMS00636	Syncope Micturition
SMMS00639	Vision Halo
SMMS00693	Generalised Headache
SMMS00718	Asthenia
SMMS00724	Stomach Discomfort
SMMS00726	Paracusia
SMMS00736	Vertigo Paroxysmal
SMMS00742	Major Depression
SMMS00744	Avulsion, Nerve Root
SMMS00748	Hearing Disorder
SMMS00752	Sea Sickness
SMMS00763	Depressive Syndrome
SMMS00776	Syncopal Episode
SMMS00777	Ocular Icterus
SMMS00797	Syncope
SMMS00800	Gagging
SMMS00804	Pain Radiating
SMMS00805	Situational Syncope
SMMS00806	Crushing Pain
SMMS00815	Vertex Headache
SMMS00816	Headache, Retro-Ocular
SMMS00823	Compression Nerve Root
SMMS00835	Endogenous Depression
SMMS00851	Unipolar Depression
SMMS00863	Chest Symptom Heaviness
SMMS00878	Asthma Attack
SMMS00894	Headache, Dull
SMMS00898	Cough Persistent
SMMS00902	Lower Extremity Paresthesia
SMMS00910	Headache Unilateral
SMMS00914	Heartburn
SMMS00918	Radiculitis
SMMS00922	Constant Vertigo
SMMS00923	Depression
SMMS00925	Myofacial Pain Syndrome
SMMS00927	Peripheral Vertigo
SMMS00928	Headache
SMMS00934	Sputum Purulent
SMMS01051	Heartbeats Increased
Pinelliae Rhizoma

## Sheet: Citri Reticulatae Pericarpium
MM symptom id	MM symptom name
SMMS00007	Abdomen Distention
SMMS00067	Cough Productive
SMMS00083	Sputums, Induced
SMMS00127	Auditory Dysesthesia
SMMS00128	Polymenorrhea
SMMS00222	Vagina
SMMS00250	Diarrhea
SMMS00304	Distorted Hearing
SMMS00327	Emesis
SMMS00339	Pneumatosis
SMMS00348	Menses Abnormal
SMMS00354	Eating Disorder
SMMS00400	Orofacial Oedema
SMMS00403	Cough
SMMS00434	Hiccups
SMMS00443	Sputum Increased
SMMS00459	Abdomen Discomfort
SMMS00474	Abdominal Pain Aggravated
SMMS00518	Abdomen Bloating
SMMS00526	Flatulence
SMMS00532	Anorexia
SMMS00534	Sputum
SMMS00618	Functional Bowel Disorder
SMMS00634	Hypomenorrhea
SMMS00668	Eyelid Irritation
SMMS00712	Dilation
SMMS00726	Paracusia
SMMS00748	Hearing Disorder
SMMS00774	Loss Of Appetite
SMMS00788	Bloating Feeling
SMMS00800	Gagging
SMMS00849	Retrograde Menstruation
SMMS00898	Cough Persistent
SMMS00914	Heartburn
SMMS00916	Decreased Appetite
SMMS00929	Anal Sphincter Atony
SMMS00934	Sputum Purulent
Citri Reticulatae Pericarpium

## Sheet: Poria
MM symptom id	MM symptom name
SMMS00007	Abdomen Distention
SMMS00015	Alopecia
SMMS00020	Alopecia Cicatrisata
SMMS00033	Insomnia
SMMS00050	Pulse Weakness
SMMS00060	Physical Suffering
SMMS00080	Hyperphagia
SMMS00081	Trichophytosis
SMMS00083	Sputums, Induced
SMMS00085	Prostatic Hyperplasia Benign <Prostatism>
SMMS00089	Vaginal Discharge White
SMMS00093	Prostate Hypertrophy
SMMS00120	Menstrual Cramp
SMMS00127	Auditory Dysesthesia
SMMS00157	Developmental Delay
SMMS00162	Tongue Edema
SMMS00164	Anasarca
SMMS00174	Dysuria
SMMS00179	Tinea
SMMS00192	Abdominal Pain
SMMS00233	Edema
SMMS00234	Hematoma
SMMS00237	Hyperalgia
SMMS00250	Diarrhea
SMMS00256	Hemorrhage Within 24 Hours Following Delivery Of Placenta
SMMS00259	Pupil Dilated
SMMS00282	Palpitation(S)
SMMS00304	Distorted Hearing
SMMS00314	Aplasia
SMMS00318	Tongue Disorder
SMMS00326	Emotional Instability
SMMS00337	Pain
SMMS00339	Pneumatosis
SMMS00347	Breast Mass
SMMS00354	Eating Disorder
SMMS00370	Buerger Disease
SMMS00372	Tinea Corporis
SMMS00394	Dryness Vaginal
SMMS00400	Orofacial Oedema
SMMS00402	Micturition Disorder
SMMS00412	Burning Pain
SMMS00420	Emotional Distress
SMMS00431	Splitting Pain
SMMS00435	Stool Loose
SMMS00472	Mercurialism
SMMS00474	Abdominal Pain Aggravated
SMMS00528	Diarrhea Acute
SMMS00532	Anorexia
SMMS00534	Sputum
SMMS00555	Cramp In Limb
SMMS00569	Migratory Pain
SMMS00570	Carbuncle
SMMS00578	Chest Symptom Discomfort
SMMS00598	Breast Pain
SMMS00614	Hemorrhage Postpartum
SMMS00622	Diarrhea Watery
SMMS00627	Ache
SMMS00666	Neoplasm Benign Nos
SMMS00682	Sleep Disorder
SMMS00689	Hemorrhage After First 24 Hours Following Delivery Of Placenta
SMMS00712	Dilation
SMMS00716	Prostate Adenoma
SMMS00718	Asthenia
SMMS00719	Epidermophytosis
SMMS00726	Paracusia
SMMS00746	Alopecia Hereditaria
SMMS00748	Hearing Disorder
SMMS00774	Loss Of Appetite
SMMS00783	Rib Pain
SMMS00787	Prostate Hypertrophy Benign
SMMS00788	Bloating Feeling
SMMS00795	Breast Swelling
SMMS00804	Pain Radiating
SMMS00806	Crushing Pain
SMMS00822	Prostate, Hyperplasia, Nodular
SMMS00827	Menopause
SMMS00847	Breast Engorgement
SMMS00897	Poor Quality Sleep
SMMS00916	Decreased Appetite
SMMS00930	King Evil
SMMS01051	Heartbeats Increased
Poria

## Sheet: Glycyrrhizae Radix Et Rhizoma
MM symptom id	MM symptom name
SMMS00050	Pulse Weakness
SMMS00060	Physical Suffering
SMMS00067	Cough Productive
SMMS00083	Sputums, Induced
SMMS00237	Hyperalgia
SMMS00282	Palpitation(S)
SMMS00337	Pain
SMMS00346	Respiratory Abnormality
SMMS00378	Malaise And Fatigue
SMMS00403	Cough
SMMS00410	Generalized Spasm
SMMS00412	Burning Pain
SMMS00431	Splitting Pain
SMMS00443	Sputum Increased
SMMS00457	Spasm
SMMS00512	Exhaustion
SMMS00527	Respiratory Disorder
SMMS00534	Sputum
SMMS00569	Migratory Pain
SMMS00570	Carbuncle
SMMS00617	Skin Ulcer(S)
SMMS00627	Ache
SMMS00630	Cold Hands Feet
SMMS00677	Ciliary Spasm
SMMS00718	Asthenia
SMMS00735	Nose Dryness
SMMS00804	Pain Radiating
SMMS00806	Crushing Pain
SMMS00840	Disease Of Vocal Cords, Nos
SMMS00898	Cough Persistent
SMMS00912	Extremity Paresthesia
SMMS00931	Acne
SMMS00934	Sputum Purulent
Glycyrrhizae Radix Et Rhizoma

## Sheet: Mori Cortex
MM symptom id	MM symptom name
SMMS00023	Pneumonia
SMMS00113	Decreased Urine Flow
SMMS00164	Anasarca
SMMS00233	Edema
SMMS00237	Hyperalgia
SMMS00264	Pterygium
SMMS00314	Aplasia
SMMS00367	Breast Cyst
SMMS00393	Asthma Exacerbation Acute
SMMS00402	Micturition Disorder
SMMS00403	Cough
SMMS00509	Bronchial Asthma
SMMS00511	Face Edema
SMMS00517	Pneumonia Lobar
SMMS00525	Hand Swelling
SMMS00526	Flatulence
SMMS00602	Cough Increased
SMMS00621	Swelling
SMMS00718	Asthenia
SMMS00788	Bloating Feeling
SMMS00879	Experimental Lung Inflammation
Mori Cortex

## Sheet: Lycii Cortex
MM symptom id	MM symptom name
SMMS00023	Pneumonia
SMMS00042	Hemorrhage
SMMS00044	Diabetes Mellitus
SMMS00067	Cough Productive
SMMS00092	Bulimia Nervosa
SMMS00096	Hemoptysis
SMMS00099	Night Sweat
SMMS00171	Hot Flash
SMMS00175	Amenorrhea
SMMS00270	Amenorrhea, Postpartum
SMMS00403	Cough
SMMS00517	Pneumonia Lobar
SMMS00556	Thirst
SMMS00827	Menopause
SMMS00879	Experimental Lung Inflammation
SMMS00898	Cough Persistent
Lycii Cortex
