# Supplementary material for: Herb-symptom analysis of Erchen decoction combined with Xiebai powder formula and its mechanism in the treatment of chronic obstructive pulmonary disease
Source: Front Pharmacol. 2023 May 19;14:1117238. doi: 10.3389/fphar.2023.1117238 (PMC10235815; doi:10.3389/fphar.2023.1117238)
Supplement: Supplementary file 1 [file DataSheet1.ZIP › Supplementary Material/Table S3.ECXB ingredients and targets.xlsx]

## Sheet: ingredients
Drug	MolId	MolName
Pinelliae rhizome	MOL001755	24-Ethylcholest-4-en-3-one
Pinelliae rhizome	MOL002670	Cavidine
Pinelliae rhizome	MOL002714	baicalein
Pinelliae rhizome	MOL002776	Baicalin
Pinelliae rhizome	MOL000358	beta-sitosterol
Pinelliae rhizome	MOL000449	Stigmasterol
Pinelliae rhizome	MOL005030	gondoic acid
Pinelliae rhizome	MOL000519	coniferin
Pinelliae rhizome	MOL006936	10,13-eicosadienoic
Pinelliae rhizome	MOL006937	12,13-epoxy-9-hydroxynonadeca-7,10-dienoic acid
Pinelliae rhizome	MOL006957	(3S,6S)-3-(benzyl)-6-(4-hydroxybenzyl)piperazine-2,5-quinone
Pinelliae rhizome	MOL003578	Cycloartenol
Pinelliae rhizome	MOL006967	beta-D-Ribofuranoside, xanthine-9
Citri reticulatae pericarpium	MOL000359	sitosterol
Citri reticulatae pericarpium	MOL004328	naringenin
Citri reticulatae pericarpium	MOL005100	5,7-dihydroxy-2-(3-hydroxy-4-methoxyphenyl)chroman-4-one
Citri reticulatae pericarpium	MOL005815	Citromitin
Citri reticulatae pericarpium	MOL005828	nobiletin
Poria	MOL000290	Poricoic acid A
Poria	MOL000291	Poricoic acid B
Poria	MOL000273	(2R)-2-[(3S,5R,10S,13R,14R,16R,17R)-3,16-dihydroxy-4,4,10,13,14-pentamethyl-2,3,5,6,12,15,16,17-octahydro-1H-cyclopenta[a]phenanthren-17-yl]-6-methylhept-5-enoic acid
Poria	MOL000276	7,9(11)-dehydropachymic acid
Poria	MOL000280	(2R)-2-[(3S,5R,10S,13R,14R,16R,17R)-3,16-dihydroxy-4,4,10,13,14-pentamethyl-2,3,5,6,12,15,16,17-octahydro-1H-cyclopenta[a]phenanthren-17-yl]-5-isopropyl-hex-5-enoic acid
Poria	MOL000289	pachymic acid
Poria	MOL000285	(2R)-2-[(5R,10S,13R,14R,16R,17R)-16-hydroxy-3-keto-4,4,10,13,14-pentamethyl-1,2,5,6,12,15,16,17-octahydrocyclopenta[a]phenanthren-17-yl]-5-isopropyl-hex-5-enoic acid
Poria	MOL000279	Cerevisterol
Poria	MOL000292	poricoic acid C
Poria	MOL000300	dehydroeburicoic acid
Poria	MOL000275	trametenolic acid
Poria	MOL000287	3beta-Hydroxy-24-methylene-8-lanostene-21-oic acid
Poria	MOL000283	Ergosterol peroxide
Poria	MOL000296	hederagenin
Poria	MOL000282	ergosta-7,22E-dien-3beta-ol
Glycyrrhizae radix et rhizome	MOL004941	(2R)-7-hydroxy-2-(4-hydroxyphenyl)chroman-4-one
Glycyrrhizae radix et rhizome	MOL001792	DFV
Glycyrrhizae radix et rhizome	MOL004835	Glypallichalcone
Glycyrrhizae radix et rhizome	MOL004841	Licochalcone B
Glycyrrhizae radix et rhizome	MOL004985	icos-5-enoic acid
Glycyrrhizae radix et rhizome	MOL004996	gadelaidic acid
Glycyrrhizae radix et rhizome	MOL003896	7-Methoxy-2-methyl isoflavone
Glycyrrhizae radix et rhizome	MOL000500	Vestitol
Glycyrrhizae radix et rhizome	MOL004957	HMO
Glycyrrhizae radix et rhizome	MOL004328	naringenin
Glycyrrhizae radix et rhizome	MOL000392	formononetin
Glycyrrhizae radix et rhizome	MOL000422	kaempferol
Glycyrrhizae radix et rhizome	MOL000417	Calycosin
Glycyrrhizae radix et rhizome	MOL004991	7-Acetoxy-2-methylisoflavone
Glycyrrhizae radix et rhizome	MOL004990	7,2',4'-trihydroxy－5-methoxy-3－arylcoumarin
Glycyrrhizae radix et rhizome	MOL004860	licorice glycoside E
Glycyrrhizae radix et rhizome	MOL000098	quercetin
Glycyrrhizae radix et rhizome	MOL000497	licochalcone a
Glycyrrhizae radix et rhizome	MOL000239	Jaranol
Glycyrrhizae radix et rhizome	MOL005016	Odoratin
Glycyrrhizae radix et rhizome	MOL000354	isorhamnetin
Glycyrrhizae radix et rhizome	MOL004898	(E)-3-[3,4-dihydroxy-5-(3-methylbut-2-enyl)phenyl]-1-(2,4-dihydroxyphenyl)prop-2-en-1-one
Glycyrrhizae radix et rhizome	MOL004910	Glabranin
Glycyrrhizae radix et rhizome	MOL004945	(2S)-7-hydroxy-2-(4-hydroxyphenyl)-8-(3-methylbut-2-enyl)chroman-4-one
Glycyrrhizae radix et rhizome	MOL004848	licochalcone G
Glycyrrhizae radix et rhizome	MOL004980	Inflacoumarin A
Glycyrrhizae radix et rhizome	MOL004961	Quercetin der.
Glycyrrhizae radix et rhizome	MOL002565	Medicarpin
Glycyrrhizae radix et rhizome	MOL004829	Glepidotin B
Glycyrrhizae radix et rhizome	MOL004828	Glepidotin A
Glycyrrhizae radix et rhizome	MOL004815	(E)-1-(2,4-dihydroxyphenyl)-3-(2,2-dimethylchromen-6-yl)prop-2-en-1-one
Glycyrrhizae radix et rhizome	MOL004907	Glyzaglabrin
Glycyrrhizae radix et rhizome	MOL004882	Licocoumarone
Glycyrrhizae radix et rhizome	MOL003656	Lupiwighteone
Glycyrrhizae radix et rhizome	MOL005020	dehydroglyasperins C
Glycyrrhizae radix et rhizome	MOL004915	Eurycarpin A
Glycyrrhizae radix et rhizome	MOL004838	8-(6-hydroxy-2-benzofuranyl)-2,2-dimethyl-5-chromenol
Glycyrrhizae radix et rhizome	MOL005000	Gancaonin G
Glycyrrhizae radix et rhizome	MOL004811	Glyasperin C
Glycyrrhizae radix et rhizome	MOL004856	Gancaonin A
Glycyrrhizae radix et rhizome	MOL004993	8-prenylated eriodictyol
Glycyrrhizae radix et rhizome	MOL004864	5,7-dihydroxy-3-(4-methoxyphenyl)-8-(3-methylbut-2-enyl)chromone
Glycyrrhizae radix et rhizome	MOL004989	6-prenylated eriodictyol
Glycyrrhizae radix et rhizome	MOL004863	3-(3,4-dihydroxyphenyl)-5,7-dihydroxy-8-(3-methylbut-2-enyl)chromone
Glycyrrhizae radix et rhizome	MOL004935	Sigmoidin-B
Glycyrrhizae radix et rhizome	MOL004866	2-(3,4-dihydroxyphenyl)-5,7-dihydroxy-6-(3-methylbut-2-enyl)chromone
Glycyrrhizae radix et rhizome	MOL004883	Licoisoflavone
Glycyrrhizae radix et rhizome	MOL004949	Isolicoflavonol
Glycyrrhizae radix et rhizome	MOL004814	Isotrifoliol
Glycyrrhizae radix et rhizome	MOL004913	1,3-dihydroxy-9-methoxy-6-benzofurano[3,2-c]chromenone
Glycyrrhizae radix et rhizome	MOL004849	3-(2,4-dihydroxyphenyl)-8-(1,1-dimethylprop-2-enyl)-7-hydroxy-5-methoxy-coumarin
Glycyrrhizae radix et rhizome	MOL004808	glyasperin B
Glycyrrhizae radix et rhizome	MOL004911	Glabrene
Glycyrrhizae radix et rhizome	MOL004833	Phaseolinisoflavan
Glycyrrhizae radix et rhizome	MOL004857	Gancaonin B
Glycyrrhizae radix et rhizome	MOL004908	Glabridin
Glycyrrhizae radix et rhizome	MOL004855	Licoricone
Glycyrrhizae radix et rhizome	MOL004879	Glycyrin
Glycyrrhizae radix et rhizome	MOL005012	Licoagroisoflavone
Glycyrrhizae radix et rhizome	MOL004912	Glabrone
Glycyrrhizae radix et rhizome	MOL004820	kanzonols W
Glycyrrhizae radix et rhizome	MOL004978	2-[(3R)-8,8-dimethyl-3,4-dihydro-2H-pyrano[6,5-f]chromen-3-yl]-5-methoxyphenol
Glycyrrhizae radix et rhizome	MOL004914	1,3-dihydroxy-8,9-dimethoxy-6-benzofurano[3,2-c]chromenone
Glycyrrhizae radix et rhizome	MOL004810	glyasperin F
Glycyrrhizae radix et rhizome	MOL001484	Inermine
Glycyrrhizae radix et rhizome	MOL004885	licoisoflavanone
Glycyrrhizae radix et rhizome	MOL004884	Licoisoflavone B
Glycyrrhizae radix et rhizome	MOL004905	3,22-Dihydroxy-11-oxo-delta(12)-oleanene-27-alpha-methoxycarbonyl-29-oic acid
Glycyrrhizae radix et rhizome	MOL004827	Semilicoisoflavone B
Glycyrrhizae radix et rhizome	MOL004806	euchrenone
Glycyrrhizae radix et rhizome	MOL004974	3'-Methoxyglabridin
Glycyrrhizae radix et rhizome	MOL004966	3'-Hydroxy-4'-O-Methylglabridin
Glycyrrhizae radix et rhizome	MOL005017	Phaseol
Glycyrrhizae radix et rhizome	MOL005003	Licoagrocarpin
Glycyrrhizae radix et rhizome	MOL005007	Glyasperins M
Glycyrrhizae radix et rhizome	MOL005008	Glycyrrhiza flavonol A
Glycyrrhizae radix et rhizome	MOL004824	(2S)-6-(2,4-dihydroxyphenyl)-2-(2-hydroxypropan-2-yl)-4-methoxy-2,3-dihydrofuro[3,2-g]chromen-7-one
Glycyrrhizae radix et rhizome	MOL004959	1-Methoxyphaseollidin
Glycyrrhizae radix et rhizome	MOL004904	licopyranocoumarin
Glycyrrhizae radix et rhizome	MOL002311	Glycyrol
Glycyrrhizae radix et rhizome	MOL005013	18α-hydroxyglycyrrhetic acid
Glycyrrhizae radix et rhizome	MOL004805	(2S)-2-[4-hydroxy-3-(3-methylbut-2-enyl)phenyl]-8,8-dimethyl-2,3-dihydropyrano[2,3-f]chromen-4-one
Glycyrrhizae radix et rhizome	MOL004891	shinpterocarpin
Glycyrrhizae radix et rhizome	MOL004903	liquiritin
Glycyrrhizae radix et rhizome	MOL000359	sitosterol
Glycyrrhizae radix et rhizome	MOL000211	Mairin
Glycyrrhizae radix et rhizome	MOL005001	Gancaonin H
Glycyrrhizae radix et rhizome	MOL004917	glycyroside
Glycyrrhizae radix et rhizome	MOL004948	Isoglycyrol
Glycyrrhizae radix et rhizome	MOL005018	Xambioona
Glycyrrhizae radix et rhizome	MOL004988	Kanzonol F
Glycyrrhizae radix et rhizome	MOL004924	(-)-Medicocarpin
Lycii cortex	MOL001552	OIN
Lycii cortex	MOL001645	Linoleyl acetate
Lycii cortex	MOL001689	acacetin
Lycii cortex	MOL001790	Linarin
Lycii cortex	MOL002218	scopolin
Lycii cortex	MOL002219	Atropine
Lycii cortex	MOL002222	sugiol
Lycii cortex	MOL002224	aurantiamide acetate
Lycii cortex	MOL002228	Kulactone
Lycii cortex	MOL000296	hederagenin
Lycii cortex	MOL000358	beta-sitosterol
Lycii cortex	MOL000449	Stigmasterol
Lycii cortex	MOL000953	CLR
Mori cortex	MOL000554	gallic acid-3-O-(6'-O-galloyl)-glucoside
Mori cortex	MOL012692	kuwanon D
Mori cortex	MOL012743	resveratrol-3,4'-di-O-β-D-glucopyranoside
Mori cortex	MOL012689	cyclomulberrochromene
Mori cortex	MOL000358	beta-sitosterol
Mori cortex	MOL012755	sanggenone H
Mori cortex	MOL005043	campest-5-en-3beta-ol
Mori cortex	MOL001474	sanguinarine
Mori cortex	MOL012717	moracin M-6,3'-di-O-β-D-glucopyranoside
Mori cortex	MOL001004	pelargonidin
Mori cortex	MOL009653	Cycloeucalenol
Mori cortex	MOL000422	kaempferol
Mori cortex	MOL000098	quercetin
Mori cortex	MOL000098	quercetin
Mori cortex	MOL012681	Dimethyl (methylenedi-4,1-phenylene)biscarbamate
Mori cortex	MOL012686	7-methoxy-5,4'-dihydroxyflavanonol
Mori cortex	MOL004912	Glabrone
Mori cortex	MOL003860	Moracin F
Mori cortex	MOL000211	Mairin
Mori cortex	MOL003856	Moracin B
Mori cortex	MOL012800	3,5,7-trihydroxy-2-(3-hydroxyphenyl)chromone
Mori cortex	MOL003858	Moracin D
Mori cortex	MOL012719	moracin O
Mori cortex	MOL012753	sanggenone F
Mori cortex	MOL002514	Sexangularetin
Mori cortex	MOL012714	Moracin A
Mori cortex	MOL012760	sanggenone M
Mori cortex	MOL012735	mulberroside C_qt
Mori cortex	MOL003758	Iristectorigenin (9CI)
Mori cortex	MOL003857	Moracin C
Mori cortex	MOL012726	mulberrofuran G
Mori cortex	MOL012749	sanggenone B

## Sheet: targets
Drug	MolId	MolName	Target
banxia	MOL006957	(3S,6S)-3-(benzyl)-6-(4-hydroxybenzyl)piperazine-2,5-quinone	Androgen receptor
banxia	MOL006957	(3S,6S)-3-(benzyl)-6-(4-hydroxybenzyl)piperazine-2,5-quinone	Prostaglandin G/H synthase 2
banxia	MOL006957	(3S,6S)-3-(benzyl)-6-(4-hydroxybenzyl)piperazine-2,5-quinone	Beta-2 adrenergic receptor
banxia	MOL006957	(3S,6S)-3-(benzyl)-6-(4-hydroxybenzyl)piperazine-2,5-quinone	Calmodulin
banxia	MOL003578	Cycloartenol	Mineralocorticoid receptor
banxia	MOL006967	beta-D-Ribofuranoside, xanthine-9	Purine nucleoside phosphorylase
banxia	MOL006967	beta-D-Ribofuranoside, xanthine-9	Prostaglandin G/H synthase 2
banxia	MOL006967	beta-D-Ribofuranoside, xanthine-9	Purine nucleoside phosphorylase deoD-type
chenpi	MOL000359	sitosterol	Progesterone receptor
chenpi	MOL000359	sitosterol	Nuclear receptor coactivator 2
chenpi	MOL000359	sitosterol	Mineralocorticoid receptor
chenpi	MOL004328	naringenin	Prostaglandin G/H synthase 1
chenpi	MOL004328	naringenin	Estrogen receptor
chenpi	MOL004328	naringenin	Prostaglandin G/H synthase 2
chenpi	MOL004328	naringenin	Heat shock protein HSP 90
chenpi	MOL004328	naringenin	Beta-lactamase
chenpi	MOL004328	naringenin	mRNA of PKA Catalytic Subunit C-alpha
chenpi	MOL004328	naringenin	Phosphatidylinositol-4,5-bisphosphate 3-kinase catalytic subunit, gamma isoform
chenpi	MOL004328	naringenin	Transcription factor p65
chenpi	MOL004328	naringenin	RAC-alpha serine/threonine-protein kinase
chenpi	MOL004328	naringenin	Apoptosis regulator Bcl-2
chenpi	MOL004328	naringenin	Mitogen-activated protein kinase 3
chenpi	MOL004328	naringenin	Mitogen-activated protein kinase 1
chenpi	MOL004328	naringenin	Caspase-3
chenpi	MOL004328	naringenin	Fatty acid synthase
chenpi	MOL004328	naringenin	Low-density lipoprotein receptor
chenpi	MOL004328	naringenin	Bcl2 antagonist of cell death
chenpi	MOL004328	naringenin	Superoxide dismutase [Cu-Zn]
chenpi	MOL004328	naringenin	Catalase
chenpi	MOL004328	naringenin	Peroxisome proliferator-activated receptor gamma
chenpi	MOL004328	naringenin	Microsomal triglyceride transfer protein large subunit
chenpi	MOL004328	naringenin	Apolipoprotein B-100
chenpi	MOL004328	naringenin	Phospholipase B1, membrane-associated
chenpi	MOL004328	naringenin	3-hydroxy-3-methylglutaryl-coenzyme A reductase
chenpi	MOL004328	naringenin	Cytochrome P450 19A1
chenpi	MOL004328	naringenin	Glutathione S-transferase P
chenpi	MOL004328	naringenin	UDP-glucuronosyltransferase 1-1
chenpi	MOL004328	naringenin	Peroxisome proliferator-activated receptor alpha
chenpi	MOL004328	naringenin	Sterol regulatory element-binding protein 1
chenpi	MOL004328	naringenin	Glutathione reductase, mitochondrial
chenpi	MOL004328	naringenin	Multidrug resistance-associated protein 1
chenpi	MOL004328	naringenin	Adiponectin
chenpi	MOL004328	naringenin	Sterol O-acyltransferase 2
chenpi	MOL004328	naringenin	Aldo-keto reductase family 1 member C1
chenpi	MOL004328	naringenin	Aspartate aminotransferase, cytoplasmic
chenpi	MOL004328	naringenin	4-aminobutyrate aminotransferase, mitochondrial
chenpi	MOL004328	naringenin	Liver carboxylesterase 1
chenpi	MOL004328	naringenin	Sterol O-acyltransferase 1
chenpi	MOL005100	5,7-dihydroxy-2-(3-hydroxy-4-methoxyphenyl)chroman-4-one	Prostaglandin G/H synthase 1
chenpi	MOL005100	5,7-dihydroxy-2-(3-hydroxy-4-methoxyphenyl)chroman-4-one	Prostaglandin G/H synthase 2
chenpi	MOL005100	5,7-dihydroxy-2-(3-hydroxy-4-methoxyphenyl)chroman-4-one	Heat shock protein HSP 90
chenpi	MOL005100	5,7-dihydroxy-2-(3-hydroxy-4-methoxyphenyl)chroman-4-one	mRNA of PKA Catalytic Subunit C-alpha
chenpi	MOL005100	5,7-dihydroxy-2-(3-hydroxy-4-methoxyphenyl)chroman-4-one	Calmodulin
chenpi	MOL005100	5,7-dihydroxy-2-(3-hydroxy-4-methoxyphenyl)chroman-4-one	Sodium channel protein type 5 subunit alpha
chenpi	MOL005100	5,7-dihydroxy-2-(3-hydroxy-4-methoxyphenyl)chroman-4-one	Phosphatidylinositol-4,5-bisphosphate 3-kinase catalytic subunit, gamma isoform
chenpi	MOL005100	5,7-dihydroxy-2-(3-hydroxy-4-methoxyphenyl)chroman-4-one	Nuclear receptor coactivator 2
chenpi	MOL005100	5,7-dihydroxy-2-(3-hydroxy-4-methoxyphenyl)chroman-4-one	Nuclear receptor coactivator 1
chenpi	MOL005100	5,7-dihydroxy-2-(3-hydroxy-4-methoxyphenyl)chroman-4-one	DNA topoisomerase II
chenpi	MOL005815	Citromitin	Potassium voltage-gated channel subfamily H member 2
chenpi	MOL005815	Citromitin	Sodium channel protein type 5 subunit alpha
chenpi	MOL005815	Citromitin	Coagulation factor Xa
chenpi	MOL005815	Citromitin	Prostaglandin G/H synthase 2
chenpi	MOL005815	Citromitin	Coagulation factor VII
chenpi	MOL005815	Citromitin	DNA topoisomerase II
chenpi	MOL005815	Citromitin	Heat shock protein HSP 90
chenpi	MOL005815	Citromitin	Nuclear receptor coactivator 2
chenpi	MOL005815	Citromitin	Calcium-activated potassium channel subunit alpha 1
chenpi	MOL005815	Citromitin	Calmodulin
chenpi	MOL005828	nobiletin	Nitric oxide synthase, inducible
chenpi	MOL005828	nobiletin	Prostaglandin G/H synthase 1
chenpi	MOL005828	nobiletin	Thrombin
chenpi	MOL005828	nobiletin	Potassium voltage-gated channel subfamily H member 2
chenpi	MOL005828	nobiletin	Estrogen receptor
chenpi	MOL005828	nobiletin	Androgen receptor
chenpi	MOL005828	nobiletin	Peroxisome proliferator activated receptor gamma
chenpi	MOL005828	nobiletin	Coagulation factor Xa
chenpi	MOL005828	nobiletin	Prostaglandin G/H synthase 2
chenpi	MOL005828	nobiletin	Coagulation factor VII
chenpi	MOL005828	nobiletin	mRNA of Protein-tyrosine phosphatase, non-receptor type 1
chenpi	MOL005828	nobiletin	DNA topoisomerase II
chenpi	MOL005828	nobiletin	Estrogen receptor beta
chenpi	MOL005828	nobiletin	Dipeptidyl peptidase IV
chenpi	MOL005828	nobiletin	Heat shock protein HSP 90
chenpi	MOL005828	nobiletin	Serine/threonine-protein kinase Chk1
chenpi	MOL005828	nobiletin	Trypsin-1
chenpi	MOL005828	nobiletin	Nuclear receptor coactivator 2
chenpi	MOL005828	nobiletin	Calcium-activated potassium channel subunit alpha 1
chenpi	MOL005828	nobiletin	Calmodulin
chenpi	MOL005828	nobiletin	Glycogen synthase kinase-3 beta
chenpi	MOL005828	nobiletin	Sodium channel protein type 5 subunit alpha
chenpi	MOL005828	nobiletin	Apoptosis regulator Bcl-2
chenpi	MOL005828	nobiletin	Apoptosis regulator BAX
chenpi	MOL005828	nobiletin	Caspase-9
chenpi	MOL005828	nobiletin	Matrix metalloproteinase-9
chenpi	MOL005828	nobiletin	Transcription factor AP-1
chenpi	MOL005828	nobiletin	Cellular tumor antigen p53
chenpi	MOL005828	nobiletin	Mitogen-activated protein kinase 8
chenpi	MOL005828	nobiletin	Metalloproteinase inhibitor 1
chenpi	MOL005828	nobiletin	Peroxisome proliferator-activated receptor gamma
chenpi	MOL005828	nobiletin	Cyclic AMP-responsive element-binding protein 1
chenpi	MOL005828	nobiletin	Cytosolic phospholipase A2
chenpi	MOL005828	nobiletin	Scavenger receptor cysteine-rich type 1 protein M130
chenpi	MOL005828	nobiletin	Ephrin type-B receptor 2
digupi	MOL001552	OIN	Muscarinic acetylcholine receptor M3
digupi	MOL001552	OIN	Muscarinic acetylcholine receptor M1
digupi	MOL001552	OIN	Beta-1 adrenergic receptor
digupi	MOL001552	OIN	Muscarinic acetylcholine receptor M5
digupi	MOL001552	OIN	Alpha-2A adrenergic receptor
digupi	MOL001552	OIN	5-hydroxytryptamine 1A receptor
digupi	MOL001552	OIN	Alpha-2C adrenergic receptor
digupi	MOL001552	OIN	Muscarinic acetylcholine receptor M4
digupi	MOL001552	OIN	Delta-type opioid receptor
digupi	MOL001552	OIN	5-hydroxytryptamine 2A receptor
digupi	MOL001552	OIN	Sodium-dependent noradrenaline transporter
digupi	MOL001552	OIN	Alpha-1A adrenergic receptor
digupi	MOL001552	OIN	5-hydroxytryptamine 2C receptor
digupi	MOL001552	OIN	Muscarinic acetylcholine receptor M2
digupi	MOL001552	OIN	Alpha-2B adrenergic receptor
digupi	MOL001552	OIN	Alpha-1B adrenergic receptor
digupi	MOL001552	OIN	Sodium-dependent dopamine transporter
digupi	MOL001552	OIN	Beta-2 adrenergic receptor
digupi	MOL001552	OIN	Sodium-dependent serotonin transporter
digupi	MOL001552	OIN	D(2) dopamine receptor
digupi	MOL001552	OIN	Mu-type opioid receptor
digupi	MOL001552	OIN	Gamma-aminobutyric acid receptor subunit alpha-1
digupi	MOL001552	OIN	5-hydroxytryptamine 1B receptor
digupi	MOL001552	OIN	Dopamine D1 receptor
digupi	MOL001552	OIN	Histamine H1 receptor
digupi	MOL001645	Linoleyl acetate	Prostaglandin G/H synthase 1
digupi	MOL001645	Linoleyl acetate	Prostaglandin G/H synthase 2
digupi	MOL001645	Linoleyl acetate	Nuclear receptor coactivator 2
digupi	MOL001645	Linoleyl acetate	Retinoic acid receptor RXR-alpha
digupi	MOL001689	acacetin	Nitric oxide synthase, inducible
digupi	MOL001689	acacetin	Prostaglandin G/H synthase 1
digupi	MOL001689	acacetin	Androgen receptor
digupi	MOL001689	acacetin	Prostaglandin G/H synthase 2
digupi	MOL001689	acacetin	Dipeptidyl peptidase IV
digupi	MOL001689	acacetin	Heat shock protein HSP 90
digupi	MOL001689	acacetin	Cell division protein kinase 2
digupi	MOL001689	acacetin	mRNA of PKA Catalytic Subunit C-alpha
digupi	MOL001689	acacetin	Trypsin-1
digupi	MOL001689	acacetin	Nuclear receptor coactivator 2
digupi	MOL001689	acacetin	Nuclear receptor coactivator 1
digupi	MOL001689	acacetin	Calmodulin
digupi	MOL001689	acacetin	Phosphatidylinositol-4,5-bisphosphate 3-kinase catalytic subunit, gamma isoform
digupi	MOL001689	acacetin	Serine/threonine-protein kinase Chk1
digupi	MOL001689	acacetin	Beta-2 adrenergic receptor
digupi	MOL001689	acacetin	CGMP-inhibited 3',5'-cyclic phosphodiesterase A
digupi	MOL001689	acacetin	Transcription factor p65
digupi	MOL001689	acacetin	Apoptosis regulator Bcl-2
digupi	MOL001689	acacetin	Cyclin-dependent kinase inhibitor 1
digupi	MOL001689	acacetin	Apoptosis regulator BAX
digupi	MOL001689	acacetin	Caspase-3
digupi	MOL001689	acacetin	Cellular tumor antigen p53
digupi	MOL001689	acacetin	Caspase-8
digupi	MOL001689	acacetin	Fatty acid synthase
digupi	MOL001689	acacetin	Tumor necrosis factor ligand superfamily member 6
digupi	MOL001689	acacetin	Cytochrome P450 19A1
digupi	MOL001790	Linarin	DNA topoisomerase II
digupi	MOL002218	scopolin	Prostaglandin G/H synthase 2
digupi	MOL002218	scopolin	mRNA of Protein-tyrosine phosphatase, non-receptor type 1
digupi	MOL002219	Atropine	Muscarinic acetylcholine receptor M3
digupi	MOL002219	Atropine	Muscarinic acetylcholine receptor M1
digupi	MOL002219	Atropine	Muscarinic acetylcholine receptor M5
digupi	MOL002219	Atropine	Alpha-2A adrenergic receptor
digupi	MOL002219	Atropine	Muscarinic acetylcholine receptor M4
digupi	MOL002219	Atropine	Delta-type opioid receptor
digupi	MOL002219	Atropine	5-hydroxytryptamine 2A receptor
digupi	MOL002219	Atropine	Sodium-dependent noradrenaline transporter
digupi	MOL002219	Atropine	Alpha-1A adrenergic receptor
digupi	MOL002219	Atropine	5-hydroxytryptamine 2C receptor
digupi	MOL002219	Atropine	Muscarinic acetylcholine receptor M2
digupi	MOL002219	Atropine	Alpha-1B adrenergic receptor
digupi	MOL002219	Atropine	Sodium-dependent dopamine transporter
digupi	MOL002219	Atropine	Beta-2 adrenergic receptor
digupi	MOL002219	Atropine	Sodium-dependent serotonin transporter
digupi	MOL002219	Atropine	D(2) dopamine receptor
digupi	MOL002219	Atropine	Mu-type opioid receptor
digupi	MOL002219	Atropine	Gamma-aminobutyric acid receptor subunit alpha-1
digupi	MOL002222	sugiol	Muscarinic acetylcholine receptor M3
digupi	MOL002222	sugiol	Muscarinic acetylcholine receptor M1
digupi	MOL002222	sugiol	Sodium channel protein type 5 subunit alpha
digupi	MOL002222	sugiol	Muscarinic acetylcholine receptor M5
digupi	MOL002222	sugiol	Prostaglandin G/H synthase 2
digupi	MOL002222	sugiol	Carbonic anhydrase II
digupi	MOL002222	sugiol	Muscarinic acetylcholine receptor M4
digupi	MOL002222	sugiol	Delta-type opioid receptor
digupi	MOL002222	sugiol	Acetylcholinesterase
digupi	MOL002222	sugiol	Alpha-1A adrenergic receptor
digupi	MOL002222	sugiol	Muscarinic acetylcholine receptor M2
digupi	MOL002222	sugiol	Alpha-1B adrenergic receptor
digupi	MOL002222	sugiol	Beta-2 adrenergic receptor
digupi	MOL002222	sugiol	Alpha-1D adrenergic receptor
digupi	MOL002222	sugiol	D(2) dopamine receptor
digupi	MOL002222	sugiol	Mu-type opioid receptor
digupi	MOL002222	sugiol	Neuronal acetylcholine receptor protein, alpha-7 chain
digupi	MOL002224	aurantiamide acetate	Thrombin
digupi	MOL002224	aurantiamide acetate	Coagulation factor Xa
digupi	MOL002224	aurantiamide acetate	Trypsin-1
digupi	MOL000296	hederagenin	Progesterone receptor
digupi	MOL000296	hederagenin	Nuclear receptor coactivator 2
digupi	MOL000296	hederagenin	Muscarinic acetylcholine receptor M3
digupi	MOL000296	hederagenin	Muscarinic acetylcholine receptor M1
digupi	MOL000296	hederagenin	Gamma-aminobutyric-acid receptor alpha-2 subunit
digupi	MOL000296	hederagenin	Gamma-aminobutyric-acid receptor alpha-3 subunit
digupi	MOL000296	hederagenin	Muscarinic acetylcholine receptor M2
digupi	MOL000296	hederagenin	Alpha-1B adrenergic receptor
digupi	MOL000296	hederagenin	Gamma-aminobutyric acid receptor subunit alpha-1
digupi	MOL000296	hederagenin	Glutamate receptor 2
digupi	MOL000296	hederagenin	Gamma-aminobutyric-acid receptor subunit alpha-6
digupi	MOL000296	hederagenin	Gamma-aminobutyric-acid receptor alpha-5 subunit
digupi	MOL000296	hederagenin	Ig gamma-1 chain C region
digupi	MOL000296	hederagenin	Alcohol dehydrogenase 1B
digupi	MOL000296	hederagenin	Alcohol dehydrogenase 1C
digupi	MOL000296	hederagenin	Lysozyme
digupi	MOL000296	hederagenin	Nicotinate-nucleotide--dimethylbenzimidazole phosphoribosyltransferase
digupi	MOL000296	hederagenin	Prostaglandin G/H synthase 1
digupi	MOL000296	hederagenin	Sodium channel protein type 5 subunit alpha
digupi	MOL000296	hederagenin	Prostaglandin G/H synthase 2
digupi	MOL000296	hederagenin	Retinoic acid receptor RXR-alpha
digupi	MOL000296	hederagenin	CGMP-inhibited 3',5'-cyclic phosphodiesterase A
digupi	MOL000296	hederagenin	Sodium-dependent noradrenaline transporter
digupi	MOL000296	hederagenin	Cytochrome P450-cam
digupi	MOL000358	beta-sitosterol	Progesterone receptor
digupi	MOL000358	beta-sitosterol	Nuclear receptor coactivator 2
digupi	MOL000358	beta-sitosterol	Prostaglandin G/H synthase 1
digupi	MOL000358	beta-sitosterol	Prostaglandin G/H synthase 2
digupi	MOL000358	beta-sitosterol	Heat shock protein HSP 90
digupi	MOL000358	beta-sitosterol	Phosphatidylinositol-4,5-bisphosphate 3-kinase catalytic subunit, gamma isoform
digupi	MOL000358	beta-sitosterol	Potassium voltage-gated channel subfamily H member 2
digupi	MOL000358	beta-sitosterol	mRNA of PKA Catalytic Subunit C-alpha
digupi	MOL000358	beta-sitosterol	Dopamine D1 receptor
digupi	MOL000358	beta-sitosterol	Muscarinic acetylcholine receptor M3
digupi	MOL000358	beta-sitosterol	Muscarinic acetylcholine receptor M1
digupi	MOL000358	beta-sitosterol	Sodium channel protein type 5 subunit alpha
digupi	MOL000358	beta-sitosterol	Gamma-aminobutyric-acid receptor alpha-2 subunit
digupi	MOL000358	beta-sitosterol	Muscarinic acetylcholine receptor M4
digupi	MOL000358	beta-sitosterol	CGMP-inhibited 3',5'-cyclic phosphodiesterase A
digupi	MOL000358	beta-sitosterol	5-hydroxytryptamine 2A receptor
digupi	MOL000358	beta-sitosterol	Gamma-aminobutyric-acid receptor alpha-5 subunit
digupi	MOL000358	beta-sitosterol	Alpha-1A adrenergic receptor
digupi	MOL000358	beta-sitosterol	Gamma-aminobutyric-acid receptor alpha-3 subunit
digupi	MOL000358	beta-sitosterol	Muscarinic acetylcholine receptor M2
digupi	MOL000358	beta-sitosterol	Alpha-1B adrenergic receptor
digupi	MOL000358	beta-sitosterol	Beta-2 adrenergic receptor
digupi	MOL000358	beta-sitosterol	Neuronal acetylcholine receptor subunit alpha-2
digupi	MOL000358	beta-sitosterol	Sodium-dependent serotonin transporter
digupi	MOL000358	beta-sitosterol	Mu-type opioid receptor
digupi	MOL000358	beta-sitosterol	Gamma-aminobutyric acid receptor subunit alpha-1
digupi	MOL000358	beta-sitosterol	Neuronal acetylcholine receptor protein, alpha-7 chain
digupi	MOL000358	beta-sitosterol	Cytochrome P450-cam
digupi	MOL000358	beta-sitosterol	Apoptosis regulator Bcl-2
digupi	MOL000358	beta-sitosterol	Apoptosis regulator BAX
digupi	MOL000358	beta-sitosterol	Caspase-9
digupi	MOL000358	beta-sitosterol	Transcription factor AP-1
digupi	MOL000358	beta-sitosterol	Caspase-3
digupi	MOL000358	beta-sitosterol	Caspase-8
digupi	MOL000358	beta-sitosterol	Protein kinase C alpha type
digupi	MOL000358	beta-sitosterol	Transforming growth factor beta-1
digupi	MOL000358	beta-sitosterol	Serum paraoxonase/arylesterase 1
digupi	MOL000358	beta-sitosterol	Microtubule-associated protein 2
digupi	MOL000449	Stigmasterol	Progesterone receptor
digupi	MOL000449	Stigmasterol	Mineralocorticoid receptor
digupi	MOL000449	Stigmasterol	Nuclear receptor coactivator 2
digupi	MOL000449	Stigmasterol	Alcohol dehydrogenase 1C
digupi	MOL000449	Stigmasterol	Ig gamma-1 chain C region
digupi	MOL000449	Stigmasterol	Retinoic acid receptor RXR-alpha
digupi	MOL000449	Stigmasterol	Nuclear receptor coactivator 1
digupi	MOL000449	Stigmasterol	Prostaglandin G/H synthase 1
digupi	MOL000449	Stigmasterol	Prostaglandin G/H synthase 2
digupi	MOL000449	Stigmasterol	Alpha-2A adrenergic receptor
digupi	MOL000449	Stigmasterol	Sodium-dependent noradrenaline transporter
digupi	MOL000449	Stigmasterol	Sodium-dependent dopamine transporter
digupi	MOL000449	Stigmasterol	Beta-2 adrenergic receptor
digupi	MOL000449	Stigmasterol	Aldose reductase
digupi	MOL000449	Stigmasterol	Urokinase-type plasminogen activator
digupi	MOL000449	Stigmasterol	Leukotriene A-4 hydrolase
digupi	MOL000449	Stigmasterol	Amine oxidase [flavin-containing] B
digupi	MOL000449	Stigmasterol	Amine oxidase [flavin-containing] A
digupi	MOL000449	Stigmasterol	mRNA of PKA Catalytic Subunit C-alpha
digupi	MOL000449	Stigmasterol	Chymotrypsinogen B
digupi	MOL000449	Stigmasterol	Muscarinic acetylcholine receptor M3
digupi	MOL000449	Stigmasterol	Muscarinic acetylcholine receptor M1
digupi	MOL000449	Stigmasterol	Beta-1 adrenergic receptor
digupi	MOL000449	Stigmasterol	Sodium channel protein type 5 subunit alpha
digupi	MOL000449	Stigmasterol	5-hydroxytryptamine 2A receptor
digupi	MOL000449	Stigmasterol	Alpha-1A adrenergic receptor
digupi	MOL000449	Stigmasterol	Gamma-aminobutyric-acid receptor alpha-3 subunit
digupi	MOL000449	Stigmasterol	Muscarinic acetylcholine receptor M2
digupi	MOL000449	Stigmasterol	Alpha-1B adrenergic receptor
digupi	MOL000449	Stigmasterol	Gamma-aminobutyric acid receptor subunit alpha-1
digupi	MOL000449	Stigmasterol	Neuronal acetylcholine receptor protein, alpha-7 chain
digupi	MOL000953	CLR	Progesterone receptor
digupi	MOL000953	CLR	Mineralocorticoid receptor
digupi	MOL000953	CLR	Cytochrome P450-cam
digupi	MOL000953	CLR	Nuclear receptor coactivator 2
fuling	MOL000273	(2R)-2-[(3S,5R,10S,13R,14R,16R,17R)-3,16-dihydroxy-4,4,10,13,14-pentamethyl-2,3,5,6,12,15,16,17-octahydro-1H-cyclopenta[a]phenanthren-17-yl]-6-methylhept-5-enoic acid	Mineralocorticoid receptor
fuling	MOL000273	(2R)-2-[(3S,5R,10S,13R,14R,16R,17R)-3,16-dihydroxy-4,4,10,13,14-pentamethyl-2,3,5,6,12,15,16,17-octahydro-1H-cyclopenta[a]phenanthren-17-yl]-6-methylhept-5-enoic acid	Nuclear receptor coactivator 2
fuling	MOL000275	trametenolic acid	Mineralocorticoid receptor
fuling	MOL000279	Cerevisterol	Mineralocorticoid receptor
fuling	MOL000282	ergosta-7,22E-dien-3beta-ol	Progesterone receptor
fuling	MOL000283	Ergosterol peroxide	Progesterone receptor
fuling	MOL000296	hederagenin	Progesterone receptor
fuling	MOL000296	hederagenin	Nuclear receptor coactivator 2
fuling	MOL000296	hederagenin	Muscarinic acetylcholine receptor M3
fuling	MOL000296	hederagenin	Muscarinic acetylcholine receptor M1
fuling	MOL000296	hederagenin	Gamma-aminobutyric-acid receptor alpha-2 subunit
fuling	MOL000296	hederagenin	Gamma-aminobutyric-acid receptor alpha-3 subunit
fuling	MOL000296	hederagenin	Muscarinic acetylcholine receptor M2
fuling	MOL000296	hederagenin	Alpha-1B adrenergic receptor
fuling	MOL000296	hederagenin	Gamma-aminobutyric acid receptor subunit alpha-1
fuling	MOL000296	hederagenin	Glutamate receptor 2
fuling	MOL000296	hederagenin	Gamma-aminobutyric-acid receptor subunit alpha-6
fuling	MOL000296	hederagenin	Gamma-aminobutyric-acid receptor alpha-5 subunit
fuling	MOL000296	hederagenin	Ig gamma-1 chain C region
fuling	MOL000296	hederagenin	Alcohol dehydrogenase 1B
fuling	MOL000296	hederagenin	Alcohol dehydrogenase 1C
fuling	MOL000296	hederagenin	Lysozyme
fuling	MOL000296	hederagenin	Nicotinate-nucleotide--dimethylbenzimidazole phosphoribosyltransferase
fuling	MOL000296	hederagenin	Prostaglandin G/H synthase 1
fuling	MOL000296	hederagenin	Sodium channel protein type 5 subunit alpha
fuling	MOL000296	hederagenin	Prostaglandin G/H synthase 2
fuling	MOL000296	hederagenin	Retinoic acid receptor RXR-alpha
fuling	MOL000296	hederagenin	CGMP-inhibited 3',5'-cyclic phosphodiesterase A
fuling	MOL000296	hederagenin	Sodium-dependent noradrenaline transporter
fuling	MOL000296	hederagenin	Cytochrome P450-cam
gancao	MOL000211	Mairin	Progesterone receptor
gancao	MOL004863	3-(3,4-dihydroxyphenyl)-5,7-dihydroxy-8-(3-methylbut-2-enyl)chromone	Nitric oxide synthase, inducible
gancao	MOL004863	3-(3,4-dihydroxyphenyl)-5,7-dihydroxy-8-(3-methylbut-2-enyl)chromone	Thrombin
gancao	MOL004863	3-(3,4-dihydroxyphenyl)-5,7-dihydroxy-8-(3-methylbut-2-enyl)chromone	Estrogen receptor
gancao	MOL004863	3-(3,4-dihydroxyphenyl)-5,7-dihydroxy-8-(3-methylbut-2-enyl)chromone	Androgen receptor
gancao	MOL004863	3-(3,4-dihydroxyphenyl)-5,7-dihydroxy-8-(3-methylbut-2-enyl)chromone	Peroxisome proliferator activated receptor gamma
gancao	MOL004863	3-(3,4-dihydroxyphenyl)-5,7-dihydroxy-8-(3-methylbut-2-enyl)chromone	Coagulation factor Xa
gancao	MOL004863	3-(3,4-dihydroxyphenyl)-5,7-dihydroxy-8-(3-methylbut-2-enyl)chromone	Prostaglandin G/H synthase 2
gancao	MOL004863	3-(3,4-dihydroxyphenyl)-5,7-dihydroxy-8-(3-methylbut-2-enyl)chromone	mRNA of Protein-tyrosine phosphatase, non-receptor type 1
gancao	MOL004863	3-(3,4-dihydroxyphenyl)-5,7-dihydroxy-8-(3-methylbut-2-enyl)chromone	Mitogen-activated protein kinase 14
gancao	MOL004863	3-(3,4-dihydroxyphenyl)-5,7-dihydroxy-8-(3-methylbut-2-enyl)chromone	Glycogen synthase kinase-3 beta
gancao	MOL004863	3-(3,4-dihydroxyphenyl)-5,7-dihydroxy-8-(3-methylbut-2-enyl)chromone	Heat shock protein HSP 90
gancao	MOL004863	3-(3,4-dihydroxyphenyl)-5,7-dihydroxy-8-(3-methylbut-2-enyl)chromone	Cell division protein kinase 2
gancao	MOL004863	3-(3,4-dihydroxyphenyl)-5,7-dihydroxy-8-(3-methylbut-2-enyl)chromone	Serine/threonine-protein kinase Chk1
gancao	MOL004863	3-(3,4-dihydroxyphenyl)-5,7-dihydroxy-8-(3-methylbut-2-enyl)chromone	Trypsin-1
gancao	MOL004863	3-(3,4-dihydroxyphenyl)-5,7-dihydroxy-8-(3-methylbut-2-enyl)chromone	Proto-oncogene serine/threonine-protein kinase Pim-1
gancao	MOL004863	3-(3,4-dihydroxyphenyl)-5,7-dihydroxy-8-(3-methylbut-2-enyl)chromone	Cyclin-A2
gancao	MOL004863	3-(3,4-dihydroxyphenyl)-5,7-dihydroxy-8-(3-methylbut-2-enyl)chromone	Nuclear receptor coactivator 2
gancao	MOL004863	3-(3,4-dihydroxyphenyl)-5,7-dihydroxy-8-(3-methylbut-2-enyl)chromone	Calmodulin
gancao	MOL004864	5,7-dihydroxy-3-(4-methoxyphenyl)-8-(3-methylbut-2-enyl)chromone	Nitric oxide synthase, inducible
gancao	MOL004864	5,7-dihydroxy-3-(4-methoxyphenyl)-8-(3-methylbut-2-enyl)chromone	Potassium voltage-gated channel subfamily H member 2
gancao	MOL004864	5,7-dihydroxy-3-(4-methoxyphenyl)-8-(3-methylbut-2-enyl)chromone	Estrogen receptor
gancao	MOL004864	5,7-dihydroxy-3-(4-methoxyphenyl)-8-(3-methylbut-2-enyl)chromone	Androgen receptor
gancao	MOL004864	5,7-dihydroxy-3-(4-methoxyphenyl)-8-(3-methylbut-2-enyl)chromone	Peroxisome proliferator activated receptor gamma
gancao	MOL004864	5,7-dihydroxy-3-(4-methoxyphenyl)-8-(3-methylbut-2-enyl)chromone	Coagulation factor Xa
gancao	MOL004864	5,7-dihydroxy-3-(4-methoxyphenyl)-8-(3-methylbut-2-enyl)chromone	Prostaglandin G/H synthase 2
gancao	MOL004864	5,7-dihydroxy-3-(4-methoxyphenyl)-8-(3-methylbut-2-enyl)chromone	DNA topoisomerase II
gancao	MOL004864	5,7-dihydroxy-3-(4-methoxyphenyl)-8-(3-methylbut-2-enyl)chromone	Estrogen receptor beta
gancao	MOL004864	5,7-dihydroxy-3-(4-methoxyphenyl)-8-(3-methylbut-2-enyl)chromone	Dipeptidyl peptidase IV
gancao	MOL004864	5,7-dihydroxy-3-(4-methoxyphenyl)-8-(3-methylbut-2-enyl)chromone	Mitogen-activated protein kinase 14
gancao	MOL004864	5,7-dihydroxy-3-(4-methoxyphenyl)-8-(3-methylbut-2-enyl)chromone	Glycogen synthase kinase-3 beta
gancao	MOL004864	5,7-dihydroxy-3-(4-methoxyphenyl)-8-(3-methylbut-2-enyl)chromone	Heat shock protein HSP 90
gancao	MOL004864	5,7-dihydroxy-3-(4-methoxyphenyl)-8-(3-methylbut-2-enyl)chromone	Cell division protein kinase 2
gancao	MOL004864	5,7-dihydroxy-3-(4-methoxyphenyl)-8-(3-methylbut-2-enyl)chromone	Serine/threonine-protein kinase Chk1
gancao	MOL004864	5,7-dihydroxy-3-(4-methoxyphenyl)-8-(3-methylbut-2-enyl)chromone	Trypsin-1
gancao	MOL004864	5,7-dihydroxy-3-(4-methoxyphenyl)-8-(3-methylbut-2-enyl)chromone	Proto-oncogene serine/threonine-protein kinase Pim-1
gancao	MOL004864	5,7-dihydroxy-3-(4-methoxyphenyl)-8-(3-methylbut-2-enyl)chromone	Cyclin-A2
gancao	MOL004864	5,7-dihydroxy-3-(4-methoxyphenyl)-8-(3-methylbut-2-enyl)chromone	Nuclear receptor coactivator 2
gancao	MOL004864	5,7-dihydroxy-3-(4-methoxyphenyl)-8-(3-methylbut-2-enyl)chromone	Calmodulin
gancao	MOL004866	2-(3,4-dihydroxyphenyl)-5,7-dihydroxy-6-(3-methylbut-2-enyl)chromone	Thrombin
gancao	MOL004866	2-(3,4-dihydroxyphenyl)-5,7-dihydroxy-6-(3-methylbut-2-enyl)chromone	Androgen receptor
gancao	MOL004866	2-(3,4-dihydroxyphenyl)-5,7-dihydroxy-6-(3-methylbut-2-enyl)chromone	Sodium channel protein type 5 subunit alpha
gancao	MOL004866	2-(3,4-dihydroxyphenyl)-5,7-dihydroxy-6-(3-methylbut-2-enyl)chromone	Peroxisome proliferator activated receptor gamma
gancao	MOL004866	2-(3,4-dihydroxyphenyl)-5,7-dihydroxy-6-(3-methylbut-2-enyl)chromone	Coagulation factor Xa
gancao	MOL004866	2-(3,4-dihydroxyphenyl)-5,7-dihydroxy-6-(3-methylbut-2-enyl)chromone	Prostaglandin G/H synthase 2
gancao	MOL004866	2-(3,4-dihydroxyphenyl)-5,7-dihydroxy-6-(3-methylbut-2-enyl)chromone	Coagulation factor VII
gancao	MOL004866	2-(3,4-dihydroxyphenyl)-5,7-dihydroxy-6-(3-methylbut-2-enyl)chromone	Beta-2 adrenergic receptor
gancao	MOL004866	2-(3,4-dihydroxyphenyl)-5,7-dihydroxy-6-(3-methylbut-2-enyl)chromone	Dipeptidyl peptidase IV
gancao	MOL004866	2-(3,4-dihydroxyphenyl)-5,7-dihydroxy-6-(3-methylbut-2-enyl)chromone	Heat shock protein HSP 90
gancao	MOL004866	2-(3,4-dihydroxyphenyl)-5,7-dihydroxy-6-(3-methylbut-2-enyl)chromone	Cell division protein kinase 2
gancao	MOL004866	2-(3,4-dihydroxyphenyl)-5,7-dihydroxy-6-(3-methylbut-2-enyl)chromone	Serine/threonine-protein kinase Chk1
gancao	MOL004866	2-(3,4-dihydroxyphenyl)-5,7-dihydroxy-6-(3-methylbut-2-enyl)chromone	Trypsin-1
gancao	MOL004866	2-(3,4-dihydroxyphenyl)-5,7-dihydroxy-6-(3-methylbut-2-enyl)chromone	Proto-oncogene serine/threonine-protein kinase Pim-1
gancao	MOL004866	2-(3,4-dihydroxyphenyl)-5,7-dihydroxy-6-(3-methylbut-2-enyl)chromone	Cyclin-A2
gancao	MOL004866	2-(3,4-dihydroxyphenyl)-5,7-dihydroxy-6-(3-methylbut-2-enyl)chromone	Calmodulin
sangbaipi	MOL012681	Dimethyl (methylenedi-4,1-phenylene)biscarbamate	Thrombin
sangbaipi	MOL012681	Dimethyl (methylenedi-4,1-phenylene)biscarbamate	Androgen receptor
sangbaipi	MOL012681	Dimethyl (methylenedi-4,1-phenylene)biscarbamate	Prostaglandin G/H synthase 2
sangbaipi	MOL012681	Dimethyl (methylenedi-4,1-phenylene)biscarbamate	Carbonic anhydrase II
sangbaipi	MOL012681	Dimethyl (methylenedi-4,1-phenylene)biscarbamate	CGMP-inhibited 3',5'-cyclic phosphodiesterase A
sangbaipi	MOL012681	Dimethyl (methylenedi-4,1-phenylene)biscarbamate	Alpha-1B adrenergic receptor
sangbaipi	MOL012681	Dimethyl (methylenedi-4,1-phenylene)biscarbamate	Beta-2 adrenergic receptor
sangbaipi	MOL012681	Dimethyl (methylenedi-4,1-phenylene)biscarbamate	Dipeptidyl peptidase IV
sangbaipi	MOL012681	Dimethyl (methylenedi-4,1-phenylene)biscarbamate	Leukotriene A-4 hydrolase
sangbaipi	MOL012681	Dimethyl (methylenedi-4,1-phenylene)biscarbamate	Calmodulin
sangbaipi	MOL012686	7-methoxy-5,4'-dihydroxyflavanonol	Prostaglandin G/H synthase 1
sangbaipi	MOL012686	7-methoxy-5,4'-dihydroxyflavanonol	Sodium channel protein type 5 subunit alpha
sangbaipi	MOL012686	7-methoxy-5,4'-dihydroxyflavanonol	Prostaglandin G/H synthase 2
sangbaipi	MOL012686	7-methoxy-5,4'-dihydroxyflavanonol	Carbonic anhydrase II
sangbaipi	MOL012686	7-methoxy-5,4'-dihydroxyflavanonol	Heat shock protein HSP 90
sangbaipi	MOL012686	7-methoxy-5,4'-dihydroxyflavanonol	Calmodulin
sangbaipi	MOL012689	cyclomulberrochromene	Androgen receptor
sangbaipi	MOL012689	cyclomulberrochromene	Prostaglandin G/H synthase 2
sangbaipi	MOL012689	cyclomulberrochromene	Carbonic anhydrase II
sangbaipi	MOL012689	cyclomulberrochromene	DNA topoisomerase II
sangbaipi	MOL012689	cyclomulberrochromene	Nuclear receptor coactivator 2
sangbaipi	MOL012689	cyclomulberrochromene	Calmodulin
sangbaipi	MOL012692	kuwanon D	Nuclear receptor coactivator 2
sangbaipi	MOL012714	Moracin A	Prostaglandin G/H synthase 2
sangbaipi	MOL012714	Moracin A	Heat shock protein HSP 90
sangbaipi	MOL012753	sanggenone F	Nitric oxide synthase, inducible
sangbaipi	MOL012753	sanggenone F	Prostaglandin G/H synthase 1
sangbaipi	MOL012753	sanggenone F	Estrogen receptor
sangbaipi	MOL012753	sanggenone F	Sodium channel protein type 5 subunit alpha
sangbaipi	MOL012753	sanggenone F	Coagulation factor Xa
sangbaipi	MOL012753	sanggenone F	Prostaglandin G/H synthase 2
sangbaipi	MOL012753	sanggenone F	Carbonic anhydrase II
sangbaipi	MOL012753	sanggenone F	Coagulation factor VII
sangbaipi	MOL012753	sanggenone F	Vascular endothelial growth factor receptor 2
sangbaipi	MOL012753	sanggenone F	DNA topoisomerase II
sangbaipi	MOL012753	sanggenone F	Estrogen receptor beta
sangbaipi	MOL012753	sanggenone F	Heat shock protein HSP 90
sangbaipi	MOL012753	sanggenone F	Cell division protein kinase 2
sangbaipi	MOL012753	sanggenone F	Proto-oncogene serine/threonine-protein kinase Pim-1
sangbaipi	MOL012753	sanggenone F	Nuclear receptor coactivator 2
sangbaipi	MOL012753	sanggenone F	Nuclear receptor coactivator 1
sangbaipi	MOL012753	sanggenone F	Calmodulin
sangbaipi	MOL012755	sanggenone H	Nitric oxide synthase, inducible
sangbaipi	MOL012755	sanggenone H	Prostaglandin G/H synthase 1
sangbaipi	MOL012755	sanggenone H	Potassium voltage-gated channel subfamily H member 2
sangbaipi	MOL012755	sanggenone H	Estrogen receptor
sangbaipi	MOL012755	sanggenone H	Coagulation factor Xa
sangbaipi	MOL012755	sanggenone H	Prostaglandin G/H synthase 2
sangbaipi	MOL012755	sanggenone H	Carbonic anhydrase II
sangbaipi	MOL012755	sanggenone H	Vascular endothelial growth factor receptor 2
sangbaipi	MOL012755	sanggenone H	Heat shock protein HSP 90
sangbaipi	MOL012755	sanggenone H	Phosphatidylinositol-4,5-bisphosphate 3-kinase catalytic subunit, gamma isoform
sangbaipi	MOL012755	sanggenone H	Nuclear receptor coactivator 1
sangbaipi	MOL012755	sanggenone H	Calmodulin
sangbaipi	MOL000211	Mairin	Progesterone receptor
sangbaipi	MOL003856	Moracin B	Estrogen receptor
sangbaipi	MOL003856	Moracin B	Androgen receptor
sangbaipi	MOL003856	Moracin B	Estrogen receptor beta
sangbaipi	MOL003856	Moracin B	Heat shock protein HSP 90
sangbaipi	MOL003856	Moracin B	mRNA of PKA Catalytic Subunit C-alpha
sangbaipi	MOL003856	Moracin B	Trypsin-1
sangbaipi	MOL003856	Moracin B	Nuclear receptor coactivator 1
sangbaipi	MOL003857	Moracin C	Estrogen receptor
sangbaipi	MOL003857	Moracin C	Peroxisome proliferator activated receptor gamma
sangbaipi	MOL003857	Moracin C	Heat shock protein HSP 90
sangbaipi	MOL003857	Moracin C	Trypsin-1
sangbaipi	MOL003857	Moracin C	Cyclin-A2
sangbaipi	MOL003857	Moracin C	mRNA of PKA Catalytic Subunit C-alpha
sangbaipi	MOL003858	Moracin D	Nitric oxide synthase, inducible
sangbaipi	MOL003858	Moracin D	Estrogen receptor
sangbaipi	MOL003858	Moracin D	Androgen receptor
sangbaipi	MOL003858	Moracin D	Peroxisome proliferator activated receptor gamma
sangbaipi	MOL003858	Moracin D	Prostaglandin G/H synthase 2
sangbaipi	MOL003858	Moracin D	Estrogen receptor beta
sangbaipi	MOL003858	Moracin D	Mitogen-activated protein kinase 14
sangbaipi	MOL003858	Moracin D	Glycogen synthase kinase-3 beta
sangbaipi	MOL003858	Moracin D	Heat shock protein HSP 90
sangbaipi	MOL003858	Moracin D	Cell division protein kinase 2
sangbaipi	MOL003858	Moracin D	Phosphatidylinositol-4,5-bisphosphate 3-kinase catalytic subunit, gamma isoform
sangbaipi	MOL003858	Moracin D	mRNA of PKA Catalytic Subunit C-alpha
sangbaipi	MOL003858	Moracin D	Trypsin-1
sangbaipi	MOL003858	Moracin D	Nuclear receptor coactivator 1
sangbaipi	MOL003860	Moracin F	Heat shock protein HSP 90
sangbaipi	MOL003860	Moracin F	mRNA of PKA Catalytic Subunit C-alpha
sangbaipi	MOL012800	3,5,7-trihydroxy-2-(3-hydroxyphenyl)chromone	Nitric oxide synthase, inducible
sangbaipi	MOL012800	3,5,7-trihydroxy-2-(3-hydroxyphenyl)chromone	Prostaglandin G/H synthase 1
sangbaipi	MOL012800	3,5,7-trihydroxy-2-(3-hydroxyphenyl)chromone	Androgen receptor
sangbaipi	MOL012800	3,5,7-trihydroxy-2-(3-hydroxyphenyl)chromone	Peroxisome proliferator activated receptor gamma
sangbaipi	MOL012800	3,5,7-trihydroxy-2-(3-hydroxyphenyl)chromone	Prostaglandin G/H synthase 2
sangbaipi	MOL012800	3,5,7-trihydroxy-2-(3-hydroxyphenyl)chromone	Carbonic anhydrase II
sangbaipi	MOL012800	3,5,7-trihydroxy-2-(3-hydroxyphenyl)chromone	Dipeptidyl peptidase IV
sangbaipi	MOL012800	3,5,7-trihydroxy-2-(3-hydroxyphenyl)chromone	Heat shock protein HSP 90
sangbaipi	MOL012800	3,5,7-trihydroxy-2-(3-hydroxyphenyl)chromone	Phosphatidylinositol-4,5-bisphosphate 3-kinase catalytic subunit, gamma isoform
sangbaipi	MOL012800	3,5,7-trihydroxy-2-(3-hydroxyphenyl)chromone	mRNA of PKA Catalytic Subunit C-alpha
sangbaipi	MOL002514	Sexangularetin	Nitric oxide synthase, inducible
sangbaipi	MOL002514	Sexangularetin	Prostaglandin G/H synthase 1
sangbaipi	MOL002514	Sexangularetin	Androgen receptor
sangbaipi	MOL002514	Sexangularetin	Prostaglandin G/H synthase 2
sangbaipi	MOL002514	Sexangularetin	Dipeptidyl peptidase IV
sangbaipi	MOL002514	Sexangularetin	Heat shock protein HSP 90
sangbaipi	MOL002514	Sexangularetin	Cell division protein kinase 2
sangbaipi	MOL002514	Sexangularetin	Phosphatidylinositol-4,5-bisphosphate 3-kinase catalytic subunit, gamma isoform
sangbaipi	MOL002514	Sexangularetin	Trypsin-1
sangbaipi	MOL000422	kaempferol	Nitric oxide synthase, inducible
sangbaipi	MOL000422	kaempferol	Prostaglandin G/H synthase 1
sangbaipi	MOL000422	kaempferol	Androgen receptor
sangbaipi	MOL000422	kaempferol	Peroxisome proliferator activated receptor gamma
sangbaipi	MOL000422	kaempferol	Prostaglandin G/H synthase 2
sangbaipi	MOL000422	kaempferol	Heat shock protein HSP 90
sangbaipi	MOL000422	kaempferol	Phosphatidylinositol-4,5-bisphosphate 3-kinase catalytic subunit, gamma isoform
sangbaipi	MOL000422	kaempferol	mRNA of PKA Catalytic Subunit C-alpha
sangbaipi	MOL000422	kaempferol	Nuclear receptor coactivator 2
sangbaipi	MOL000422	kaempferol	Dipeptidyl peptidase IV
sangbaipi	MOL000422	kaempferol	Trypsin-1
sangbaipi	MOL000422	kaempferol	Progesterone receptor
sangbaipi	MOL000422	kaempferol	Thrombin
sangbaipi	MOL000422	kaempferol	Muscarinic acetylcholine receptor M1
sangbaipi	MOL000422	kaempferol	Nitric-oxide synthase, endothelial
sangbaipi	MOL000422	kaempferol	Gamma-aminobutyric-acid receptor alpha-2 subunit
sangbaipi	MOL000422	kaempferol	Acetylcholinesterase
sangbaipi	MOL000422	kaempferol	Sodium-dependent noradrenaline transporter
sangbaipi	MOL000422	kaempferol	Muscarinic acetylcholine receptor M2
sangbaipi	MOL000422	kaempferol	Alpha-1B adrenergic receptor
sangbaipi	MOL000422	kaempferol	Gamma-aminobutyric acid receptor subunit alpha-1
sangbaipi	MOL000422	kaempferol	DNA topoisomerase II
sangbaipi	MOL000422	kaempferol	Coagulation factor VII
sangbaipi	MOL000422	kaempferol	Calmodulin
sangbaipi	MOL000422	kaempferol	Transcription factor p65
sangbaipi	MOL000422	kaempferol	Inhibitor of nuclear factor kappa-B kinase subunit beta
sangbaipi	MOL000422	kaempferol	RAC-alpha serine/threonine-protein kinase
sangbaipi	MOL000422	kaempferol	Apoptosis regulator Bcl-2
sangbaipi	MOL000422	kaempferol	Apoptosis regulator BAX
sangbaipi	MOL000422	kaempferol	Tumor necrosis factor
sangbaipi	MOL000422	kaempferol	Transcription factor AP-1
sangbaipi	MOL000422	kaempferol	Activator of 90 kDa heat shock protein ATPase homolog 1
sangbaipi	MOL000422	kaempferol	Caspase-3
sangbaipi	MOL000422	kaempferol	Mitogen-activated protein kinase 8
sangbaipi	MOL000422	kaempferol	Xanthine dehydrogenase/oxidase
sangbaipi	MOL000422	kaempferol	Interstitial collagenase
sangbaipi	MOL000422	kaempferol	Signal transducer and activator of transcription 1-alpha/beta
sangbaipi	MOL000422	kaempferol	Cell division control protein 2 homolog
sangbaipi	MOL000422	kaempferol	Peroxisome proliferator-activated receptor gamma
sangbaipi	MOL000422	kaempferol	Heme oxygenase 1
sangbaipi	MOL000422	kaempferol	Cytochrome P450 3A4
sangbaipi	MOL000422	kaempferol	Cytochrome P450 1A2
sangbaipi	MOL000422	kaempferol	Cytochrome P450 1A1
sangbaipi	MOL000422	kaempferol	Intercellular adhesion molecule 1
sangbaipi	MOL000422	kaempferol	E-selectin
sangbaipi	MOL000422	kaempferol	Vascular cell adhesion protein 1
sangbaipi	MOL000422	kaempferol	Nuclear receptor subfamily 1 group I member 2
sangbaipi	MOL000422	kaempferol	Cytochrome P450 1B1
sangbaipi	MOL000422	kaempferol	Arachidonate 5-lipoxygenase
sangbaipi	MOL000422	kaempferol	Hyaluronan synthase 2
sangbaipi	MOL000422	kaempferol	Glutathione S-transferase P
sangbaipi	MOL000422	kaempferol	Aryl hydrocarbon receptor
sangbaipi	MOL000422	kaempferol	26S proteasome non-ATPase regulatory subunit 3
sangbaipi	MOL000422	kaempferol	Solute carrier family 2, facilitated glucose transporter member 4
sangbaipi	MOL000422	kaempferol	Nuclear receptor subfamily 1 group I member 3
sangbaipi	MOL000422	kaempferol	Insulin receptor
sangbaipi	MOL000422	kaempferol	Type I iodothyronine deiodinase
sangbaipi	MOL000422	kaempferol	Serine/threonine-protein phosphatase 2B catalytic subunit alpha isoform
sangbaipi	MOL000422	kaempferol	Peroxidase C1A
sangbaipi	MOL000422	kaempferol	Glutathione S-transferase Mu 1
sangbaipi	MOL000422	kaempferol	Glutathione S-transferase Mu 2
sangbaipi	MOL000422	kaempferol	Aldo-keto reductase family 1 member C3
sangbaipi	MOL000422	kaempferol	Antileukoproteinase
sangbaipi	MOL005043	campest-5-en-3beta-ol	Progesterone receptor
