# Supplementary material for: Herb-symptom analysis of Erchen decoction combined with Xiebai powder formula and its mechanism in the treatment of chronic obstructive pulmonary disease
Source: Front Pharmacol. 2023 May 19;14:1117238. doi: 10.3389/fphar.2023.1117238 (PMC10235815; doi:10.3389/fphar.2023.1117238)
Supplement: Supplementary file 1 [file DataSheet1.ZIP › Supplementary Material/Table S4.COPD targets.xlsx]

## Sheet: GeneCards
BMPR2
SERPINA1
TNF
TERT
IL6
MMP1
TP53
TGFB1
CYBB
SFTPC
IL10
COPD
HLA-DRB1
ACE
CFTR
PKD1
SFTPB
RTEL1
ABCA3
CYBA
NCF2
NOD2
IL1B
APOE
GBA
ENG
CRP
CTLA4
RTEL1-TNFRSF6B
IFNG
ALB
LMNA
NCF1
MIR17
CXCL8
PKD2
EIF2AK4
RET
MUC5B
JAK2
PKHD1
GAA
MPO
ACVRL1
SFTPA1
KRAS
TLR4
NF1
NOS3
NCF4
HLA-B
GLA
VWF
HFE
SFTPA2
STAT3
CCL2
PSEN1
SMPD1
VEGFA
MIR21
IL13
NPC1
PTPN11
STAT1
MMP9
FAM13A
CAV1
F2
EDN1
ABL1
HMOX1
ATM
FLNA
SNCA
NLRP3
APP
ELN
KCNK3
DSP
HLA-DQB1
BRAF
EDNRB
MPZ
PARN
SMAD4
REN
SFTPD
KIT
IL4
EGFR
RYR1
AKT1
TERC
MFN2
PRKN
MTHFR
FBN1
PMS2
PTPN22
LOC106627981
PTEN
BRCA2
CTNNB1
CCR6
TLR2
MAPT
NOTCH1
ELANE
NPPB
HLA-DPB1
TRPV4
LRRK2
IL1RN
FAS
LOC110806263
ADRB2
IL17A
SERPINA3
INS
MUC1
SOD1
ICAM1
GATA4
FOXF1
BCR
F5
POLG
NKX2-5
PIK3CA
SETBP1
MIR34A
MIR126
PDGFRB
CCL5
CCL11
SQSTM1
FCGR2A
IL2
TSC2
GDNF
AGT
ATP7B
MIR223
CCND1
TBX4
SH3TC2
PRTN3
MARS1
PPARG
HBB
GDAP1
MIR20A
HRAS
PSAP
NAGLU
JAG1
PMP22
NEFL
TTR
VCP
SERPINE1
TNFRSF1A
SLC17A5
MYH7
SLC11A1
RUNX1
ABCA1
EDNRA
EDN3
IL18
IGHMBP2
IL2RA
LOC106029312
AGTR1
FN1
CD4
GJB1
LOC102723566
GATA6
COL1A1
GATA3
IL1A
NCF4-AS1
CSF2RA
TET2
LEP
CHAT
CCR5
CP
MIR15A
SOX10
HSPB1
ABCA4
MEFV
MAPK1
MIR145
HNF1B
UMOD
IL5
COL4A5
SMAD3
APC
MIF
MIR29A
PDGFRA
TSC1
NRAS
SMAD9
APOA1
CSF2
MT-ND1
DYNC1H1
BDNF
WT1
FGFR1
CYBC1
MIR155
NKX2-1
PARK7
ADA
FIG4
IGF1
CEP290
RPL36A-HNRNPH2
COL4A4
AGL
GPT
CCN2
NFKB1
FGFR3
SOS1
TIMP1
ACTG2
HLA-DQA1
NPC2
CFH
EPO
TBX5
MMP2
CCL3
HEXA
CASR
FASLG
MIR146A
GARS1
IFNA1
MBL2
COPDA1
FOXP3
PTGS2
COMT
F8
ADIPOQ
HLA-A
MMP12
NOS2
ASXL1
MKS1
MIR143
GSTM1
THBD
ACTC1
ACTA2
TGFBR2
VDR
CXCL10
LAMP2
INPP5E
MT-CO1
TNFRSF11B
PINK1
PON1
ALMS1
ABCB1
EGF
RPL5
CSF3
TTN
CASP3
HIF1A
CDKN2A
MME
B2M
SERPINC1
GFAP
MIR106B
ALOX5
TNNI3
ITGAM
MT-ATP6
SPINK1
MPL
GUCY2C
CD40LG
AARS1
TGFB2
STN1
NPPA
MMP3
IL23R
PRKAG2
CDH1
BRCA1
GJA1
TGFBR1
GSTP1
RAF1
CLCN5
CXCR4
SCGB1A1
INF2
CASP8
TNFRSF11A
COL2A1
RNASE3
IL17F
IDUA
CXCR3
TBX1
LTA
SCN5A
MYC
HTR2A
TNNT2
F3
MAP2K1
CAT
MIR204
PLAU
IRF5
MYH6
SPP1
FGFR2
PYGM
MT-TL1
DNAH5
ACTA1
IL10RA
BMP6
APOB
VHL
COL4A3
LTBP4
DNM2
GANAB
COL1A2
LIPA
SLC6A4
LRRC56
PLP1
THPO
TYMP
VCAM1
ERBB2
ABCB4
MUC5AC
CC2D2A
DIPK1A
ATP11A
LRP5
GALC
FGF2
TMEM67
APOL1
MYH11
PDE4A
IL12B
COL4A1
STAT4
INVS
MTOR
SLC34A1
AR
NR3C1
CLEC7A
FENDRR
F9
MGP
ESR1
CPT2
SELP
SLPI
AGER
CREBBP
CALCA
SDHB
LITAF
TF
MECP2
LPL
HLA-C
H2AC18
CFTR-AS1
FGF23
NPHP3
KIF1B
HP
CXCL12
MIR107
ECE1
PLG
TLR5
HYDIN
MAPK14
MT-CYB
NPHP1
MYBPC3
OFD1
CD40
C4A
HSPA4
CD79A
EGR2
CBL
SMN1
EPHX1
GJB2
DYNC2H1
SRC
MIR10A
HLA-G
PLAT
MIR203A
MYLK
HEXB
COL3A1
ZAP70
NPHS2
C3
TNFSF11
LOC111674472
BCL2
JUP
HGF
RBP4
BSCL2
TARDBP
BMP2
MT-CO3
PDCD1
AIRE
SELE
GNAS
NOTCH2
RARB
CD28
MEN1
CYCS
CALR
LDLR
CLCN6
IL1R1
MIR199A1
P2RX7
G6PD
FLT4
EP300
SDHD
PRSS1
DES
UCHL1
PDGFB
SST
MMP8
CPS1
CYP2D6
CST3
ICOSLG
NSD1
PTPRC
MTM1
MIR132
GDF1
ENPP1
MT-ND5
TNFRSF1B
CXCR1
GLB1
KCNN4
ADAM17
IL12A
TTC21B
HNRNPA1
CD8A
ATP7A
SOD2
CLN3
PTCH1
ALG9
CSF3R
IFIH1
WDR19
ABCB11
TP63
RPGR
LOC111674475
STAT5B
TG
PMPCA
MIR144
CYP1A1
CD80
MIR142
SLC9A3
INSL6
IL12RB1
RELA
ASAH1
GC
ETV6
GUSB
OCRL
PROM1
ERCC6
STX1A
TLR9
CXCR2
ATP2A2
IFT140
SYNJ1
IL9
MIR221
SP110
PDE5A
SCARB2
FGA
CD36
PAX2
PLA2G7
USH2A
SLC25A4
TFRC
MEG3
TWNK
NTRK1
HLA-DPA1
IFNGR1
RETN
HSPB8
BMP4
JUN
NOTCH3
NFKBIA
CD34
HMGB1
SHH
IL33
C12orf60
SEC63
CEACAM3
AHI1
KRT18
PLA2G6
HHIP
GATA2
TAC1
DZIP1L
MIR125A
GZMB
CHD7
GGT1
NPHP4
LCN2
MIR140
CD14
BGLAP
RRM2B
PRKCSH
MT-CO2
POMC
SMAD2
CYP27A1
HSPD1
IFNA2
MIR29C
MT-ND6
SERPINH1
GLE1
JAK3
SYP
BAX
SOD3
SCO2
TSLP
SETD2
FOXJ1
KNG1
HAMP
TREM2
GHRL
DNAH11
LOX
RAB7A
MT-ND4
SMC1A
MMACHC
MIR29B1
KMT2A
STK11
GAPDH
IFT172
CUBN
LOC113664106
IQCB1
GSR
BLM
TREX1
ACTB
CDKN1A
CHRNA3
FLG
CAV3
GRIN2B
GATA1
DMD
SGO1
DNAI1
MIR34C
IDS
RPGRIP1L
TLR3
HDAC9
CCR3
CHRM3
FLNC
KCNQ1
POLR1C
KDR
STRA6
CCR4
TBX20
MIR424
SURF1
SMAD6
KL
BTK
PHKA2
HDAC2
LCAT
CLMP
CEACAM6
TEK
GCLC
OPTN
MT-TK
F13A1
SLC2A1
TGFB3
MIR181A2
MYD88
LOC113633877
TH
COL7A1
TBK1
CR1
BTNL2
KRT7
MYH9
ADM
CSF1
SCNN1A
APOH
PRKAR1A
ZEB2
SYK
NEK8
CTSD
TNFSF13B
IGF2
MB
MED13L
CHI3L1
CCDC65
CR2
SH2B3
POLR2F
XIAP
GP1BA
PMM2
PRL
ARSA
LZTR1
CITED2
LEPR
NPHS1
PFKM
IL6R
CYP1B1
GRN
CHGA
MIR16-1
MET
FGF10
IL3
CTSG
SOST
F7
NFE2L2
RAG1
NLRP1
SDHA
F12
ACP5
CX3CR1
ENO2
RAD21
GM2A
SGSH
PRKCD
SELL
ANXA5
MIR210
PRF1
IL7R
FBLN5
FCGR3B
HSP90AA1
ITGB3
S100B
CREB1
TTN-AS1
FIP1L1
PECAM1
PHOX2B
CCDC40
TINF2
IFNB1
NBN
IKBKG
ADAMTS13
ACHE
FGF7
TBX18
BEST1
ADA2
IL17RA
TPO
GYS1
MIR19A
CCL18
SAG
FLT1
MIR122
MDM2
NRTN
DEFB1
ATRX
CARD9
NGF
DCTN4
CD19
RSPH4A
GSTM3
CCR1
SMARCA4
PYGL
ARG1
NODAL
ALK
SMN2
MIR483
SOX9
TRAF3IP2
ANO5
KITLG
PDE4D
ODAD3
GNPTAB
MAPK3
DKC1
SP140
TYR
NOS1
HSPA1A
ATG16L1
ARSB
GSTT1
CCL4
S100A8
ADH1C
SREBF1
IGFBP3
MVK
PIK3CD
PSTPIP1
F11
ERCC2
GJC2
PIK3R1
U2AF1
CFI
LOC111674477
MT-ND2
PRMT7
CCL20
DCTN1
FKRP
BBS10
PTH
IREB2
A2M
S100A9
MYOD1
IL4R
ITCH
PRKCQ
ITGA4
BCL2L1
CHEK2
NR4A2
WAS
SPARC
ATP8B1
COL17A1
XDH
RNF213
IL15
AFP
PSMB8
PTGS1
TPP1
ADAR
PIEZO2
LPA
GLI3
TMCO1
DNAAF4
SDHC
CASP1
SLC6A3
DNAH8
YARS1
MCIDAS
POT1
INSR
CD86
ITGB2
NPY
ABCC2
FGB
PRPS1
FARSB
PPARGC1A
RYR2
HBG2
CXCL1
TCF4
SLC4A1
TRPV1
CTNS
DICER1
HFE-AS1
CD274
COL11A1
ADAM33
AFF4
TAB2
DNAI2
CYP2C9
DNAL1
LGALS3
FCGR3A
GALNS
CCL17
MIR150
SIGLEC5
IL2RB
WFS1
MUSK
IGF1R
MT-ND3
CDH23
PALB2
CCDC39
NR3C2
NEK1
KRT8
PTX3
IL7
TLR1
ODAD2
CXCL9
RSPH9
AGTR2
CDKN2B
PAX6
VIP
CAPN3
MIR148A
KARS1
DNAAF2
FGF8
NR1H4
SPG7
IRS1
ZFPM2
BBS1
PLOD1
GRP
MMP7
SPG11
DRD2
SFTA3
DSTYK
RUNX2
CHIT1
SERPINB1
MIR30A
BNC2
SELENON
CETP
F10
FLT3
VPS35
HADHA
EBF3
CASP9
PITX2
ATP13A2
POSTN
LMOD1
DNMT3A
CD27
TSHR
EFEMP2
HCRT
GLI2
PEX6
TNFAIP3
CDKN1B
MECOM
ALPL
MAN2B1
LTF
TLR7
LIPC
CCR7
TCIRG1
HNF1A
PRKG1
BMP1
IRF1
RHO
GNAQ
MIR93
HNF4A
SAMHD1
RAC2
GIGYF2
BCHE
HNRNPA2B1
CD55
NHP2
HNMT
HBA1
NAGA
ERBB3
TNFRSF13B
MAPK8
KRT5
SATB2
CERS1
DNAAF11
CLCN7
CD38
G6PC3
ELOVL4
TAP1
ABCA7
SCNN1G
LRBA
BRIP1
KCNH2
SCN4A
PPARA
SCNN1B
ANKS6
ABCC8
MIR214
FMR1
DYRK1A
TIMP2
LBR
ATP12A
DCDC2
NAT2
ZIC3
COX5A
CYP2E1
LMX1B
NOP10
DRC1
SAA1
TMEM216
NCAM1
TNFSF10
SCN1A
ABCG5
TGM2
BCS1L
STAT6
MMP13
MITF
SLC22A4
MT-TS1
TMEM231
MSH6
SLC6A14
PIK3C2A
CTRC
DNAH1
PROS1
TRPC6
RAPSN
P2RY12
DNAH9
AVP
JAK1
SLC26A1
DNMT1
BCL10
RAC1
TNFSF15
IGHE
GDF15
A2ML1
PON2
GCH1
TPM1
PF4
ERBB4
NRXN1
BACH2
GDF2
MLXIPL
AHDC1
SLC22A5
CFAP298
ERCC1
SLC26A9
CDC42
MIR27A
MT-ATP8
MSH2
IKZF1
RNASEH2C
SEMA3C
GSN
CLCA4
KCNJ11
NEK9
SLC18A3
EDAR
FOS
GSK3B
NF2
DNAAF3
RB1
BMPR1A
ACE2
ATP4A
ABCC6
DNAAF1
GRIN1
NDUFS4
KMT2D
FTL
MKKS
RAG2
BMP7
MTR
AIFM1
MATR3
NRG1
PPP1CB
IKBKB
TGIF1
LMNB1
MLH1
LIG4
IFNGR2
CCR2
NOX4
H19
TAP2
MIR148B
VIM
HGSNAT
NALCN
HSPG2
ODAD1
MIR222
CYP3A4
MKI67
L1CAM
CCL22
COL18A1
DNMT3B
CIITA
SOS2
ITGAL
GP1BB
MIR31
RSPH3
ZMPSTE24
NEB
SIRT1
CD81
NPM1
DUOX2
MBP
ZMYND10
TRB
CLDN2
CACNA1C
MIRLET7D
GCG
CLN6
ABCC9
ERAP1
HPRT1
SPAG1
FOXG1
GNB3
CRH
MED12
UGT1A1
LAMA2
CASP10
EPCAM
PIK3CG
HMGCR
CCDC103
ANGPT2
ABCG8
OPA1
PRODH
CRKL
CLU
COL5A1
TGM1
MIR18A
TRAF3IP1
ACTN4
SPEF2
SH2D1A
THBS1
RSPH1
GNRH1
CLCA1
EZH2
TUG1
RAD51
LRP6
GHR
SLC26A3
PAH
DOK7
SERPINF2
AQP2
CTSB
TNFRSF10A
DNAAF5
IKZF3
CD209
BAG3
ITGA2B
CD44
NME8
C4B
MT-TN
XRCC1
PARP1
CYP19A1
ITPR1
CFAP300
GPX1
PI3
MIR181A1
MYRF
GAS8
RNASEH2A
EPX
STAT5A
ADAM10
CFAP221
LDHA
CSTB
DNAJC5
CDKN1C
RNASEH2B
CDK4
AREG
MIR486-1
POGZ
CXCL5
UFD1
LACC1
SERPINE2
NIPBL
HSPA5
GJA5
DRD4
CARD14
LIFR
DDX58
NBAS
NDUFS2
MYOC
BMPR1B
PACRG
ADCY10
GDF6
TTC12
PPIG
MMP14
MIR34B
BCL6
HDAC8
PCSK9
PLEC
GREM1
PLAUR
MIR195
CHUK
TFAP2A
WDR35
AKT2
AQP1
CBS
ODAD4
LOC111674463
PNPLA2
FHIT
CCK
COL11A2
CCNO
MUC7
IGFBP1
POLG2
ITGA3
HAVCR1
MCL1
BICC1
LRP1
CYP1A2
EYA1
VEGFC
WNT1
CLCN1
WRAP53
MIR141
MYCN
IL37
CLN5
PGR
SHOC2
SDCCAG8
PLA2G2A
MBTPS2
SOCS1
CCR8
EIF4G1
IRGM
RBCK1
ARID1B
IL1RAPL2
BIRC5
CD69
MIR130A
CYP27B1
TBX21
WIPF1
RNU4ATAC
CDK5
MIR25
FLCN
EVC2
SMARCB1
IRF4
TLL1
GH1
DNASE1
EMD
DNAAF6
RPGRIP1
ITGAX
AARS2
CSF1R
GUCY1A1
DPYD
SETX
IDH1
LAMB2
WRN
RASA1
MIR200B
MIR28
LDB3
LIMK1
PKD1L1
FKTN
CD59
NQO1
HIRA
IRF3
HAVCR2
CARMIL2
IL11
MSR1
CYP11B2
FGF20
MIR9-1
PEX1
IFT80
CHRNG
RHOA
IL6ST
SERPINF1
XK
GATA5
MAP3K7
RASA2
FOXC1
ACTG1
KDM6A
VCL
FLNB
STK36
CRYAA
CRYAB
IDO1
CYP2C19
SLC26A4
SEC24C
NDE1
IL23A
RAB9B
WNT5A
NEU1
MIR192
MS4A1
NR1H3
SMARCAL1
FBN2
SEMA3D
PRDM16
SP1
TNFRSF8
SGO1-AS1
IL16
SEC61A1
FH
C11orf65
MT-TF
TFAM
APAF1
TCAP
SLC30A10
GTF2I
JPH3
GNE
ARX
ATF6
SLC29A3
GAS2L2
CDKN2B-AS1
MAGEL2
TCTN2
RPS27A
RBPJ
SLC40A1
SMAD7
FHL1
MT-ND4L
SOCS3
PRKACA
SLC7A7
PTH1R
ASCL1
MAP2K2
ACTN2
SDC1
YAP1
ARVCF
MEF2C
LAMA3
IGF2R
ACAN
DEFB4A
NEK10
SNAI2
DGUOK
DNAH7
BACE1
TTC7A
GNS
SLC2A10
ALDH2
SYNGAP1
CDH2
TBC1D24
GAST
ALPP
IDH2
IL22
ANKRD1
PPBP
VPS33A
LRP2
FLI1
NFU1
PURA
GYG1
MIR30E
CHRNA1
CXCL2
MYO5A
DBH
VANGL1
CACNA1F
TK2
UBE3A
KRT19
PIGL
AHSG
RRAS
C5
ALDH18A1
LTBP2
TBCE
SOX2
GCK
IL2RG
DLL4
SON
SMC3
NTRK2
F2RL1
AVPR2
ANGPT1
OCA2
MICA
DNAJB13
SNRPN
RAI1
SPTAN1
FANCC
OPRM1
LOC107988032
PROC
DNASE1L3
APOA5
MIR133B
EHMT1
MYO5B
TKT
NPPC
CEACAM5
DPP4
MTRR
DDX3X
KIAA0586
CEP164
EIF2AK3
MALAT1
NUP107
EIF2AK2
RREB1
TMEM237
NR2E3
KLRK1
MT-TH
S100A12
BAK1
POFUT1
PKP2
MIR200A
BBS4
HSPA8
RIT1
SKIV2L
PCNA
DOCK6
ESR2
FOXO3
EWSR1
KIR3DL1
KIAA1109
RRAS2
IFT88
SCN1B
PAX3
EPAS1
STING1
IFT43
SCGB3A2
ATXN7
KCNJ5
VKORC1
ATXN8OS
HSPA1L
B9D1
PIK3R2
DDC
POGLUT1
CAMP
PRSS2
POLD1
BBS2
CTCF
AQP5
MIR196A1
CYP3A5
DVL1
GYPA
PEPD
SERPINA6
DKK1
SCT
TYK2
MIRLET7B
MIR96
CEP83
SYNE1
OGG1
PGF
PDGFA
PRKCA
PSMB4
COL9A3
PDX1
CALB2
KLRC4
UTS2
TLR6
TPH1
ITGA8
MT-TL2
IFNL3
PTHLH
KRT20
SLCO2A1
MIR499A
COQ8B
SLC12A1
ICOS
CDK8
SLC10A2
NTS
TGFA
TAF1
KLK3
KANSL1
CACNA1S
MAOB
FZD4
TPM2
MT-TI
MYOCD
NOX1
BIRC3
SALL1
ANKRD11
FANCE
KAT6B
MIR152
TPM3
MIR338
TBCK
ERF
HTRA1
USB1
BGN
ACVR1
TBX2
KDM4C
CCND2
DOCK8
ATP2A1
ANG
TREM1
DMPK
PKD2L1
PIEZO1
SLC12A6
CDK2
ABCC1
CHRNA5
TPMT
GRIA1
LACTB
CYP17A1
SHBG
MIR24-1
ADRB1
NCSTN
FBXW7
EPOR
MYL2
MIR205
JMJD1C
DDIT3
ANXA11
SMARCA2
ALAD
PGK1
RNASEL
CFP
PIGN
CHRNA4
PRKCB
SLC25A13
CNR1
PHEX
FKBP10
XBP1
WWOX
TIMP3
FANCD2
PPT1
OSM
SPAST
MIR200C
LEPQTL1
CYP7B1
RARA
STAR
TMEM43
FANCM
MIR125B1
RSPO2
CYP2A6
LTBP3
ENTPD1
BLK
GRK2
CSPP1
APEX1
DNM1L
LYN
PML
ANKH
TCOF1
PDE6B
CDKN3
NTRK3
ROR2
NAMPT
HRH2
MRAS
SLC19A1
MT-TV
GTF2IRD1
MIR127
UBE2L3
GP6
APRT
HTR1A
SLC18A2
GAD1
CDK1
MEF2A
NDUFV2
SUMF1
KCNA5
ABCG2
APOA2
PTGIS
PLCE1
MHRT
EPRS1
CLIP2
FOXE3
ADORA2A
TRPM4
MST1
CD163
AGRN
WNT4
ERCC4
SLC20A2
ALDOA
ETS1
MASP2
CACNA1D
MYPN
MIR92A1
CTSK
GRIA3
MT-TW
PDHA1
IFNAR2
FLNC-AS1
MRC1
GABRG2
B9D2
ATP1A1
TACR1
AIP
HTR1B
MT-TT
ASS1
CEP120
HRH1
GMPPB
FABP3
DLL1
FAT4
SLC52A3
FREM2
CS
KRT1
FANCI
KAT6A
AQP4
TXN
SYT2
PAX8
DHCR7
PEX2
MX1
ISG15
CLDN4
KIF7
MIR197
BAZ1B
SLC2A4
IRAK1
FTO
HMGA2
NTF3
FCER2
BAP1
AKT3
BTD
PEX12
DVL3
ACD
BBS7
SMO
IVNS1ABP
MIR23B
HOTAIR
CCNA2
CD5
TCTN3
HABP2
POMT1
MYL3
MICB
PAX5
PKLR
ALG8
TUBB
IARS2
NR5A1
BECN1
OTULIN
TRPM7
SIX1
UCP3
DCN
GRB2
NFKBIL1
DDR2
SETD5
MAPK10
PEX5
MAF
NEAT1
SLC34A3
HDC
DHCR24
WASHC5
DRD1
KLHL7
SHANK3
HNRNPK
MYF5
ARHGAP31
SNHG5
LBP
MUC2
SNAI1
MYB
ADNP
WARS1
TBL2
CRB2
SGCB
KCNJ2
YY1AP1
RAD51C
HSPA1B
SLC16A2
AXL
UBAC2
COL5A2
DAG1
CLTC
CX3CL1
STUB1
FADD
MUTYH
PTPN2
THY1
COMP
XRCC2
MIR183
MUC4
ITGB1
LOC107303340
SLC12A2
KMT2C
ELP4
EZR
MIR196A2
MT-TQ
CDON
BDKRB2
KRT14
SI
IRS2
MT-TS2
IFNAR1
CCL26
ALOX5AP
COL6A1
FANCA
PRKAR1B
ENO1
CA4
DCAF8
MSTN
DNAAF4-CCPG1
DHFR
ITGA2
VTN
CDX2
NFKB2
AMBP
GPC3
EPHB4
LTA4H
KCNMA1
MUCL3
TJP1
PAFAH1B1
MUC16
S100A1
AMACR
CD33
MLN
MIR33A
EFTUD2
CHD2
MAG
FRAS1
PGM1
HCFC1
PTK2
CFLAR
TPI1
PDPN
POU5F1
HK1
IFT122
C1S
GPX3
CTC1
DYNC2LI1
COQ2
PVT1
MC4R
DUOX1
DSG1
TFAP2B
SIX3
AFF2
CHRND
REST
PODXL
PEX10
LPAR1
TNFSF12
TMEM126B
MYH3
RFC2
PTCD3
MSX1
ITGB4
PSMB9
IL12A-AS1
OTC
RMRP
S100A4
LAMC2
IGSF3
MIR23A
SLC22A12
BBS9
IL12RB2
F2R
IL18R1
NOD1
TWIST1
TRPM3
TRIM21
MIR451A
TNFRSF10B
CA2
INPP5D
MC2R
MIR30D
SCARB1
YY1
ADCYAP1
TINCR
NDUFAF2
LOC110806262
PICALM
FOXC2
DYSF
ITK
FOXO1
SLC5A7
ZIC2
NT5E
CYSLTR1
IL1RL1
PLN
RBP3
CFC1
CYP24A1
PEX3
LYZ
GAB2
CXCL13
KCNJ1
ANXA1
WNT3
FUT2
MRE11
RPS6KB1
SNAP29
BRF1
ARL13B
PEX26
RPL11
FGG
MUC6
AXIN2
UBA1
BCL2L11
EFEMP1
PLK1
CYP21A2
AGK
MGMT
MAPKBP1
CDC25A
LAMP1
MMEL1
NFIX
SPINK5
TNIP1
TTC37
IQSEC2
SCUBE3
MAGI2
FUZ
CTSA
AXIN1
YARS2
TNPO3
VDAC1
ADAMTSL1
TANC2
PADI4
CRELD1
FOXD3
NDUFAF3
NAA10
BPI
OXT
FAH
SGCD
BCOR
PAPPA
PRKD1
FABP1
APC2
XRCC3
SMAD1
MIRLET7A1
MIR342
CDK6
CDCA7L
[truncated: 4,965 more rows]

## Sheet: OMIM
ABCA4
ABCA4
ABCA4
ABCA4
ABCA4
ABCA4
ABCB1
ABCB1
ABCB4
ABCB4
ABCB4
ABCG8
ABCG8
ADAM17
ADH1C
ADH1C
AGL
AGL
APC
APC
APC
APC
APC
APC
APC
APC
APC
ARPC1B
ATG16L1
ATP1A1
ATP1A1
ATP2C1
BCKDHB
BMPR2
BMPR2
BMPR2
BRAF
BRAF
BRAF
BRAF
BRAF
BRAF
BRAF
CADM3
CASP8
CASP8
CASP8
CASP8
CAV1
CAV1
CAV1
CAV3
CAV3
CAV3
CAV3
CAV3
CD36
CD36
CD36
CD36
CHCHD2
COPA
CPS1
CPS1
CTLA4
CTLA4
CTLA4
CTLA4
CTLA4
CTRC
CX3CR1
CX3CR1
CX3CR1
DBT
DHX16
DLEC1
DNAJB11
DNAJC6
DNAJC6
DZIP1L
ECE1
ECE1
ECM1
EGFR
EGFR
EGFR
EGFR
EIF4G1
ELOVL4
ELOVL4
ELOVL4
ENPP1
ENPP1
ENPP1
ENPP1
ENPP1
FARSB
FASLG
FASLG
FCGR2A
FCGR2A
FCGR2A
FIG4
FIG4
FIG4
FIG4
FMO2
FOXD3
GARS1
GARS1
GARS1
GATA4
GATA4
GATA4
GATA4
GATA4
GBA
GBA
GBA
GBA
GBA
GBA
GBA
GBE1
GBE1
GDAP1
GDAP1
GDAP1
GDAP1
GDNF
GFI1
GFI1
GIGYF2
GNB4
GYG1
GYG1
HARS1
HARS1
HEXB
HFE
HFE
HFE
HFE
HFE
HFE
HLA-B
HLA-B
HLA-B
HLA-B
HLA-B
HLA-B
HLA-DPB1
HLA-DQA1
HLA-DQB1
HLA-DQB1
HLA-DQB1
HNRNPA2B1
HOXD10
HOXD10
HSPB1
HSPB1
HTRA2
HTRA2
HTT
HTT
IGFBP7
IL10
IL10
IL10
IL23R
IL23R
IL37
IL6
IL6
IL6
IL6
IL6
IL6
INAVA
IRF1
IRF1
IRF1
IRF1
IRF5
IRF5
IRGM
IRGM
IRS1
IRS1
JPH1
KCNK3
KIF1B
KIF1B
KIF1B
LMNA
LMNA
LMNA
LMNA
LMNA
LMNA
LMNA
LMNA
LMNA
LMNA
LMNA
LPA
LPA
LUCAT1
MFN2
MFN2
MFN2
MME
MME
MPV17
MPV17
MPZ
MPZ
MPZ
MPZ
MPZ
MPZ
MPZ
MTHFR
MTHFR
MTHFR
MTHFR
MTHFR
MUC1
NCF1
NCF2
NEFL
NEFL
NEFL
NOS3
NOS3
NOS3
NOS3
NOS3
NOS3
NOTCH2NLC
NOTCH2NLC
NOTCH2NLC
PARK7
PDCD1
PDCD1
PDE11A
PDE8B
PDE8B
PDGFRB
PDGFRB
PDGFRB
PDGFRB
PDGFRB
PGAM2
PHOX2B
PHOX2B
PHOX2B
PIK3CA
PIK3CA
PIK3CA
PIK3CA
PIK3CA
PIK3CA
PIK3CA
PIK3CA
PIK3CA
PIK3CA
PIK3CA
PIK3CA
PIK3CA
PINK1
PKD2
PKHD1
PLEKHG5
PLEKHG5
PMP2
POGLUT1
POGLUT1
PON1
PON1
PON1
PON1
PON2
PPM1K
PRKAG2
PRKAG2
PRKAG2
PRKN
PRKN
PRKN
PROM1
PROM1
PROM1
PROM1
PRSS2
PSEN2
PSEN2
RAB7A
REN
REN
REN
RHCE
RHD
RHD
SAG
SAG
SAR1B
SEC61A1
SEC63
SFRP4
SFTPB
SFTPC
SGO1
SH3TC2
SH3TC2
SLC17A5
SLC17A5
SLC34A2
SNCA
SNCA
SNCA
SP110
SP110
SQSTM1
SQSTM1
SQSTM1
SQSTM1
STAT1
STAT1
STAT1
TBP
TBP
TERC
TERC
TERC
TERT
TERT
TERT
TERT
TERT
TLR5
TLR5
TLR5
TLR5
TNNI3K
TRIM2
UCHL1
UCHL1
YARS1
YARS1
ZAP70
ZAP70
ZNF687

## Sheet: COPD
BMPR2
SERPINA1
TNF
TERT
IL6
MMP1
TP53
TGFB1
CYBB
SFTPC
IL10
COPD
HLA-DRB1
ACE
CFTR
PKD1
SFTPB
RTEL1
ABCA3
CYBA
NCF2
NOD2
IL1B
APOE
GBA
ENG
CRP
CTLA4
RTEL1-TNFRSF6B
IFNG
ALB
LMNA
NCF1
MIR17
CXCL8
PKD2
EIF2AK4
RET
MUC5B
JAK2
PKHD1
GAA
MPO
ACVRL1
SFTPA1
KRAS
TLR4
NF1
NOS3
NCF4
HLA-B
GLA
VWF
HFE
SFTPA2
STAT3
CCL2
PSEN1
SMPD1
VEGFA
MIR21
IL13
NPC1
PTPN11
STAT1
MMP9
FAM13A
CAV1
F2
EDN1
ABL1
HMOX1
ATM
FLNA
SNCA
NLRP3
APP
ELN
KCNK3
DSP
HLA-DQB1
BRAF
EDNRB
MPZ
PARN
SMAD4
REN
SFTPD
KIT
IL4
EGFR
RYR1
AKT1
TERC
MFN2
PRKN
MTHFR
FBN1
PMS2
PTPN22
LOC106627981
PTEN
BRCA2
CTNNB1
CCR6
TLR2
MAPT
NOTCH1
ELANE
NPPB
HLA-DPB1
TRPV4
LRRK2
IL1RN
FAS
LOC110806263
ADRB2
IL17A
SERPINA3
INS
MUC1
SOD1
ICAM1
GATA4
FOXF1
BCR
F5
POLG
NKX2-5
PIK3CA
SETBP1
MIR34A
MIR126
PDGFRB
CCL5
CCL11
SQSTM1
FCGR2A
IL2
TSC2
GDNF
AGT
ATP7B
MIR223
CCND1
TBX4
SH3TC2
PRTN3
MARS1
PPARG
HBB
GDAP1
MIR20A
HRAS
PSAP
NAGLU
JAG1
PMP22
NEFL
TTR
VCP
SERPINE1
TNFRSF1A
SLC17A5
MYH7
SLC11A1
RUNX1
ABCA1
EDNRA
EDN3
IL18
IGHMBP2
IL2RA
LOC106029312
AGTR1
FN1
CD4
GJB1
LOC102723566
GATA6
COL1A1
GATA3
IL1A
NCF4-AS1
CSF2RA
TET2
LEP
CHAT
CCR5
CP
MIR15A
SOX10
HSPB1
ABCA4
MEFV
MAPK1
MIR145
HNF1B
UMOD
IL5
COL4A5
SMAD3
APC
MIF
MIR29A
PDGFRA
TSC1
NRAS
SMAD9
APOA1
CSF2
MT-ND1
DYNC1H1
BDNF
WT1
FGFR1
CYBC1
MIR155
NKX2-1
PARK7
ADA
FIG4
IGF1
CEP290
RPL36A-HNRNPH2
COL4A4
AGL
GPT
CCN2
NFKB1
FGFR3
SOS1
TIMP1
ACTG2
HLA-DQA1
NPC2
CFH
EPO
TBX5
MMP2
CCL3
HEXA
CASR
FASLG
MIR146A
GARS1
IFNA1
MBL2
COPDA1
FOXP3
PTGS2
COMT
F8
ADIPOQ
HLA-A
MMP12
NOS2
ASXL1
MKS1
MIR143
GSTM1
THBD
ACTC1
ACTA2
TGFBR2
VDR
CXCL10
LAMP2
INPP5E
MT-CO1
TNFRSF11B
PINK1
PON1
ALMS1
ABCB1
EGF
RPL5
CSF3
TTN
CASP3
HIF1A
CDKN2A
MME
B2M
SERPINC1
GFAP
MIR106B
ALOX5
TNNI3
ITGAM
MT-ATP6
SPINK1
MPL
GUCY2C
CD40LG
AARS1
TGFB2
STN1
NPPA
MMP3
IL23R
PRKAG2
CDH1
BRCA1
GJA1
TGFBR1
GSTP1
RAF1
CLCN5
CXCR4
SCGB1A1
INF2
CASP8
TNFRSF11A
COL2A1
RNASE3
IL17F
IDUA
CXCR3
TBX1
LTA
SCN5A
MYC
HTR2A
TNNT2
F3
MAP2K1
CAT
MIR204
PLAU
IRF5
MYH6
SPP1
FGFR2
PYGM
MT-TL1
DNAH5
ACTA1
IL10RA
BMP6
APOB
VHL
COL4A3
LTBP4
DNM2
GANAB
COL1A2
LIPA
SLC6A4
LRRC56
PLP1
THPO
TYMP
VCAM1
ERBB2
ABCB4
MUC5AC
CC2D2A
DIPK1A
ATP11A
LRP5
GALC
FGF2
TMEM67
APOL1
MYH11
PDE4A
IL12B
COL4A1
STAT4
INVS
MTOR
SLC34A1
AR
NR3C1
CLEC7A
FENDRR
F9
MGP
ESR1
CPT2
SELP
SLPI
AGER
CREBBP
CALCA
SDHB
LITAF
TF
MECP2
LPL
HLA-C
H2AC18
CFTR-AS1
FGF23
NPHP3
KIF1B
HP
CXCL12
MIR107
ECE1
PLG
TLR5
HYDIN
MAPK14
MT-CYB
NPHP1
MYBPC3
OFD1
CD40
C4A
HSPA4
CD79A
EGR2
CBL
SMN1
EPHX1
GJB2
DYNC2H1
SRC
MIR10A
HLA-G
PLAT
MIR203A
MYLK
HEXB
COL3A1
ZAP70
NPHS2
C3
TNFSF11
LOC111674472
BCL2
JUP
HGF
RBP4
BSCL2
TARDBP
BMP2
MT-CO3
PDCD1
AIRE
SELE
GNAS
NOTCH2
RARB
CD28
MEN1
CYCS
CALR
LDLR
CLCN6
IL1R1
MIR199A1
P2RX7
G6PD
FLT4
EP300
SDHD
PRSS1
DES
UCHL1
PDGFB
SST
MMP8
CPS1
CYP2D6
CST3
ICOSLG
NSD1
PTPRC
MTM1
MIR132
GDF1
ENPP1
MT-ND5
TNFRSF1B
CXCR1
GLB1
KCNN4
ADAM17
IL12A
TTC21B
HNRNPA1
CD8A
ATP7A
SOD2
CLN3
PTCH1
ALG9
CSF3R
IFIH1
WDR19
ABCB11
TP63
RPGR
LOC111674475
STAT5B
TG
PMPCA
MIR144
CYP1A1
CD80
MIR142
SLC9A3
INSL6
IL12RB1
RELA
ASAH1
GC
ETV6
GUSB
OCRL
PROM1
ERCC6
STX1A
TLR9
CXCR2
ATP2A2
IFT140
SYNJ1
IL9
MIR221
SP110
PDE5A
SCARB2
FGA
CD36
PAX2
PLA2G7
USH2A
SLC25A4
TFRC
MEG3
TWNK
NTRK1
HLA-DPA1
IFNGR1
RETN
HSPB8
BMP4
JUN
NOTCH3
NFKBIA
CD34
HMGB1
SHH
IL33
C12orf60
SEC63
CEACAM3
AHI1
KRT18
PLA2G6
HHIP
GATA2
TAC1
DZIP1L
MIR125A
GZMB
CHD7
GGT1
NPHP4
LCN2
MIR140
CD14
BGLAP
RRM2B
PRKCSH
MT-CO2
POMC
SMAD2
CYP27A1
HSPD1
IFNA2
MIR29C
MT-ND6
SERPINH1
GLE1
JAK3
SYP
BAX
SOD3
SCO2
TSLP
SETD2
FOXJ1
KNG1
HAMP
TREM2
GHRL
DNAH11
LOX
RAB7A
MT-ND4
SMC1A
MMACHC
MIR29B1
KMT2A
STK11
GAPDH
IFT172
CUBN
LOC113664106
IQCB1
GSR
BLM
TREX1
ACTB
CDKN1A
CHRNA3
FLG
CAV3
GRIN2B
GATA1
DMD
SGO1
DNAI1
MIR34C
IDS
RPGRIP1L
TLR3
HDAC9
CCR3
CHRM3
FLNC
KCNQ1
POLR1C
KDR
STRA6
CCR4
TBX20
MIR424
SURF1
SMAD6
KL
BTK
PHKA2
HDAC2
LCAT
CLMP
CEACAM6
TEK
GCLC
OPTN
MT-TK
F13A1
SLC2A1
TGFB3
MIR181A2
MYD88
LOC113633877
TH
COL7A1
TBK1
CR1
BTNL2
KRT7
MYH9
ADM
CSF1
SCNN1A
APOH
PRKAR1A
ZEB2
SYK
NEK8
CTSD
TNFSF13B
IGF2
MB
MED13L
CHI3L1
CCDC65
CR2
SH2B3
POLR2F
XIAP
GP1BA
PMM2
PRL
ARSA
LZTR1
CITED2
LEPR
NPHS1
PFKM
IL6R
CYP1B1
GRN
CHGA
MIR16-1
MET
FGF10
IL3
CTSG
SOST
F7
NFE2L2
RAG1
NLRP1
SDHA
F12
ACP5
CX3CR1
ENO2
RAD21
GM2A
SGSH
PRKCD
SELL
ANXA5
MIR210
PRF1
IL7R
FBLN5
FCGR3B
HSP90AA1
ITGB3
S100B
CREB1
TTN-AS1
FIP1L1
PECAM1
PHOX2B
CCDC40
TINF2
IFNB1
NBN
IKBKG
ADAMTS13
ACHE
FGF7
TBX18
BEST1
ADA2
IL17RA
TPO
GYS1
MIR19A
CCL18
SAG
FLT1
MIR122
MDM2
NRTN
DEFB1
ATRX
CARD9
NGF
DCTN4
CD19
RSPH4A
GSTM3
CCR1
SMARCA4
PYGL
ARG1
NODAL
ALK
SMN2
MIR483
SOX9
TRAF3IP2
ANO5
KITLG
PDE4D
ODAD3
GNPTAB
MAPK3
DKC1
SP140
TYR
NOS1
HSPA1A
ATG16L1
ARSB
GSTT1
CCL4
S100A8
ADH1C
SREBF1
IGFBP3
MVK
PIK3CD
PSTPIP1
F11
ERCC2
GJC2
PIK3R1
U2AF1
CFI
LOC111674477
MT-ND2
PRMT7
CCL20
DCTN1
FKRP
BBS10
PTH
IREB2
A2M
S100A9
MYOD1
IL4R
ITCH
PRKCQ
ITGA4
BCL2L1
CHEK2
NR4A2
WAS
SPARC
ATP8B1
COL17A1
XDH
RNF213
IL15
AFP
PSMB8
PTGS1
TPP1
ADAR
PIEZO2
LPA
GLI3
TMCO1
DNAAF4
SDHC
CASP1
SLC6A3
DNAH8
YARS1
MCIDAS
POT1
INSR
CD86
ITGB2
NPY
ABCC2
FGB
PRPS1
FARSB
PPARGC1A
RYR2
HBG2
CXCL1
TCF4
SLC4A1
TRPV1
CTNS
DICER1
HFE-AS1
CD274
COL11A1
ADAM33
AFF4
TAB2
DNAI2
CYP2C9
DNAL1
LGALS3
FCGR3A
GALNS
CCL17
MIR150
SIGLEC5
IL2RB
WFS1
MUSK
IGF1R
MT-ND3
CDH23
PALB2
CCDC39
NR3C2
NEK1
KRT8
PTX3
IL7
TLR1
ODAD2
CXCL9
RSPH9
AGTR2
CDKN2B
PAX6
VIP
CAPN3
MIR148A
KARS1
DNAAF2
FGF8
NR1H4
SPG7
IRS1
ZFPM2
BBS1
PLOD1
GRP
MMP7
SPG11
DRD2
SFTA3
DSTYK
RUNX2
CHIT1
SERPINB1
MIR30A
BNC2
SELENON
CETP
F10
FLT3
VPS35
HADHA
EBF3
CASP9
PITX2
ATP13A2
POSTN
LMOD1
DNMT3A
CD27
TSHR
EFEMP2
HCRT
GLI2
PEX6
TNFAIP3
CDKN1B
MECOM
ALPL
MAN2B1
LTF
TLR7
LIPC
CCR7
TCIRG1
HNF1A
PRKG1
BMP1
IRF1
RHO
GNAQ
MIR93
HNF4A
SAMHD1
RAC2
GIGYF2
BCHE
HNRNPA2B1
CD55
NHP2
HNMT
HBA1
NAGA
ERBB3
TNFRSF13B
MAPK8
KRT5
SATB2
CERS1
DNAAF11
CLCN7
CD38
G6PC3
ELOVL4
TAP1
ABCA7
SCNN1G
LRBA
BRIP1
KCNH2
SCN4A
PPARA
SCNN1B
ANKS6
ABCC8
MIR214
FMR1
DYRK1A
TIMP2
LBR
ATP12A
DCDC2
NAT2
ZIC3
COX5A
CYP2E1
LMX1B
NOP10
DRC1
SAA1
TMEM216
NCAM1
TNFSF10
SCN1A
ABCG5
TGM2
BCS1L
STAT6
MMP13
MITF
SLC22A4
MT-TS1
TMEM231
MSH6
SLC6A14
PIK3C2A
CTRC
DNAH1
PROS1
TRPC6
RAPSN
P2RY12
DNAH9
AVP
JAK1
SLC26A1
DNMT1
BCL10
RAC1
TNFSF15
IGHE
GDF15
A2ML1
PON2
GCH1
TPM1
PF4
ERBB4
NRXN1
BACH2
GDF2
MLXIPL
AHDC1
SLC22A5
CFAP298
ERCC1
SLC26A9
CDC42
MIR27A
MT-ATP8
MSH2
IKZF1
RNASEH2C
SEMA3C
GSN
CLCA4
KCNJ11
NEK9
SLC18A3
EDAR
FOS
GSK3B
NF2
DNAAF3
RB1
BMPR1A
ACE2
ATP4A
ABCC6
DNAAF1
GRIN1
NDUFS4
KMT2D
FTL
MKKS
RAG2
BMP7
MTR
AIFM1
MATR3
NRG1
PPP1CB
IKBKB
TGIF1
LMNB1
MLH1
LIG4
IFNGR2
CCR2
NOX4
H19
TAP2
MIR148B
VIM
HGSNAT
NALCN
HSPG2
ODAD1
MIR222
CYP3A4
MKI67
L1CAM
CCL22
COL18A1
DNMT3B
CIITA
SOS2
ITGAL
GP1BB
MIR31
RSPH3
ZMPSTE24
NEB
SIRT1
CD81
NPM1
DUOX2
MBP
ZMYND10
TRB
CLDN2
CACNA1C
MIRLET7D
GCG
CLN6
ABCC9
ERAP1
HPRT1
SPAG1
FOXG1
GNB3
CRH
MED12
UGT1A1
LAMA2
CASP10
EPCAM
PIK3CG
HMGCR
CCDC103
ANGPT2
ABCG8
OPA1
PRODH
CRKL
CLU
COL5A1
TGM1
MIR18A
TRAF3IP1
ACTN4
SPEF2
SH2D1A
THBS1
RSPH1
GNRH1
CLCA1
EZH2
TUG1
RAD51
LRP6
GHR
SLC26A3
PAH
DOK7
SERPINF2
AQP2
CTSB
TNFRSF10A
DNAAF5
IKZF3
CD209
BAG3
ITGA2B
CD44
NME8
C4B
MT-TN
XRCC1
PARP1
CYP19A1
ITPR1
CFAP300
GPX1
PI3
MIR181A1
MYRF
GAS8
RNASEH2A
EPX
STAT5A
ADAM10
CFAP221
LDHA
CSTB
DNAJC5
CDKN1C
RNASEH2B
CDK4
AREG
MIR486-1
POGZ
CXCL5
UFD1
LACC1
SERPINE2
NIPBL
HSPA5
GJA5
DRD4
CARD14
LIFR
DDX58
NBAS
NDUFS2
MYOC
BMPR1B
PACRG
ADCY10
GDF6
TTC12
PPIG
MMP14
MIR34B
BCL6
HDAC8
PCSK9
PLEC
GREM1
PLAUR
MIR195
CHUK
TFAP2A
WDR35
AKT2
AQP1
CBS
ODAD4
LOC111674463
PNPLA2
FHIT
CCK
COL11A2
CCNO
MUC7
IGFBP1
POLG2
ITGA3
HAVCR1
MCL1
BICC1
LRP1
CYP1A2
EYA1
VEGFC
WNT1
CLCN1
WRAP53
MIR141
MYCN
IL37
CLN5
PGR
SHOC2
SDCCAG8
PLA2G2A
MBTPS2
SOCS1
CCR8
EIF4G1
IRGM
RBCK1
ARID1B
IL1RAPL2
BIRC5
CD69
MIR130A
CYP27B1
TBX21
WIPF1
RNU4ATAC
CDK5
MIR25
FLCN
EVC2
SMARCB1
IRF4
TLL1
GH1
DNASE1
EMD
DNAAF6
RPGRIP1
ITGAX
AARS2
CSF1R
GUCY1A1
DPYD
SETX
IDH1
LAMB2
WRN
RASA1
MIR200B
MIR28
LDB3
LIMK1
PKD1L1
FKTN
CD59
NQO1
HIRA
IRF3
HAVCR2
CARMIL2
IL11
MSR1
CYP11B2
FGF20
MIR9-1
PEX1
IFT80
CHRNG
RHOA
IL6ST
SERPINF1
XK
GATA5
MAP3K7
RASA2
FOXC1
ACTG1
KDM6A
VCL
FLNB
STK36
CRYAA
CRYAB
IDO1
CYP2C19
SLC26A4
SEC24C
NDE1
IL23A
RAB9B
WNT5A
NEU1
MIR192
MS4A1
NR1H3
SMARCAL1
FBN2
SEMA3D
PRDM16
SP1
TNFRSF8
SGO1-AS1
IL16
SEC61A1
FH
C11orf65
MT-TF
TFAM
APAF1
TCAP
SLC30A10
GTF2I
JPH3
GNE
ARX
ATF6
SLC29A3
GAS2L2
CDKN2B-AS1
MAGEL2
TCTN2
RPS27A
RBPJ
SLC40A1
SMAD7
FHL1
MT-ND4L
SOCS3
PRKACA
SLC7A7
PTH1R
ASCL1
MAP2K2
ACTN2
SDC1
YAP1
ARVCF
MEF2C
LAMA3
IGF2R
ACAN
DEFB4A
NEK10
SNAI2
DGUOK
DNAH7
BACE1
TTC7A
GNS
SLC2A10
ALDH2
SYNGAP1
CDH2
TBC1D24
GAST
ALPP
IDH2
IL22
ANKRD1
PPBP
VPS33A
LRP2
FLI1
NFU1
PURA
GYG1
MIR30E
CHRNA1
CXCL2
MYO5A
DBH
VANGL1
CACNA1F
TK2
UBE3A
KRT19
PIGL
AHSG
RRAS
C5
ALDH18A1
LTBP2
TBCE
SOX2
GCK
IL2RG
DLL4
SON
SMC3
NTRK2
F2RL1
AVPR2
ANGPT1
OCA2
MICA
DNAJB13
SNRPN
RAI1
SPTAN1
FANCC
OPRM1
LOC107988032
PROC
DNASE1L3
APOA5
MIR133B
EHMT1
MYO5B
TKT
NPPC
CEACAM5
DPP4
MTRR
DDX3X
KIAA0586
CEP164
EIF2AK3
MALAT1
NUP107
EIF2AK2
RREB1
TMEM237
NR2E3
KLRK1
MT-TH
S100A12
BAK1
POFUT1
PKP2
MIR200A
BBS4
HSPA8
RIT1
SKIV2L
PCNA
DOCK6
ESR2
FOXO3
EWSR1
KIR3DL1
KIAA1109
RRAS2
IFT88
SCN1B
PAX3
EPAS1
STING1
IFT43
SCGB3A2
ATXN7
KCNJ5
VKORC1
ATXN8OS
HSPA1L
B9D1
PIK3R2
DDC
POGLUT1
CAMP
PRSS2
POLD1
BBS2
CTCF
AQP5
MIR196A1
CYP3A5
DVL1
GYPA
PEPD
SERPINA6
DKK1
SCT
TYK2
MIRLET7B
MIR96
CEP83
SYNE1
OGG1
PGF
PDGFA
PRKCA
PSMB4
COL9A3
PDX1
CALB2
KLRC4
UTS2
TLR6
TPH1
ITGA8
MT-TL2
IFNL3
PTHLH
KRT20
SLCO2A1
MIR499A
COQ8B
SLC12A1
ICOS
CDK8
SLC10A2
NTS
TGFA
TAF1
KLK3
KANSL1
CACNA1S
MAOB
FZD4
TPM2
MT-TI
MYOCD
NOX1
BIRC3
SALL1
ANKRD11
FANCE
KAT6B
MIR152
TPM3
MIR338
TBCK
ERF
HTRA1
USB1
BGN
ACVR1
TBX2
KDM4C
CCND2
DOCK8
ATP2A1
ANG
TREM1
DMPK
PKD2L1
PIEZO1
SLC12A6
CDK2
ABCC1
CHRNA5
TPMT
GRIA1
LACTB
CYP17A1
SHBG
MIR24-1
ADRB1
NCSTN
FBXW7
EPOR
MYL2
MIR205
JMJD1C
DDIT3
ANXA11
SMARCA2
ALAD
PGK1
RNASEL
CFP
PIGN
CHRNA4
PRKCB
SLC25A13
CNR1
PHEX
FKBP10
XBP1
WWOX
TIMP3
FANCD2
PPT1
OSM
SPAST
MIR200C
LEPQTL1
CYP7B1
RARA
STAR
TMEM43
FANCM
MIR125B1
RSPO2
CYP2A6
LTBP3
ENTPD1
BLK
GRK2
CSPP1
APEX1
DNM1L
LYN
PML
ANKH
TCOF1
PDE6B
CDKN3
NTRK3
ROR2
NAMPT
HRH2
MRAS
SLC19A1
MT-TV
GTF2IRD1
MIR127
UBE2L3
GP6
APRT
HTR1A
SLC18A2
GAD1
CDK1
MEF2A
NDUFV2
SUMF1
KCNA5
ABCG2
APOA2
PTGIS
PLCE1
MHRT
EPRS1
CLIP2
FOXE3
ADORA2A
TRPM4
MST1
CD163
AGRN
WNT4
ERCC4
SLC20A2
ALDOA
ETS1
MASP2
CACNA1D
MYPN
MIR92A1
CTSK
GRIA3
MT-TW
PDHA1
IFNAR2
FLNC-AS1
MRC1
GABRG2
B9D2
ATP1A1
TACR1
AIP
HTR1B
MT-TT
ASS1
CEP120
HRH1
GMPPB
FABP3
DLL1
FAT4
SLC52A3
FREM2
CS
KRT1
FANCI
KAT6A
AQP4
TXN
SYT2
PAX8
DHCR7
PEX2
MX1
ISG15
CLDN4
KIF7
MIR197
BAZ1B
SLC2A4
IRAK1
FTO
HMGA2
NTF3
FCER2
BAP1
AKT3
BTD
PEX12
DVL3
ACD
BBS7
SMO
IVNS1ABP
MIR23B
HOTAIR
CCNA2
CD5
TCTN3
HABP2
POMT1
MYL3
MICB
PAX5
PKLR
ALG8
TUBB
IARS2
NR5A1
BECN1
OTULIN
TRPM7
SIX1
UCP3
DCN
GRB2
NFKBIL1
DDR2
SETD5
MAPK10
PEX5
MAF
NEAT1
SLC34A3
HDC
DHCR24
WASHC5
DRD1
KLHL7
SHANK3
HNRNPK
MYF5
ARHGAP31
SNHG5
LBP
MUC2
SNAI1
MYB
ADNP
WARS1
TBL2
CRB2
SGCB
KCNJ2
YY1AP1
RAD51C
HSPA1B
SLC16A2
AXL
UBAC2
COL5A2
DAG1
CLTC
CX3CL1
STUB1
FADD
MUTYH
PTPN2
THY1
COMP
XRCC2
MIR183
MUC4
ITGB1
LOC107303340
SLC12A2
KMT2C
ELP4
EZR
MIR196A2
MT-TQ
CDON
BDKRB2
KRT14
SI
IRS2
MT-TS2
IFNAR1
CCL26
ALOX5AP
COL6A1
FANCA
PRKAR1B
ENO1
CA4
DCAF8
MSTN
DNAAF4-CCPG1
DHFR
ITGA2
VTN
CDX2
NFKB2
AMBP
GPC3
EPHB4
LTA4H
KCNMA1
MUCL3
TJP1
PAFAH1B1
MUC16
S100A1
AMACR
CD33
MLN
MIR33A
EFTUD2
CHD2
MAG
FRAS1
PGM1
HCFC1
PTK2
CFLAR
TPI1
PDPN
POU5F1
HK1
IFT122
C1S
GPX3
CTC1
DYNC2LI1
COQ2
PVT1
MC4R
DUOX1
DSG1
TFAP2B
SIX3
AFF2
CHRND
REST
PODXL
PEX10
LPAR1
TNFSF12
TMEM126B
MYH3
RFC2
PTCD3
MSX1
ITGB4
PSMB9
IL12A-AS1
OTC
RMRP
S100A4
LAMC2
IGSF3
MIR23A
SLC22A12
BBS9
IL12RB2
F2R
IL18R1
NOD1
TWIST1
TRPM3
TRIM21
MIR451A
TNFRSF10B
CA2
INPP5D
MC2R
MIR30D
SCARB1
YY1
ADCYAP1
TINCR
NDUFAF2
LOC110806262
PICALM
FOXC2
DYSF
ITK
FOXO1
SLC5A7
ZIC2
NT5E
CYSLTR1
IL1RL1
PLN
RBP3
CFC1
CYP24A1
PEX3
LYZ
GAB2
CXCL13
KCNJ1
ANXA1
WNT3
FUT2
MRE11
RPS6KB1
SNAP29
BRF1
ARL13B
PEX26
RPL11
FGG
MUC6
AXIN2
UBA1
BCL2L11
EFEMP1
PLK1
CYP21A2
AGK
MGMT
MAPKBP1
CDC25A
LAMP1
MMEL1
NFIX
SPINK5
TNIP1
TTC37
IQSEC2
SCUBE3
MAGI2
FUZ
CTSA
AXIN1
YARS2
TNPO3
VDAC1
ADAMTSL1
TANC2
PADI4
CRELD1
FOXD3
NDUFAF3
NAA10
BPI
OXT
FAH
SGCD
BCOR
PAPPA
PRKD1
FABP1
APC2
XRCC3
SMAD1
MIRLET7A1
MIR342
CDK6
CDCA7L
[truncated: 5,002 more rows]
