# Supplementary material for: Herb-symptom analysis of Erchen decoction combined with Xiebai powder formula and its mechanism in the treatment of chronic obstructive pulmonary disease
Source: Front Pharmacol. 2023 May 19;14:1117238. doi: 10.3389/fphar.2023.1117238 (PMC10235815; doi:10.3389/fphar.2023.1117238)
Supplement: Supplementary file 1 [file DataSheet1.ZIP › Supplementary Material/Table S5.Venn.xlsx]

## Sheet: Sheet1
AR
PTGS2
ADRB2
NR3C2
PGR
NCOA2
PTGS1
ESR1
RELA
AKT1
BCL2
MAPK3
MAPK1
CASP3
FASN
LDLR
BAD
SOD1
CAT
PPARG
APOB
PLB1
HMGCR
CYP19A1
GSTP1
UGT1A1
PPARA
SREBF1
GSR
ABCC1
ADIPOR2
SOAT2
AKR1C1
CES1
SCN5A
NCOA1
KCNH2
F7
NOS2
ESR2
DPP4
CHEK1
PRSS1
GSK3B
BAX
CASP9
MMP9
JUN
TP53
MAPK8
TIMP1
CREB1
PLA2G4A
CD163
EPHB2
CHRM3
CHRM1
ADRB1
CHRM5
ADRA2A
ADRA2C
OPRD1
SLC6A2
ADRA1A
CHRM2
ADRA1B
SLC6A3
SLC6A4
DRD2
OPRM1
GABRA1
DRD1
HRH1
RXRA
CDK2
CDKN1A
CASP8
FASLG
CA2
ACHE
ADRA1D
GRIA2
ADH1C
CHRNA2
PRKCA
PON1
AKR1B1
PLAU
LTA4H
MAOB
CTRB1
MAPK14
CCNA2
KDR
IKBKB
AHSA1
MMP1
STAT1
CDK1
HMOX1
CYP3A4
CYP1A2
CYP1A1
ICAM1
SELE
VCAM1
NR1I2
CYP1B1
ALOX5
HAS2
AHR
PSMD3
SLC2A4
NR1I3
INSR
DIO1
GSTM1
GSTM2
AKR1C3
SLPI
