# Supplementary material for: Herb-symptom analysis of Erchen decoction combined with Xiebai powder formula and its mechanism in the treatment of chronic obstructive pulmonary disease
Source: Front Pharmacol. 2023 May 19;14:1117238. doi: 10.3389/fphar.2023.1117238 (PMC10235815; doi:10.3389/fphar.2023.1117238)
Supplement: Supplementary file 1 [file DataSheet1.ZIP › Supplementary Material/Table S6.CytoNCA-score1.csv]

name	Betweenness	Closeness	Degree	Eigenvector	LAC	Network
ADH1C	47.44856532	0.189239332	8	0.004022551	3	3.428571429
GSTM2	43.03661308	0.19844358	16	0.011007264	9	10.4034632
GSTM1	43.03661308	0.19844358	16	0.011007329	9	10.4034632
MAOB	156.2327344	0.181172291	6	0.001866309	0	0
GSTP1	634.3835869	0.223684211	20	0.039139252	7.6	10.03855092
ADIPOR2	0	0.192090395	2	0.007172637	0	0
PPARA	723.8564145	0.236111111	32	0.113202728	8.75	12.82845702
ADRA1A	0	0.151335312	4	8.63E-05	2	2.666666667
ADRA1B	392	0.177083333	8	0.001277869	2	3.80952381
ADRA1D	0	0.151335312	4	8.63E-05	2	2.666666667
ADRB2	224.9238095	0.180530973	8	0.00235596	1	1.142857143
CHRM1	1314.221134	0.210743802	12	0.017660147	1.333333333	3.80952381
ADRB1	0	0.153614458	2	1.49E-04	0	0
INSR	181.7788656	0.204819277	4	0.018136857	0	0
AHR	127.220844	0.214736842	20	0.062781654	6	6.696705565
NCOA1	254.194878	0.228699552	30	0.101323411	8.533333333	12.43247381
CYP1A2	43.88384685	0.204	22	0.020234423	10.54545455	13.5068894
NR1I3	48.04073227	0.208163265	14	0.028424883	4.571428571	4.923076923
NR1I2	282.7386809	0.222222222	18	0.050229311	6.222222222	6.588235294
AR	530.0229634	0.233944954	32	0.143672004	8.5	11.56034301
CYP1B1	20.66459594	0.198058252	16	0.014398213	8	8.533333333
RELA	574.7607691	0.23943662	40	0.20372197	15.4	19.87441711
STAT1	47.78098549	0.227678571	28	0.172331691	15.42857143	17.08355676
CYP1A1	463.2748662	0.21564482	32	0.048045851	10.25	18.4178139
ESR1	213.1587546	0.235023041	40	0.208100453	16.6	22.7753382
AKR1B1	0	0.172006745	2	0.001205182	0	0
AKR1C3	262.3856865	0.206477733	16	0.018893812	5	5.942857143
AKR1C1	0.666666667	0.184115523	8	0.006427907	5	5.714285714
CYP3A4	394.1592247	0.205645161	26	0.018901447	8	13.82185963
UGT1A1	76.95812162	0.194656489	18	0.014855758	6.666666667	9.099418229
CYP19A1	121.6162773	0.209445585	16	0.04435407	4	4.266666667
AKT1	993.5145599	0.246973366	64	0.284185082	18.25	42.83282135
MAPK1	278.1431384	0.23943662	46	0.24807401	20	29.7009433
HMOX1	103.2827188	0.22173913	20	0.09451025	9.2	11.03275672
MAPK14	230.3424776	0.230769231	34	0.195145443	16.70588235	19.26960379
CAT	50.89973457	0.215189873	14	0.056834992	7.428571429	8.27972028
MAPK3	451.3746859	0.243436754	48	0.252729446	19.66666667	30.19870904
TP53	908.4934401	0.246973366	62	0.284956455	19.22580645	41.99756592
SOD1	29.66475603	0.209876543	12	0.05185511	5.333333333	5.818181818
CCNA2	26.84530577	0.206896552	14	0.061901644	7.428571429	9.039316239
PPARG	142.428128	0.229213483	28	0.142909065	10.57142857	12.49630884
BAX	2.689502165	0.2125	16	0.095890991	10.5	11.36410256
CASP3	520.8048482	0.24	48	0.226512894	16	28.56971284
SLC2A4	1.969256475	0.213836478	10	0.049475998	6.4	7.111111111
GSK3B	2.400907888	0.220302376	14	0.098074749	9.714285714	10.46153846
NOS2	58.19862817	0.22616408	20	0.102059588	8.8	9.55465587
CASP9	15.34952805	0.218415418	16	0.10845913	9.5	10.31111111
ESR2	56.69765082	0.227171492	22	0.137316763	11.63636364	12.26666667
SREBF1	348.9828751	0.223194748	24	0.088715695	8	12.83914335
CASP8	40.42291133	0.225663717	26	0.158613235	15.07692308	17.80512821
PTGS2	619.1662316	0.230248307	28	0.122030646	9.428571429	13.52550607
JUN	2259.844479	0.253731343	58	0.27183792	18.48275862	35.31247138
MMP9	1092.681216	0.228187919	30	0.099171624	5.866666667	13.74493706
BAD	1.293386243	0.212058212	14	0.092844255	10.28571429	11.07692308
BCL2	44.33897203	0.222222222	28	0.158765763	14.28571429	17.18426478
CDKN1A	55.768412	0.22173913	26	0.141187921	12.30769231	15.29378318
CREB1	113.118096	0.229213483	28	0.165874347	13.42857143	14.88330056
RXRA	553.2900762	0.237209302	40	0.152265593	11	18.41906091
IKBKB	56.38180019	0.223194748	14	0.08538416	6.857142857	7.521367521
ALOX5	222.6502649	0.19391635	10	0.012621558	3.2	5.155555556
LTA4H	0	0.1632	2	7.98E-04	0	0
PLB1	0	0.174957118	4	0.004578797	2	2.666666667
PTGS1	0	0.193181818	6	0.012301646	4	4.8
PLA2G4A	305.6095346	0.209876543	16	0.059733339	5	8
APOB	207.1918677	0.198830409	10	0.015808919	4	5.155555556
PON1	0	0.166666667	2	0.001002541	0	0
HMGCR	61.37240011	0.204819277	16	0.03755613	7.5	9.890909091
LDLR	0	0.185454545	6	0.009004002	4	4.8
NR3C2	0	0.19729207	4	0.015522854	2	2.666666667
CDK1	112.0189064	0.217948718	20	0.085545816	7.2	9.589923527
MAPK8	245.348011	0.23556582	38	0.200681806	15.57894737	20.89461193
NCOA2	59.48027108	0.217021277	22	0.07746949	6.909090909	7.741199152
CDK2	46.62308488	0.220779221	22	0.122469172	11.63636364	13.8556648
FASLG	1.769047619	0.205645161	10	0.049346015	4	4.444444444
PRKCA	1084.68745	0.22616408	22	0.096219316	6.181818182	6.745787546
GSR	82.36197714	0.195028681	12	0.016762864	4	4.363636364
EPHB2	10.56839827	0.194285714	6	0.015607595	1.333333333	1.6
CHEK1	0	0.202380952	10	0.044055779	8	8.888888889
PGR	39.61035249	0.219827586	20	0.109871767	9.2	9.740350877
CES1	0	0.172006745	4	0.002162713	2	2.666666667
CHRM3	0	0.175257732	4	0.001193399	2	2.666666667
CHRM5	0	0.175257732	4	0.001193398	2	2.666666667
CHRM2	0	0.174957118	2	0.00111787	0	0
CTRB1	0	0.187155963	4	0.006798055	2	2.666666667
PRSS1	1	0.1875	6	0.008257999	2.666666667	3.733333333
DPP4	0	0.19921875	2	0.01803698	0	0
DRD1	97	0.163987138	4	4.00E-04	0	0
SLC6A4	2	0.142259414	4	5.08E-05	0	0
SLC6A3	832.5903132	0.194285714	8	0.006262637	0	0
DRD2	295	0.164516129	6	4.02E-04	0	0
SLC6A2	0	0.1418637	2	2.55E-05	0	0
FASN	24.57580649	0.203592814	12	0.034827061	5.333333333	5.818181818
PSMD3	2.153820246	0.196153846	4	0.015105654	0	0
GRIA2	0	0.185454545	2	0.006091435	0	0
ICAM1	208.2417131	0.206896552	10	0.027556	2.4	4.266666667
SELE	0	0.172588832	4	0.002260262	2	2.666666667
VCAM1	25.79866898	0.188888889	6	0.008162573	2.666666667	3.733333333
MMP1	66.47519703	0.208588957	8	0.024528813	3	3.885714286
KCNH2	0	0.009803922	2	0	0	0
SCN5A	0	0.009803922	2	0	0	0
KDR	2.038961039	0.195028681	4	0.018627908	0	0
TIMP1	1	0.1875	6	0.008257999	2.666666667	3.733333333
PLAU	0	0.187155963	4	0.006798055	2	2.666666667
