# Supplementary material for: Herb-symptom analysis of Erchen decoction combined with Xiebai powder formula and its mechanism in the treatment of chronic obstructive pulmonary disease
Source: Front Pharmacol. 2023 May 19;14:1117238. doi: 10.3389/fphar.2023.1117238 (PMC10235815; doi:10.3389/fphar.2023.1117238)
Supplement: Supplementary file 1 [file DataSheet1.ZIP › Supplementary Material/Table S7.CytoNCA-score2.csv]

name	Betweenness	Closeness	Degree	Eigenvector	LAC	Network
MAPK8	21.72904213	0.651162791	26	0.21701251	13.53846154	15.44623913
NOS2	8.992085692	0.583333333	16	0.125104323	7.5	8.123076923
CDK1	2.596744882	0.538461538	10	0.078255303	3.2	3.555555556
NCOA1	16.40379855	0.608695652	20	0.126477778	8	10.12822967
AHR	3.370843776	0.5	10	0.064281613	4	4.444444444
CASP3	28.93150183	0.622222222	28	0.211891592	12.28571429	16.91169554
PRKCA	2.922086012	0.56	14	0.118549809	8	8.615384615
PPARG	16.6937837	0.622222222	22	0.176304817	9.818181818	11.15217992
TP53	39.68309179	0.717948718	36	0.282123268	17.55555556	27.21350637
MAPK3	25.75074158	0.7	32	0.265271515	17.25	23.02642562
MAPK14	8.623201678	0.636363636	26	0.234288782	17.23076923	19.15861493
HMOX1	2.288888889	0.538461538	14	0.119929768	8.571428571	9.230769231
PPARA	24.64536351	0.622222222	22	0.147486597	8.727272727	10.84170566
MAPK1	15.15615283	0.682926829	30	0.258603096	17.6	21.25378791
AKT1	45.41134122	0.756756757	38	0.291595519	17.26315789	28.84413554
GSTP1	3.559039012	0.5	6	0.045490079	1.333333333	1.6
RXRA	46.74911151	0.666666667	28	0.18047221	9.428571429	13.4585022
CREB1	12.77582418	0.622222222	24	0.204887182	12.66666667	14.2643171
CDKN1A	7.692512077	0.583333333	18	0.153229102	9.333333333	10.36339869
MMP9	0	0.528301887	12	0.1186046	10	10.90909091
ESR1	28.24904849	0.666666667	28	0.230108157	14.57142857	17.56922252
CYP1A1	10.02673993	0.482758621	12	0.052086812	4.666666667	5.171717172
JUN	84.73959514	0.8	42	0.310146213	17.71428571	32.77372729
PTGS2	5.2	0.571428571	18	0.14927724	10.66666667	12.31953928
RELA	30.69412592	0.682926829	30	0.241096109	14.66666667	18.38927315
SREBF1	2.805291005	0.538461538	12	0.101281807	5.333333333	5.818181818
AR	23.01561163	0.622222222	22	0.168800056	8.363636364	9.660150376
NCOA2	8.07247538	0.549019608	16	0.099213749	6	6.690909091
ESR2	7.221957672	0.608695652	20	0.181795627	12.4	13.16491228
