# Supplementary material for: Herb-symptom analysis of Erchen decoction combined with Xiebai powder formula and its mechanism in the treatment of chronic obstructive pulmonary disease
Source: Front Pharmacol. 2023 May 19;14:1117238. doi: 10.3389/fphar.2023.1117238 (PMC10235815; doi:10.3389/fphar.2023.1117238)
Supplement: Supplementary file 1 [file DataSheet1.ZIP › Supplementary Material/Table S8.CytoNCA-score3.csv]

name	Betweenness	Closeness	Degree	Eigenvector	LAC	Network
MAPK8	0	0.875	12	0.322022647	10	10.90909091
ESR1	0.333333333	1	14	0.363456458	11.42857143	12.86713287
TP53	0.333333333	1	14	0.363456339	11.42857143	12.86713287
MAPK3	0.333333333	1	14	0.363456339	11.42857143	12.86713287
JUN	0.333333333	1	14	0.363456339	11.42857143	12.86713287
RELA	0.333333333	1	14	0.363456339	11.42857143	12.86713287
MAPK1	0.333333333	1	14	0.363456339	11.42857143	12.86713287
AKT1	0	0.875	12	0.322022647	10	10.90909091
