# Supplementary material for: Herb-symptom analysis of Erchen decoction combined with Xiebai powder formula and its mechanism in the treatment of chronic obstructive pulmonary disease
Source: Front Pharmacol. 2023 May 19;14:1117238. doi: 10.3389/fphar.2023.1117238 (PMC10235815; doi:10.3389/fphar.2023.1117238)
Supplement: Supplementary file 1 [file DataSheet1.ZIP › Supplementary Material/Table S9.GO analysis.xlsx]

## Sheet: Sheet1
ONTOLOGY	ID	Description	GeneRatio	BgRatio	pvalue	p.adjust	qvalue	geneID	Count
BP	GO:0042493	response to drug	32/120	359/18862	6.66969e-28	2.29037e-24	1.17597e-24	RELA/BCL2/CASP3/BAD/SOD1/CAT/PPARG/UGT1A1/SREBF1/ABCC1/ADIPOR2/NCOA1/KCNH2/F7/NOS2/JUN/TP53/CREB1/SLC6A2/ADRA1A/SLC6A3/SLC6A4/DRD2/DRD1/CDKN1A/MAOB/HMOX1/CYP3A4/CYP1A2/CYP1A1/ICAM1/NR1I2	32
BP	GO:0031667	response to nutrient levels	30/120	451/18862	2.05685e-22	3.53161e-19	1.81328e-19	ADRB2/RELA/AKT1/BCL2/MAPK3/MAPK1/LDLR/SOD1/CAT/PPARG/GSTP1/UGT1A1/PPARA/SREBF1/ADIPOR2/NCOA1/F7/JUN/TP53/MAPK8/ADRB1/SLC6A4/OPRM1/CDKN1A/PON1/HMOX1/CYP1A1/ICAM1/VCAM1/AKR1C3	30
BP	GO:0009991	response to extracellular stimulus	30/120	477/18862	1.0325e-21	1.18187e-18	6.06823e-19	ADRB2/RELA/AKT1/BCL2/MAPK3/MAPK1/LDLR/SOD1/CAT/PPARG/GSTP1/UGT1A1/PPARA/SREBF1/ADIPOR2/NCOA1/F7/JUN/TP53/MAPK8/ADRB1/SLC6A4/OPRM1/CDKN1A/PON1/HMOX1/CYP1A1/ICAM1/VCAM1/AKR1C3	30
BP	GO:0097305	response to alcohol	23/120	233/18862	4.03263e-21	3.46201e-18	1.77754e-18	AKT1/BAD/SOD1/CAT/PPARG/GSTP1/UGT1A1/PPARA/SREBF1/ADIPOR2/CES1/F7/SLC6A3/DRD2/OPRM1/CDKN1A/CASP8/MAOB/ICAM1/VCAM1/AHR/SLC2A4/AKR1C3	23
BP	GO:0009636	response to toxic substance	22/120	239/18862	1.45306e-19	9.97964e-17	5.12396e-17	PTGS2/PTGS1/BCL2/MAPK3/MAPK1/SOD1/CAT/GSTP1/GSR/CES1/BAX/OPRD1/SLC6A4/DRD2/CDKN1A/PON1/MAOB/CYP1A1/CYP1B1/AHR/GSTM1/GSTM2	22
BP	GO:0032496	response to lipopolysaccharide	24/120	326/18862	5.26655e-19	3.01422e-16	1.54763e-16	RELA/AKT1/MAPK3/MAPK1/CASP3/APOB/GSTP1/UGT1A1/ADIPOR2/NOS2/JUN/MAPK8/OPRM1/CASP8/FASLG/PRKCA/MAOB/MAPK14/CYP1A2/CYP1A1/ICAM1/SELE/VCAM1/SLPI	24
BP	GO:0070482	response to oxygen levels	25/120	385/18862	1.83035e-18	8.54642e-16	4.38809e-16	PTGS2/AKT1/BCL2/CASP3/BAD/CAT/PPARG/PPARA/F7/NOS2/DPP4/TP53/CREB1/OPRD1/SLC6A4/DRD2/CDKN1A/PLAU/CCNA2/HMOX1/CYP1A1/ICAM1/VCAM1/PSMD3/SLC2A4	25
BP	GO:0002237	response to molecule of bacterial origin	24/120	346/18862	2.09536e-18	8.54642e-16	4.38809e-16	RELA/AKT1/MAPK3/MAPK1/CASP3/APOB/GSTP1/UGT1A1/ADIPOR2/NOS2/JUN/MAPK8/OPRM1/CASP8/FASLG/PRKCA/MAOB/MAPK14/CYP1A2/CYP1A1/ICAM1/SELE/VCAM1/SLPI	24
BP	GO:0062197	cellular response to chemical stress	24/120	347/18862	2.23989e-18	8.54642e-16	4.38809e-16	RELA/AKT1/BCL2/MAPK3/MAPK1/CASP3/BAD/SOD1/CAT/PPARG/GSTP1/GSR/MMP9/JUN/TP53/MAPK8/CDK2/AKR1B1/CCNA2/HMOX1/CYP1B1/ALOX5/SLC2A4/AKR1C3	24
BP	GO:0010038	response to metal ion	24/120	352/18862	3.11661e-18	1.07024e-15	5.49507e-16	AKT1/BCL2/MAPK3/MAPK1/CASP3/BAD/SOD1/CAT/SCN5A/MMP9/JUN/MAPK8/CREB1/SLC6A3/DRD2/CASP8/CA2/MAOB/HMOX1/CYP1A2/CYP1A1/ICAM1/VCAM1/AKR1C3	24
BP	GO:0048511	rhythmic process	22/120	294/18862	1.27029e-17	3.96562e-15	2.03611e-15	PGR/NCOA2/ESR1/CASP3/PPARG/PPARA/SREBF1/NCOA1/F7/NOS2/GSK3B/JUN/TP53/MAPK8/CREB1/ADRB1/SLC6A4/DRD2/OPRM1/CDK1/HAS2/AHR	22
BP	GO:0035094	response to nicotine	12/120	43/18862	3.25192e-17	8.90223e-15	4.57077e-15	RELA/BCL2/MAPK1/CASP3/BAD/PPARA/CREB1/SLC6A3/DRD2/CHRNA2/HMOX1/VCAM1	12
BP	GO:0001666	response to hypoxia	23/120	348/18862	3.37009e-17	8.90223e-15	4.57077e-15	PTGS2/AKT1/BCL2/CASP3/BAD/CAT/PPARA/F7/NOS2/DPP4/TP53/CREB1/OPRD1/SLC6A4/DRD2/PLAU/CCNA2/HMOX1/CYP1A1/ICAM1/VCAM1/PSMD3/SLC2A4	23
BP	GO:0006631	fatty acid metabolic process	24/120	392/18862	3.67568e-17	9.01591e-15	4.62914e-15	PTGS2/PTGS1/AKT1/MAPK3/FASN/PPARG/GSTP1/PPARA/SREBF1/ADIPOR2/AKR1C1/CES1/PLA2G4A/PON1/LTA4H/MAPK14/CYP3A4/CYP1A2/CYP1A1/CYP1B1/ALOX5/GSTM1/GSTM2/AKR1C3	24
BP	GO:0036293	response to decreased oxygen levels	23/120	360/18862	7.09791e-17	1.62495e-14	8.34315e-15	PTGS2/AKT1/BCL2/CASP3/BAD/CAT/PPARA/F7/NOS2/DPP4/TP53/CREB1/OPRD1/SLC6A4/DRD2/PLAU/CCNA2/HMOX1/CYP1A1/ICAM1/VCAM1/PSMD3/SLC2A4	23
BP	GO:0045471	response to ethanol	16/120	126/18862	1.02417e-16	2.19812e-14	1.1286e-14	BAD/SOD1/CAT/GSTP1/UGT1A1/PPARA/SREBF1/ADIPOR2/SLC6A3/DRD2/OPRM1/CASP8/MAOB/ICAM1/VCAM1/SLC2A4	16
BP	GO:0008202	steroid metabolic process	22/120	329/18862	1.38013e-16	2.78785e-14	1.4314e-14	ESR1/FASN/LDLR/SOD1/CAT/APOB/HMGCR/CYP19A1/UGT1A1/SREBF1/SOAT2/AKR1C1/CES1/RXRA/PON1/AKR1B1/CYP3A4/CYP1A2/CYP1A1/NR1I2/CYP1B1/AKR1C3	22
BP	GO:0006690	icosanoid metabolic process	15/120	123/18862	1.8191e-15	3.36413e-13	1.72728e-13	PTGS2/PTGS1/MAPK3/GSTP1/ABCC1/AKR1C1/PLA2G4A/PON1/LTA4H/CYP1A2/CYP1A1/CYP1B1/ALOX5/GSTM1/AKR1C3	15
BP	GO:0006066	alcohol metabolic process	22/120	373/18862	1.90596e-15	3.36413e-13	1.72728e-13	FASN/LDLR/SOD1/CAT/APOB/PLB1/HMGCR/SREBF1/SOAT2/AKR1C1/CES1/PLA2G4A/HRH1/RXRA/ADH1C/PON1/AKR1B1/CYP3A4/CYP1A2/CYP1A1/CYP1B1/AKR1C3	22
BP	GO:0048545	response to steroid hormone	21/120	330/18862	1.95931e-15	3.36413e-13	1.72728e-13	AR/NR3C2/PGR/NCOA2/ESR1/RELA/BCL2/CASP3/BAD/GSTP1/UGT1A1/PPARA/SREBF1/NCOA1/ESR2/RXRA/CDKN1A/CA2/MAOB/ICAM1/AKR1C3	21
BP	GO:0032355	response to estradiol	15/120	125/18862	2.32705e-15	3.80529e-13	1.95379e-13	ESR1/CASP3/BAD/CAT/APOB/CYP19A1/GSTP1/UGT1A1/NCOA1/F7/ESR2/SLC6A4/CASP8/CCNA2/CYP1A2	15
BP	GO:0000302	response to reactive oxygen species	18/120	224/18862	4.14207e-15	6.4654e-13	3.3196e-13	RELA/AKT1/BCL2/MAPK3/MAPK1/CASP3/BAD/SOD1/CAT/GSTP1/MMP9/JUN/MAPK8/CDK2/CCNA2/HMOX1/CYP1B1/AKR1C3	18
BP	GO:0071496	cellular response to external stimulus	20/120	303/18862	4.85456e-15	7.24807e-13	3.72146e-13	AKT1/BCL2/MAPK3/MAPK1/BAD/PPARG/GSTP1/PPARA/SREBF1/NCOA1/CHEK1/JUN/TP53/MAPK8/CDKN1A/CASP8/HMOX1/ICAM1/VCAM1/AKR1C3	20
BP	GO:0007568	aging	20/120	304/18862	5.16988e-15	7.39724e-13	3.79805e-13	RELA/AKT1/BCL2/MAPK3/MAPK1/SOD1/CAT/SREBF1/CHEK1/JUN/TP53/TIMP1/CREB1/ADRA1A/SLC6A3/CDKN1A/MAPK14/CYP1A1/ICAM1/VCAM1	20
BP	GO:0006979	response to oxidative stress	23/120	444/18862	6.64751e-15	9.13102e-13	4.68824e-13	PTGS2/PTGS1/RELA/AKT1/BCL2/MAPK3/MAPK1/CASP3/BAD/SOD1/CAT/GSTP1/GSR/MMP9/JUN/TP53/MAPK8/CDK2/CCNA2/HMOX1/CYP1B1/ALOX5/AKR1C3	23
BP	GO:0009314	response to radiation	23/120	447/18862	7.67508e-15	1.0137e-12	5.20476e-13	RELA/AKT1/BCL2/CASP3/CAT/CHEK1/BAX/CASP9/MMP9/JUN/TP53/MAPK8/TIMP1/CREB1/DRD2/OPRM1/DRD1/HRH1/CDKN1A/MAPK14/MMP1/ICAM1/VCAM1	23
BP	GO:0015850	organic hydroxy compound transport	19/120	271/18862	8.28574e-15	1.05382e-12	5.41077e-13	NCOA2/LDLR/APOB/CYP19A1/SOAT2/AKR1C1/CES1/NCOA1/CHRM5/ADRA2A/ADRA2C/SLC6A2/SLC6A3/SLC6A4/DRD2/DRD1/RXRA/PON1/MAOB	19
BP	GO:0072593	reactive oxygen species metabolic process	19/120	281/18862	1.60385e-14	1.96701e-12	1.00994e-12	PTGS2/AKT1/BCL2/SOD1/CAT/GSTP1/PPARA/NOS2/TP53/CDKN1A/MAOB/MAPK14/CYP1A2/CYP1A1/ICAM1/CYP1B1/ALOX5/INSR/AKR1C3	19
BP	GO:0071276	cellular response to cadmium ion	10/120	38/18862	3.01698e-14	3.56239e-12	1.82908e-12	AKT1/MAPK3/MAPK1/SOD1/MMP9/JUN/MAPK8/HMOX1/CYP1A2/AKR1C3	10
BP	GO:0001676	long-chain fatty acid metabolic process	14/120	120/18862	3.11216e-14	3.56239e-12	1.82908e-12	PTGS2/PTGS1/MAPK3/GSTP1/PLA2G4A/LTA4H/CYP3A4/CYP1A2/CYP1A1/CYP1B1/ALOX5/GSTM1/GSTM2/AKR1C3	14
BP	GO:0071880	adenylate cyclase-activating adrenergic receptor signaling pathway	9/120	26/18862	3.59134e-14	3.97827e-12	2.04261e-12	ADRB2/ADRB1/ADRA2A/ADRA2C/ADRA1A/ADRA1B/DRD2/DRD1/ADRA1D	9
BP	GO:0034599	cellular response to oxidative stress	19/120	299/18862	4.94093e-14	5.30224e-12	2.72239e-12	RELA/AKT1/BCL2/MAPK3/MAPK1/SOD1/CAT/GSTP1/GSR/MMP9/JUN/TP53/MAPK8/CDK2/CCNA2/HMOX1/CYP1B1/ALOX5/AKR1C3	19
BP	GO:0035296	regulation of tube diameter	14/120	127/18862	6.93951e-14	7.00891e-12	3.59866e-12	ADRB2/AKT1/SOD1/CHRM3/ADRB1/ADRA2A/ADRA2C/ADRA1A/ADRA1B/SLC6A4/DRD1/HRH1/ADRA1D/ICAM1	14
BP	GO:0097746	blood vessel diameter maintenance	14/120	127/18862	6.93951e-14	7.00891e-12	3.59866e-12	ADRB2/AKT1/SOD1/CHRM3/ADRB1/ADRA2A/ADRA2C/ADRA1A/ADRA1B/SLC6A4/DRD1/HRH1/ADRA1D/ICAM1	14
BP	GO:0035150	regulation of tube size	14/120	128/18862	7.75072e-14	7.60456e-12	3.9045e-12	ADRB2/AKT1/SOD1/CHRM3/ADRB1/ADRA2A/ADRA2C/ADRA1A/ADRA1B/SLC6A4/DRD1/HRH1/ADRA1D/ICAM1	14
BP	GO:0019216	regulation of lipid metabolic process	21/120	402/18862	9.64074e-14	9.1962e-12	4.72171e-12	PTGS2/NCOA2/AKT1/FASN/LDLR/SOD1/PPARG/APOB/HMGCR/UGT1A1/PPARA/SREBF1/ADIPOR2/CES1/NCOA1/CREB1/CHRM5/ADRA2A/RXRA/CYP1A1/AKR1C3	21
BP	GO:0046686	response to cadmium ion	11/120	61/18862	1.3852e-13	1.28561e-11	6.60086e-12	AKT1/MAPK3/MAPK1/SOD1/CAT/MMP9/JUN/MAPK8/HMOX1/CYP1A2/AKR1C3	11
BP	GO:0016125	sterol metabolic process	15/120	165/18862	1.51029e-13	1.36483e-11	7.00758e-12	FASN/LDLR/SOD1/CAT/APOB/HMGCR/CYP19A1/SREBF1/SOAT2/CES1/RXRA/PON1/CYP3A4/CYP1A2/CYP1B1	15
BP	GO:0071875	adrenergic receptor signaling pathway	9/120	31/18862	2.25645e-13	1.98683e-11	1.02012e-11	ADRB2/ADRB1/ADRA2A/ADRA2C/ADRA1A/ADRA1B/DRD2/DRD1/ADRA1D	9
BP	GO:0003018	vascular process in circulatory system	17/120	245/18862	2.82767e-13	2.42755e-11	1.24641e-11	ADRB2/AKT1/SOD1/ABCC1/CHRM3/ADRB1/ADRA2A/ADRA2C/ADRA1A/ADRA1B/SLC6A4/DRD1/HRH1/ADRA1D/ICAM1/SLC2A4/INSR	17
BP	GO:0006352	DNA-templated transcription, initiation	17/120	249/18862	3.6812e-13	3.08323e-11	1.58306e-11	AR/NR3C2/PGR/ESR1/MAPK3/PPARG/PPARA/ESR2/BAX/JUN/TP53/CREB1/RXRA/CDKN1A/CDK1/NR1I2/NR1I3	17
BP	GO:0007623	circadian rhythm	16/120	212/18862	4.07428e-13	3.25658e-11	1.67206e-11	NCOA2/PPARG/PPARA/SREBF1/F7/NOS2/GSK3B/JUN/TP53/MAPK8/CREB1/ADRB1/SLC6A4/DRD2/CDK1/AHR	16
BP	GO:0033559	unsaturated fatty acid metabolic process	13/120	115/18862	4.07784e-13	3.25658e-11	1.67206e-11	PTGS2/PTGS1/MAPK3/GSTP1/AKR1C1/PLA2G4A/CYP1A2/CYP1A1/CYP1B1/ALOX5/GSTM1/GSTM2/AKR1C3	13
BP	GO:0008217	regulation of blood pressure	15/120	177/18862	4.2546e-13	3.25929e-11	1.67346e-11	AR/PTGS2/ADRB2/PTGS1/SOD1/PPARG/PPARA/CES1/NOS2/ADRB1/ADRA1A/ADRA1B/DRD2/ADRA1D/HMOX1	15
BP	GO:0042759	long-chain fatty acid biosynthetic process	9/120	33/18862	4.27106e-13	3.25929e-11	1.67346e-11	PTGS2/GSTP1/LTA4H/CYP3A4/CYP1A2/CYP1A1/ALOX5/GSTM1/GSTM2	9
BP	GO:0009411	response to UV	14/120	146/18862	4.88488e-13	3.64667e-11	1.87235e-11	RELA/AKT1/BCL2/CASP3/CAT/CHEK1/BAX/CASP9/MMP9/TP53/MAPK8/TIMP1/CDKN1A/MMP1	14
BP	GO:0071241	cellular response to inorganic substance	16/120	216/18862	5.44027e-13	3.97487e-11	2.04086e-11	AKT1/MAPK3/MAPK1/BAD/SOD1/SCN5A/MMP9/JUN/MAPK8/CREB1/CDK2/CCNA2/HMOX1/CYP1A2/CYP1A1/AKR1C3	16
BP	GO:0006805	xenobiotic metabolic process	13/120	120/18862	7.11923e-13	5.09321e-11	2.61507e-11	PTGS1/GSTP1/UGT1A1/AKR1C1/CES1/CYP3A4/CYP1A2/CYP1A1/NR1I2/CYP1B1/AHR/GSTM1/GSTM2	13
BP	GO:0006367	transcription initiation from RNA polymerase II promoter	15/120	187/18862	9.51897e-13	6.67105e-11	3.42519e-11	AR/NR3C2/PGR/ESR1/PPARG/PPARA/ESR2/BAX/TP53/CREB1/RXRA/CDKN1A/CDK1/NR1I2/NR1I3	15
BP	GO:0071466	cellular response to xenobiotic stimulus	13/120	125/18862	1.21207e-12	8.32449e-11	4.27414e-11	PTGS1/GSTP1/UGT1A1/AKR1C1/CES1/CYP3A4/CYP1A2/CYP1A1/NR1I2/CYP1B1/AHR/GSTM1/GSTM2	13
BP	GO:0007188	adenylate cyclase-modulating G protein-coupled receptor signaling pathway	16/120	230/18862	1.43069e-12	9.63335e-11	4.94616e-11	ADRB2/CHRM3/CHRM1/ADRB1/CHRM5/ADRA2A/ADRA2C/OPRD1/ADRA1A/CHRM2/ADRA1B/DRD2/OPRM1/DRD1/ADRA1D/PRKCA	16
BP	GO:1901654	response to ketone	15/120	193/18862	1.5087e-12	9.96322e-11	5.11553e-11	AR/NCOA2/RELA/AKT1/BAD/PPARG/SREBF1/NCOA1/F7/CDKN1A/AKR1B1/MAOB/ICAM1/AHR/AKR1C3	15
BP	GO:0009416	response to light stimulus	18/120	319/18862	1.81735e-12	1.17751e-10	6.04581e-11	RELA/AKT1/BCL2/CASP3/CAT/CHEK1/BAX/CASP9/MMP9/TP53/MAPK8/TIMP1/CREB1/DRD2/DRD1/HRH1/CDKN1A/MMP1	18
BP	GO:0034612	response to tumor necrosis factor	18/120	320/18862	1.91569e-12	1.21824e-10	6.25494e-11	RELA/AKT1/MAPK3/MAPK1/CASP3/APOB/GSTP1/TP53/CASP8/MAPK14/IKBKB/STAT1/ICAM1/SELE/VCAM1/HAS2/PSMD3/SLC2A4	18
BP	GO:0031668	cellular response to extracellular stimulus	16/120	235/18862	1.98907e-12	1.24191e-10	6.37646e-11	BCL2/MAPK3/MAPK1/PPARG/GSTP1/PPARA/SREBF1/NCOA1/JUN/TP53/MAPK8/CDKN1A/HMOX1/ICAM1/VCAM1/AKR1C3	16
BP	GO:0009410	response to xenobiotic stimulus	13/120	131/18862	2.22692e-12	1.36558e-10	7.01144e-11	PTGS1/GSTP1/UGT1A1/AKR1C1/CES1/CYP3A4/CYP1A2/CYP1A1/NR1I2/CYP1B1/AHR/GSTM1/GSTM2	13
BP	GO:0007200	phospholipase C-activating G protein-coupled receptor signaling pathway	12/120	103/18862	2.35767e-12	1.42039e-10	7.29288e-11	ESR1/CHRM1/ADRA2A/OPRD1/ADRA1A/CHRM2/ADRA1B/DRD2/OPRM1/DRD1/HRH1/ADRA1D	12
BP	GO:1903793	positive regulation of anion transport	21/120	478/18862	2.70308e-12	1.60041e-10	8.21716e-11	AKT1/BCL2/MAPK1/BAD/CYP19A1/ADIPOR2/CES1/GSK3B/TP53/MAPK8/PLA2G4A/CHRM1/SLC6A4/DRD2/CASP8/FASLG/CA2/ACHE/PON1/MAPK14/INSR	21
BP	GO:0044706	multi-multicellular organism process	15/120	204/18862	3.37246e-12	1.93669e-10	9.94379e-11	AR/PGR/ESR1/AKT1/BCL2/MAPK3/MAPK1/SOD1/ADIPOR2/MMP9/TIMP1/ADRA2C/SLC6A4/AKR1B1/CYP1A1	15
BP	GO:0006633	fatty acid biosynthetic process	14/120	168/18862	3.38386e-12	1.93669e-10	9.94379e-11	PTGS2/PTGS1/FASN/GSTP1/ADIPOR2/PLA2G4A/LTA4H/CYP3A4/CYP1A2/CYP1A1/ALOX5/GSTM1/GSTM2/AKR1C3	14
BP	GO:0062012	regulation of small molecule metabolic process	20/120	437/18862	4.51572e-12	2.54213e-10	1.30523e-10	PTGS2/NCOA2/AKT1/FASN/BAD/SOD1/PPARG/APOB/HMGCR/PPARA/SREBF1/ADIPOR2/CES1/NOS2/GSK3B/TP53/HRH1/PSMD3/INSR/AKR1C3	20
BP	GO:0008203	cholesterol metabolic process	13/120	149/18862	1.16524e-11	6.4539e-10	3.3137e-10	FASN/LDLR/SOD1/CAT/APOB/HMGCR/SREBF1/SOAT2/CES1/RXRA/PON1/CYP3A4/CYP1A2	13
BP	GO:0072330	monocarboxylic acid biosynthetic process	15/120	224/18862	1.29535e-11	7.06067e-10	3.62524e-10	PTGS2/PTGS1/FASN/GSTP1/ADIPOR2/CES1/PLA2G4A/LTA4H/CYP3A4/CYP1A2/CYP1A1/ALOX5/GSTM1/GSTM2/AKR1C3	15
BP	GO:0120254	olefinic compound metabolic process	12/120	119/18862	1.34378e-11	7.21022e-10	3.70203e-10	PTGS2/PTGS1/MAPK3/GSTP1/AKR1C1/PLA2G4A/CYP1A2/CYP1A1/CYP1B1/ALOX5/GSTM2/AKR1C3	12
BP	GO:1903409	reactive oxygen species biosynthetic process	12/120	123/18862	1.99419e-11	1.05354e-09	5.40933e-10	PTGS2/AKT1/SOD1/PPARA/NOS2/MAOB/CYP1A2/CYP1A1/ICAM1/CYP1B1/ALOX5/INSR	12
BP	GO:0030522	intracellular receptor signaling pathway	16/120	274/18862	2.04007e-11	1.06146e-09	5.44995e-10	AR/NR3C2/PGR/ESR1/RELA/PPARG/PPARA/SREBF1/NCOA1/ESR2/RXRA/CASP8/NR1I2/AHR/NR1I3/AKR1C3	16
BP	GO:2000377	regulation of reactive oxygen species metabolic process	14/120	192/18862	2.07582e-11	1.06393e-09	5.46268e-10	PTGS2/AKT1/BCL2/SOD1/GSTP1/PPARA/TP53/CDKN1A/MAPK14/ICAM1/CYP1B1/ALOX5/INSR/AKR1C3	14
BP	GO:1902652	secondary alcohol metabolic process	13/120	158/18862	2.45763e-11	1.2411e-09	6.37233e-10	FASN/LDLR/SOD1/CAT/APOB/HMGCR/SREBF1/SOAT2/CES1/RXRA/PON1/CYP3A4/CYP1A2	13
BP	GO:0042391	regulation of membrane potential	19/120	431/18862	3.11581e-11	1.55068e-09	7.96183e-10	ADRB2/AKT1/BCL2/BAD/SOD1/SCN5A/KCNH2/GSK3B/BAX/JUN/CHRM1/ADRB1/OPRD1/ADRA1A/DRD2/OPRM1/GABRA1/CHRNA2/KDR	19
BP	GO:0071214	cellular response to abiotic stimulus	17/120	330/18862	3.32829e-11	1.60977e-09	8.26521e-10	AKT1/MAPK3/CASP3/BAD/CHEK1/BAX/CASP9/MMP9/TP53/MAPK8/TIMP1/CDKN1A/CASP8/AKR1B1/MAPK14/MMP1/SLC2A4	17
BP	GO:0104004	cellular response to environmental stimulus	17/120	330/18862	3.32829e-11	1.60977e-09	8.26521e-10	AKT1/MAPK3/CASP3/BAD/CHEK1/BAX/CASP9/MMP9/TP53/MAPK8/TIMP1/CDKN1A/CASP8/AKR1B1/MAPK14/MMP1/SLC2A4	17
BP	GO:0007584	response to nutrient	13/120	165/18862	4.25346e-11	2.02866e-09	1.0416e-09	RELA/CAT/PPARG/GSTP1/UGT1A1/ADIPOR2/NCOA1/F7/SLC6A4/HMOX1/CYP1A1/VCAM1/AKR1C3	13
BP	GO:1903522	regulation of blood circulation	16/120	290/18862	4.76893e-11	2.24336e-09	1.15183e-09	AKT1/SREBF1/SCN5A/KCNH2/CHRM3/ADRB1/ADRA2A/ADRA2C/ADRA1A/CHRM2/ADRA1B/DRD2/HRH1/ADRA1D/ICAM1/GSTM2	16
BP	GO:0071356	cellular response to tumor necrosis factor	16/120	296/18862	6.46864e-11	3.0018e-09	1.54125e-09	RELA/AKT1/MAPK3/MAPK1/APOB/GSTP1/TP53/CASP8/MAPK14/IKBKB/STAT1/ICAM1/VCAM1/HAS2/PSMD3/SLC2A4	16
BP	GO:0034754	cellular hormone metabolic process	12/120	136/18862	6.56249e-11	3.00475e-09	1.54276e-09	ESR1/PLB1/CYP19A1/UGT1A1/AKR1C1/ADH1C/AKR1B1/CYP3A4/CYP1A2/CYP1A1/CYP1B1/AKR1C3	12
BP	GO:0031669	cellular response to nutrient levels	14/120	210/18862	6.9054e-11	3.12015e-09	1.60201e-09	BCL2/MAPK3/MAPK1/PPARG/PPARA/SREBF1/NCOA1/JUN/TP53/MAPK8/CDKN1A/HMOX1/ICAM1/AKR1C3	14
BP	GO:0042310	vasoconstriction	10/120	79/18862	7.39276e-11	3.29698e-09	1.6928e-09	AKT1/CHRM3/ADRA2A/ADRA2C/ADRA1A/ADRA1B/SLC6A4/HRH1/ADRA1D/ICAM1	10
BP	GO:0001523	retinoid metabolic process	11/120	108/18862	8.90178e-11	3.91907e-09	2.01221e-09	APOB/PLB1/UGT1A1/AKR1C1/ADH1C/AKR1B1/CYP3A4/CYP1A2/CYP1A1/CYP1B1/AKR1C3	11
BP	GO:0007565	female pregnancy	13/120	177/18862	1.02827e-10	4.46972e-09	2.29494e-09	AR/PGR/ESR1/AKT1/BCL2/MAPK3/MAPK1/SOD1/ADIPOR2/MMP9/TIMP1/ADRA2C/AKR1B1	13
BP	GO:0097191	extrinsic apoptotic signaling pathway	14/120	217/18862	1.0686e-10	4.58698e-09	2.35515e-09	AR/RELA/AKT1/BCL2/CASP3/BAD/GSTP1/GSK3B/BAX/CASP9/CASP8/FASLG/HMOX1/ICAM1	14
BP	GO:0042445	hormone metabolic process	14/120	218/18862	1.13592e-10	4.81572e-09	2.47259e-09	ESR1/PLB1/CYP19A1/UGT1A1/AKR1C1/CES1/ADH1C/AKR1B1/CYP3A4/CYP1A2/CYP1A1/CYP1B1/DIO1/AKR1C3	14
BP	GO:0006720	isoprenoid metabolic process	12/120	143/18862	1.18414e-10	4.95895e-09	2.54613e-09	APOB/PLB1/HMGCR/UGT1A1/AKR1C1/ADH1C/AKR1B1/CYP3A4/CYP1A2/CYP1A1/CYP1B1/AKR1C3	12
BP	GO:0019369	arachidonic acid metabolic process	9/120	59/18862	1.21207e-10	5.01475e-09	2.57478e-09	PTGS2/PTGS1/MAPK3/PLA2G4A/CYP1A2/CYP1A1/CYP1B1/ALOX5/AKR1C3	9
BP	GO:0048732	gland development	18/120	413/18862	1.3028e-10	5.32597e-09	2.73457e-09	AR/PGR/ESR1/RELA/AKT1/BCL2/MAPK3/MAPK1/FASN/SOD1/UGT1A1/NCOA1/BAX/CREB1/SLC6A3/DRD2/HMOX1/CYP1A1	18
BP	GO:0016101	diterpenoid metabolic process	11/120	114/18862	1.60819e-10	6.4971e-09	3.33588e-09	APOB/PLB1/UGT1A1/AKR1C1/ADH1C/AKR1B1/CYP3A4/CYP1A2/CYP1A1/CYP1B1/AKR1C3	11
BP	GO:0019229	regulation of vasoconstriction	9/120	61/18862	1.65509e-10	6.6088e-09	3.39323e-09	AKT1/CHRM3/ADRA2A/ADRA2C/ADRA1A/ADRA1B/HRH1/ADRA1D/ICAM1	9
BP	GO:0048638	regulation of developmental growth	16/120	319/18862	1.9564e-10	7.72217e-09	3.96488e-09	AR/ADRB2/AKT1/BCL2/MAPK1/SOD1/PPARA/GSK3B/CREB1/ADRB1/SLC6A3/SLC6A4/DRD2/CDKN1A/MAPK14/INSR	16
BP	GO:0071248	cellular response to metal ion	13/120	189/18862	2.33106e-10	9.09643e-09	4.67048e-09	AKT1/MAPK3/MAPK1/SOD1/SCN5A/MMP9/JUN/MAPK8/CREB1/HMOX1/CYP1A2/CYP1A1/AKR1C3	13
BP	GO:1903351	cellular response to dopamine	10/120	89/18862	2.47416e-10	9.54638e-09	4.90151e-09	MAPK3/MAPK1/GSK3B/CHRM3/CHRM1/CHRM5/CHRM2/DRD2/DRD1/HRH1	10
BP	GO:1903350	response to dopamine	10/120	90/18862	2.76867e-10	1.0564e-08	5.42399e-09	MAPK3/MAPK1/GSK3B/CHRM3/CHRM1/CHRM5/CHRM2/DRD2/DRD1/HRH1	10
BP	GO:0006721	terpenoid metabolic process	11/120	124/18862	4.00758e-10	1.51231e-08	7.76483e-09	APOB/PLB1/UGT1A1/AKR1C1/ADH1C/AKR1B1/CYP3A4/CYP1A2/CYP1A1/CYP1B1/AKR1C3	11
BP	GO:0034614	cellular response to reactive oxygen species	12/120	159/18862	4.07819e-10	1.52223e-08	7.81576e-09	RELA/AKT1/MAPK3/MAPK1/SOD1/MMP9/JUN/MAPK8/CDK2/CCNA2/CYP1B1/AKR1C3	12
BP	GO:1901653	cellular response to peptide	17/120	391/18862	4.62012e-10	1.70597e-08	8.75914e-09	ADRB2/RELA/AKT1/PPARG/GSTP1/SREBF1/ABCC1/GSK3B/TP53/CREB1/CA2/AKR1B1/CCNA2/ICAM1/VCAM1/SLC2A4/INSR	17
BP	GO:0042572	retinol metabolic process	8/120	47/18862	5.41752e-10	1.97912e-08	1.01616e-08	PLB1/ADH1C/AKR1B1/CYP3A4/CYP1A2/CYP1A1/CYP1B1/AKR1C3	8
BP	GO:0046890	regulation of lipid biosynthetic process	13/120	203/18862	5.64491e-10	2.04049e-08	1.04767e-08	PTGS2/AKT1/FASN/LDLR/SOD1/APOB/HMGCR/PPARA/SREBF1/ADIPOR2/CES1/CREB1/AKR1C3	13
BP	GO:0006869	lipid transport	18/120	461/18862	7.6362e-10	2.73153e-08	1.40248e-08	NCOA2/AKT1/LDLR/PPARG/APOB/CYP19A1/PPARA/ABCC1/SOAT2/AKR1C1/CES1/NCOA1/NOS2/PLA2G4A/DRD2/RXRA/FASLG/PON1	18
BP	GO:0048608	reproductive structure development	17/120	405/18862	7.90492e-10	2.7985e-08	1.43687e-08	AR/PGR/ESR1/AKT1/BCL2/MAPK3/MAPK1/CASP3/SOD1/PPARG/CYP19A1/NCOA1/BAX/CASP8/MAPK14/ICAM1/AKR1C3	17
BP	GO:0045907	positive regulation of vasoconstriction	7/120	31/18862	8.19093e-10	2.87017e-08	1.47366e-08	AKT1/ADRA2C/ADRA1A/ADRA1B/HRH1/ADRA1D/ICAM1	7
BP	GO:2000379	positive regulation of reactive oxygen species metabolic process	10/120	101/18862	8.76994e-10	3.0371e-08	1.55937e-08	PTGS2/AKT1/SOD1/GSTP1/TP53/CDKN1A/MAPK14/ICAM1/INSR/AKR1C3	10
BP	GO:0061458	reproductive system development	17/120	408/18862	8.8442e-10	3.0371e-08	1.55937e-08	AR/PGR/ESR1/AKT1/BCL2/MAPK3/MAPK1/CASP3/SOD1/PPARG/CYP19A1/NCOA1/BAX/CASP8/MAPK14/ICAM1/AKR1C3	17
BP	GO:2001237	negative regulation of extrinsic apoptotic signaling pathway	10/120	103/18862	1.06547e-09	3.62261e-08	1.86e-08	AR/RELA/AKT1/BCL2/GSTP1/GSK3B/CASP8/FASLG/HMOX1/ICAM1	10
BP	GO:0071868	cellular response to monoamine stimulus	10/120	104/18862	1.17257e-09	3.90932e-08	2.00721e-08	MAPK3/MAPK1/GSK3B/CHRM3/CHRM1/CHRM5/CHRM2/DRD2/DRD1/HRH1	10
BP	GO:0071870	cellular response to catecholamine stimulus	10/120	104/18862	1.17257e-09	3.90932e-08	2.00721e-08	MAPK3/MAPK1/GSK3B/CHRM3/CHRM1/CHRM5/CHRM2/DRD2/DRD1/HRH1	10
BP	GO:0071867	response to monoamine	10/120	108/18862	1.70297e-09	5.56952e-08	2.85962e-08	MAPK3/MAPK1/GSK3B/CHRM3/CHRM1/CHRM5/CHRM2/DRD2/DRD1/HRH1	10
BP	GO:0071869	response to catecholamine	10/120	108/18862	1.70297e-09	5.56952e-08	2.85962e-08	MAPK3/MAPK1/GSK3B/CHRM3/CHRM1/CHRM5/CHRM2/DRD2/DRD1/HRH1	10
BP	GO:0015844	monoamine transport	9/120	79/18862	1.78518e-09	5.78332e-08	2.96939e-08	CHRM5/ADRA2A/ADRA2C/SLC6A2/SLC6A3/SLC6A4/DRD2/DRD1/MAOB	9
BP	GO:0007189	adenylate cyclase-activating G protein-coupled receptor signaling pathway	11/120	143/18862	1.84954e-09	5.93582e-08	3.0477e-08	ADRB2/ADRB1/ADRA2A/ADRA2C/ADRA1A/ADRA1B/DRD2/OPRM1/DRD1/ADRA1D/PRKCA	11
BP	GO:0098926	postsynaptic signal transduction	7/120	35/18862	2.05109e-09	6.46186e-08	3.31779e-08	RELA/CHRM3/CHRM1/CHRM5/CHRM2/OPRM1/ACHE	7
BP	GO:1901030	positive regulation of mitochondrial outer membrane permeabilization involved in apoptotic signaling pathway	7/120	35/18862	2.05109e-09	6.46186e-08	3.31779e-08	BCL2/BAD/GSK3B/BAX/TP53/MAPK8/CASP8	7
BP	GO:0043434	response to peptide hormone	17/120	435/18862	2.33076e-09	7.27621e-08	3.73591e-08	RELA/AKT1/CAT/PPARG/GSTP1/PPARA/SREBF1/F7/GSK3B/TIMP1/CREB1/CA2/CCNA2/STAT1/ICAM1/SLC2A4/INSR	17
BP	GO:0046394	carboxylic acid biosynthetic process	15/120	327/18862	2.55568e-09	7.90648e-08	4.05952e-08	PTGS2/PTGS1/FASN/GSTP1/ADIPOR2/CES1/PLA2G4A/LTA4H/CYP3A4/CYP1A2/CYP1A1/ALOX5/GSTM1/GSTM2/AKR1C3	15
BP	GO:0010822	positive regulation of mitochondrion organization	9/120	84/18862	3.10951e-09	9.53397e-08	4.89513e-08	BCL2/BAD/GSK3B/BAX/MMP9/TP53/MAPK8/CASP8/KDR	9
BP	GO:0051090	regulation of DNA-binding transcription factor activity	17/120	444/18862	3.16963e-09	9.63232e-08	4.94563e-08	AR/ESR1/RELA/AKT1/MAPK3/MAPK1/CAT/PPARG/ESR2/JUN/MAPK8/OPRD1/MAPK14/IKBKB/HMOX1/ICAM1/CYP1B1	17
BP	GO:0010821	regulation of mitochondrion organization	11/120	151/18862	3.2955e-09	9.92697e-08	5.09692e-08	AKT1/BCL2/BAD/SREBF1/GSK3B/BAX/MMP9/TP53/MAPK8/CASP8/KDR	11
BP	GO:0016053	organic acid biosynthetic process	15/120	335/18862	3.54848e-09	1.05961e-07	5.44046e-08	PTGS2/PTGS1/FASN/GSTP1/ADIPOR2/CES1/PLA2G4A/LTA4H/CYP3A4/CYP1A2/CYP1A1/ALOX5/GSTM1/GSTM2/AKR1C3	15
BP	GO:0008637	apoptotic mitochondrial changes	10/120	118/18862	4.06388e-09	1.20305e-07	6.17695e-08	AKT1/BCL2/BAD/GSK3B/BAX/MMP9/JUN/TP53/MAPK8/CASP8	10
BP	GO:0042594	response to starvation	12/120	196/18862	4.47654e-09	1.31388e-07	6.74602e-08	BCL2/MAPK3/MAPK1/PPARG/UGT1A1/PPARA/SREBF1/JUN/TP53/MAPK8/CDKN1A/AKR1C3	12
BP	GO:0070542	response to fatty acid	8/120	61/18862	4.71127e-09	1.37106e-07	7.03959e-08	BAD/CAT/SREBF1/ADIPOR2/AKR1C1/CREB1/PON1/AKR1C3	8
BP	GO:0051100	negative regulation of binding	11/120	159/18862	5.68058e-09	1.63925e-07	8.4166e-08	ADRB2/AKT1/MAPK3/PPARA/GSK3B/BAX/JUN/MAPK8/CDKN1A/HMOX1/SLPI	11
BP	GO:2001233	regulation of apoptotic signaling pathway	15/120	348/18862	5.93561e-09	1.69857e-07	8.72118e-08	AR/RELA/AKT1/BCL2/BAD/SOD1/GSTP1/GSK3B/BAX/MMP9/TP53/CASP8/FASLG/HMOX1/ICAM1	15
BP	GO:1901214	regulation of neuron death	14/120	302/18862	7.87434e-09	2.23475e-07	1.14741e-07	AKT1/BCL2/CASP3/BAD/SOD1/PPARA/GSK3B/BAX/JUN/TP53/CREB1/CASP8/FASLG/HMOX1	14
BP	GO:0034308	primary alcohol metabolic process	9/120	94/18862	8.51985e-09	2.39813e-07	1.2313e-07	PLB1/AKR1C1/ADH1C/AKR1B1/CYP3A4/CYP1A2/CYP1A1/CYP1B1/AKR1C3	9
BP	GO:0023061	signal release	17/120	475/18862	8.65993e-09	2.41774e-07	1.24137e-07	BAD/CYP19A1/SREBF1/NOS2/DPP4/GSK3B/CREB1/PLA2G4A/ADRA2A/ADRA2C/ADRA1A/SLC6A4/DRD2/OPRM1/PRKCA/MAOB/ALOX5	17
BP	GO:0007187	G protein-coupled receptor signaling pathway, coupled to cyclic nucleotide second messenger	8/120	67/18862	1.01089e-08	2.79951e-07	1.43738e-07	CHRM3/CHRM1/CHRM5/OPRD1/CHRM2/OPRM1/DRD1/HRH1	8
BP	GO:0032091	negative regulation of protein binding	9/120	96/18862	1.02754e-08	2.82285e-07	1.44937e-07	ADRB2/AKT1/MAPK3/PPARA/GSK3B/BAX/MAPK8/CDKN1A/SLPI	9
BP	GO:1901028	regulation of mitochondrial outer membrane permeabilization involved in apoptotic signaling pathway	7/120	44/18862	1.11488e-08	3.0385e-07	1.56009e-07	BCL2/BAD/GSK3B/BAX/TP53/MAPK8/CASP8	7
BP	GO:0030879	mammary gland development	10/120	132/18862	1.20789e-08	3.26607e-07	1.67693e-07	AR/PGR/ESR1/AKT1/MAPK1/FASN/NCOA1/BAX/CREB1/SLC6A3	10
BP	GO:0043279	response to alkaloid	9/120	99/18862	1.3502e-08	3.62233e-07	1.85986e-07	RELA/CASP3/PPARG/SLC6A3/DRD2/OPRM1/CCNA2/ICAM1/GSTM2	9
BP	GO:0043271	negative regulation of ion transport	14/120	319/18862	1.57486e-08	4.1923e-07	2.1525e-07	AKT1/BCL2/HMGCR/SREBF1/KCNH2/MMP9/EPHB2/ADRA2A/ADRA2C/DRD2/OPRM1/MAOB/ICAM1/GSTM2	14
BP	GO:0095500	acetylcholine receptor signaling pathway	6/120	28/18862	1.96428e-08	5.18873e-07	2.66411e-07	CHRM3/CHRM1/CHRM5/CHRM2/OPRM1/ACHE	6
BP	GO:2001234	negative regulation of apoptotic signaling pathway	12/120	224/18862	2.00056e-08	5.24421e-07	2.69259e-07	AR/RELA/AKT1/BCL2/GSTP1/GSK3B/BAX/MMP9/CASP8/FASLG/HMOX1/ICAM1	12
BP	GO:0006692	prostanoid metabolic process	7/120	48/18862	2.09762e-08	5.41595e-07	2.78077e-07	PTGS2/PTGS1/GSTP1/AKR1C1/PLA2G4A/GSTM1/AKR1C3	7
BP	GO:0006693	prostaglandin metabolic process	7/120	48/18862	2.09762e-08	5.41595e-07	2.78077e-07	PTGS2/PTGS1/GSTP1/AKR1C1/PLA2G4A/GSTM1/AKR1C3	7
BP	GO:0050890	cognition	13/120	276/18862	2.30934e-08	5.91811e-07	3.0386e-07	MAPK1/CASP3/LDLR/JUN/CREB1/EPHB2/CHRM1/SLC6A4/DRD2/DRD1/HRH1/SLC2A4/INSR	13
BP	GO:0014074	response to purine-containing compound	10/120	144/18862	2.78694e-08	7.08914e-07	3.63986e-07	RELA/SOD1/PPARG/SREBF1/JUN/SLC6A3/SLC6A4/STAT1/AHR/GSTM2	10
BP	GO:0071453	cellular response to oxygen levels	12/120	231/18862	2.81423e-08	7.10594e-07	3.64848e-07	PTGS2/AKT1/BCL2/BAD/PPARG/TP53/OPRD1/CCNA2/HMOX1/ICAM1/PSMD3/SLC2A4	12
BP	GO:0001844	protein insertion into mitochondrial membrane involved in apoptotic signaling pathway	6/120	30/18862	3.06392e-08	7.56944e-07	3.88646e-07	BCL2/BAD/BAX/TP53/MAPK8/CASP8	6
BP	GO:1905144	response to acetylcholine	6/120	30/18862	3.06392e-08	7.56944e-07	3.88646e-07	CHRM3/CHRM1/CHRM5/CHRM2/OPRM1/ACHE	6
BP	GO:1905145	cellular response to acetylcholine	6/120	30/18862	3.06392e-08	7.56944e-07	3.88646e-07	CHRM3/CHRM1/CHRM5/CHRM2/OPRM1/ACHE	6
BP	GO:0071216	cellular response to biotic stimulus	12/120	233/18862	3.09577e-08	7.59348e-07	3.89881e-07	RELA/AKT1/MAPK3/MAPK1/GSTP1/NOS2/GSK3B/TP53/MAPK8/PRKCA/MAPK14/ICAM1	12
BP	GO:0007611	learning or memory	12/120	235/18862	3.40231e-08	8.28618e-07	4.25447e-07	MAPK1/CASP3/LDLR/JUN/CREB1/EPHB2/SLC6A4/DRD2/DRD1/HRH1/SLC2A4/INSR	12
BP	GO:0006694	steroid biosynthetic process	11/120	190/18862	3.62417e-08	8.76437e-07	4.49999e-07	FASN/SOD1/APOB/HMGCR/CYP19A1/SREBF1/CES1/AKR1B1/CYP3A4/CYP1A1/AKR1C3	11
BP	GO:0070997	neuron death	14/120	342/18862	3.76829e-08	9.04917e-07	4.64622e-07	AKT1/BCL2/CASP3/BAD/SOD1/PPARA/GSK3B/BAX/JUN/TP53/CREB1/CASP8/FASLG/HMOX1	14
BP	GO:0048145	regulation of fibroblast proliferation	8/120	79/18862	3.79488e-08	9.04973e-07	4.64651e-07	ESR1/PPARG/GSTP1/BAX/TP53/CREB1/CDKN1A/CCNA2	8
BP	GO:0048144	fibroblast proliferation	8/120	80/18862	4.1943e-08	9.93326e-07	5.10015e-07	ESR1/PPARG/GSTP1/BAX/TP53/CREB1/CDKN1A/CCNA2	8
BP	GO:0090257	regulation of muscle system process	12/120	243/18862	4.91925e-08	1.15703e-06	5.94069e-07	ADRB2/SOD1/PPARA/SCN5A/CHRM3/ADRA2A/ADRA2C/ADRA1A/CHRM2/ADRA1B/PRKCA/GSTM2	12
BP	GO:2001236	regulation of extrinsic apoptotic signaling pathway	10/120	154/18862	5.28219e-08	1.23395e-06	6.3356e-07	AR/RELA/AKT1/BCL2/GSTP1/GSK3B/CASP8/FASLG/HMOX1/ICAM1	10
BP	GO:0001836	release of cytochrome c from mitochondria	7/120	55/18862	5.57265e-08	1.28433e-06	6.59427e-07	AKT1/BCL2/BAD/BAX/MMP9/JUN/TP53	7
BP	GO:0097345	mitochondrial outer membrane permeabilization	7/120	55/18862	5.57265e-08	1.28433e-06	6.59427e-07	BCL2/BAD/GSK3B/BAX/TP53/MAPK8/CASP8	7
BP	GO:0008625	extrinsic apoptotic signaling pathway via death domain receptors	8/120	84/18862	6.17594e-08	1.41388e-06	7.25944e-07	BCL2/BAD/GSK3B/BAX/CASP8/FASLG/HMOX1/ICAM1	8
BP	GO:0042752	regulation of circadian rhythm	9/120	118/18862	6.30473e-08	1.4141e-06	7.26058e-07	PPARG/PPARA/GSK3B/TP53/MAPK8/CREB1/ADRB1/DRD2/CDK1	9
BP	GO:0019748	secondary metabolic process	7/120	56/18862	6.33541e-08	1.4141e-06	7.26058e-07	BCL2/AKR1C1/AKR1B1/CYP1A2/CYP1A1/CYP1B1/AKR1C3	7
BP	GO:0060135	maternal process involved in female pregnancy	7/120	56/18862	6.33541e-08	1.4141e-06	7.26058e-07	AR/PGR/ESR1/AKT1/MAPK3/MAPK1/AKR1B1	7
BP	GO:0009267	cellular response to starvation	10/120	157/18862	6.34163e-08	1.4141e-06	7.26058e-07	BCL2/MAPK3/MAPK1/PPARA/SREBF1/JUN/TP53/MAPK8/CDKN1A/AKR1C3	10
BP	GO:0051098	regulation of binding	14/120	357/18862	6.42046e-08	1.42056e-06	7.29375e-07	ADRB2/AKT1/MAPK3/PPARG/PPARA/GSK3B/BAX/MMP9/JUN/MAPK8/CDKN1A/PON1/HMOX1/SLPI	14
BP	GO:0071383	cellular response to steroid hormone stimulus	11/120	201/18862	6.45334e-08	1.42056e-06	7.29375e-07	AR/NR3C2/PGR/ESR1/GSTP1/UGT1A1/PPARA/ESR2/RXRA/ICAM1/AKR1C3	11
BP	GO:0007193	adenylate cyclase-inhibiting G protein-coupled receptor signaling pathway	8/120	85/18862	6.78166e-08	1.47548e-06	7.57573e-07	CHRM3/CHRM1/CHRM5/ADRA2A/OPRD1/CHRM2/DRD2/OPRM1	8
BP	GO:0009612	response to mechanical stimulus	11/120	202/18862	6.78876e-08	1.47548e-06	7.57573e-07	RELA/AKT1/MAPK3/BAD/PPARG/CHEK1/JUN/MAPK8/DRD2/CASP8/MAPK14	11
BP	GO:0006937	regulation of muscle contraction	10/120	161/18862	8.04348e-08	1.73719e-06	8.91945e-07	ADRB2/SOD1/SCN5A/CHRM3/ADRA2A/ADRA2C/ADRA1A/CHRM2/ADRA1B/GSTM2	10
BP	GO:0071456	cellular response to hypoxia	11/120	206/18862	8.29079e-08	1.77941e-06	9.13623e-07	PTGS2/AKT1/BCL2/BAD/TP53/OPRD1/CCNA2/HMOX1/ICAM1/PSMD3/SLC2A4	11
BP	GO:0097237	cellular response to toxic substance	9/120	122/18862	8.4199e-08	1.7959e-06	9.22088e-07	PTGS2/PTGS1/SOD1/CAT/GSTP1/GSR/OPRD1/GSTM1/GSTM2	9
BP	GO:0002064	epithelial cell development	11/120	207/18862	8.7096e-08	1.82371e-06	9.36366e-07	AR/PGR/ESR1/FASN/BAD/SOD1/GSK3B/CDKN1A/AKR1B1/IKBKB/ICAM1	11
BP	GO:0034764	positive regulation of transmembrane transport	11/120	207/18862	8.7096e-08	1.82371e-06	9.36366e-07	ADRB2/AKT1/ADIPOR2/KCNH2/BAX/EPHB2/DRD1/CA2/MAPK14/INSR/GSTM2	11
BP	GO:0034767	positive regulation of ion transmembrane transport	11/120	207/18862	8.7096e-08	1.82371e-06	9.36366e-07	ADRB2/AKT1/ADIPOR2/KCNH2/BAX/EPHB2/DRD1/CA2/MAPK14/INSR/GSTM2	11
BP	GO:0034644	cellular response to UV	8/120	88/18862	8.91535e-08	1.85547e-06	9.52677e-07	CHEK1/BAX/CASP9/MMP9/TP53/TIMP1/CDKN1A/MMP1	8
BP	GO:0018105	peptidyl-serine phosphorylation	13/120	310/18862	9.01086e-08	1.86405e-06	9.57083e-07	AKT1/BCL2/MAPK3/MAPK1/GSK3B/BAX/MAPK8/OPRD1/CDK2/PRKCA/MAPK14/IKBKB/CDK1	13
BP	GO:0006940	regulation of smooth muscle contraction	7/120	59/18862	9.17379e-08	1.87628e-06	9.63359e-07	ADRB2/SOD1/CHRM3/ADRA2A/ADRA2C/ADRA1A/CHRM2	7
BP	GO:0050673	epithelial cell proliferation	15/120	428/18862	9.17923e-08	1.87628e-06	9.63359e-07	AR/PGR/ESR1/AKT1/MAPK1/BAD/PPARG/SCN5A/BAX/PRKCA/KDR/STAT1/HMOX1/ALOX5/HAS2	15
BP	GO:0090066	regulation of anatomical structure size	16/120	493/18862	9.49578e-08	1.9295e-06	9.90684e-07	ADRB2/AKT1/SOD1/GSK3B/CREB1/CHRM3/ADRB1/ADRA2A/ADRA2C/ADRA1A/ADRA1B/SLC6A4/DRD1/HRH1/ADRA1D/ICAM1	16
BP	GO:0040014	regulation of multicellular organism growth	7/120	60/18862	1.03311e-07	2.07188e-06	1.06379e-06	ADRB2/BCL2/SOD1/CREB1/ADRB1/SLC6A3/DRD2	7
BP	GO:1902110	positive regulation of mitochondrial membrane permeability involved in apoptotic process	7/120	60/18862	1.03311e-07	2.07188e-06	1.06379e-06	BCL2/BAD/GSK3B/BAX/TP53/MAPK8/CASP8	7
BP	GO:0007213	G protein-coupled acetylcholine receptor signaling pathway	5/120	19/18862	1.03775e-07	2.07188e-06	1.06379e-06	CHRM3/CHRM1/CHRM5/CHRM2/OPRM1	5
BP	GO:0003073	regulation of systemic arterial blood pressure	8/120	90/18862	1.06385e-07	2.11172e-06	1.08424e-06	AR/ADRB2/CES1/ADRB1/ADRA1A/ADRA1B/DRD2/ADRA1D	8
BP	GO:0035265	organ growth	10/120	166/18862	1.0728e-07	2.11724e-06	1.08708e-06	AR/ESR1/AKT1/BCL2/MAPK1/SOD1/PPARA/ADRA1A/SLC6A4/MAPK14	10
BP	GO:0008406	gonad development	11/120	212/18862	1.10988e-07	2.1779e-06	1.11822e-06	AR/PGR/ESR1/BCL2/CASP3/SOD1/CYP19A1/NCOA1/BAX/ICAM1/AKR1C3	11
BP	GO:0036294	cellular response to decreased oxygen levels	11/120	214/18862	1.22067e-07	2.38169e-06	1.22286e-06	PTGS2/AKT1/BCL2/BAD/TP53/OPRD1/CCNA2/HMOX1/ICAM1/PSMD3/SLC2A4	11
BP	GO:0051051	negative regulation of transport	15/120	438/18862	1.2381e-07	2.40206e-06	1.23332e-06	AKT1/BCL2/HMGCR/SREBF1/KCNH2/MMP9/EPHB2/ADRA2A/ADRA2C/DRD2/OPRM1/MAOB/HMOX1/ICAM1/GSTM2	15
BP	GO:1901216	positive regulation of neuron death	8/120	92/18862	1.26405e-07	2.43861e-06	1.25209e-06	CASP3/BAD/GSK3B/BAX/JUN/TP53/CASP8/FASLG	8
BP	GO:0033013	tetrapyrrole metabolic process	7/120	62/18862	1.30183e-07	2.4836e-06	1.27518e-06	UGT1A1/ABCC1/PRSS1/CTRB1/HMOX1/CYP1A2/CYP1A1	7
BP	GO:1902686	mitochondrial outer membrane permeabilization involved in programmed cell death	7/120	62/18862	1.30183e-07	2.4836e-06	1.27518e-06	BCL2/BAD/GSK3B/BAX/TP53/MAPK8/CASP8	7
BP	GO:0008210	estrogen metabolic process	6/120	38/18862	1.36664e-07	2.59283e-06	1.33127e-06	CYP19A1/UGT1A1/CYP3A4/CYP1A2/CYP1A1/CYP1B1	6
BP	GO:0008585	female gonad development	8/120	93/18862	1.37573e-07	2.59574e-06	1.33276e-06	PGR/ESR1/BCL2/CASP3/SOD1/CYP19A1/BAX/ICAM1	8
BP	GO:0045137	development of primary sexual characteristics	11/120	217/18862	1.40528e-07	2.63701e-06	1.35395e-06	AR/PGR/ESR1/BCL2/CASP3/SOD1/CYP19A1/NCOA1/BAX/ICAM1/AKR1C3	11
BP	GO:0035264	multicellular organism growth	9/120	130/18862	1.45673e-07	2.704e-06	1.38835e-06	AR/ADRB2/BCL2/SOD1/TP53/CREB1/ADRB1/SLC6A3/DRD2	9
BP	GO:0046683	response to organophosphorus	9/120	130/18862	1.45673e-07	2.704e-06	1.38835e-06	RELA/SOD1/SREBF1/AKR1C1/JUN/SLC6A3/SLC6A4/STAT1/AHR	9
BP	GO:0016572	histone phosphorylation	6/120	39/18862	1.60676e-07	2.96646e-06	1.52311e-06	MAPK3/CHEK1/CDK2/PRKCA/CCNA2/CDK1	6
BP	GO:0035794	positive regulation of mitochondrial membrane permeability	7/120	64/18862	1.62725e-07	2.98822e-06	1.53428e-06	BCL2/BAD/GSK3B/BAX/TP53/MAPK8/CASP8	7
BP	GO:0010506	regulation of autophagy	13/120	328/18862	1.72992e-07	3.15987e-06	1.62241e-06	ADRB2/AKT1/BCL2/MAPK3/CASP3/BAD/SREBF1/GSK3B/TP53/MAPK8/ADRA1A/KDR/HMOX1	13
BP	GO:0033002	muscle cell proliferation	11/120	222/18862	1.76844e-07	3.21313e-06	1.64975e-06	AKT1/MAPK1/PPARG/GSTP1/MMP9/JUN/CDKN1A/AKR1B1/MAPK14/STAT1/HMOX1	11
BP	GO:0045776	negative regulation of blood pressure	6/120	40/18862	1.88053e-07	3.39882e-06	1.74509e-06	ADRB2/PPARA/NOS2/ADRB1/ADRA1A/DRD2	6
BP	GO:0003012	muscle system process	15/120	453/18862	1.91048e-07	3.40094e-06	1.74618e-06	ADRB2/SOD1/PPARA/SCN5A/KCNH2/CHRM3/ADRA2A/ADRA2C/ADRA1A/CHRM2/ADRA1B/DRD2/PRKCA/HMOX1/GSTM2	15
BP	GO:0002027	regulation of heart rate	8/120	97/18862	1.91142e-07	3.40094e-06	1.74618e-06	SREBF1/SCN5A/KCNH2/ADRB1/ADRA1A/ADRA1B/DRD2/ADRA1D	8
BP	GO:0046545	development of primary female sexual characteristics	8/120	97/18862	1.91142e-07	3.40094e-06	1.74618e-06	PGR/ESR1/BCL2/CASP3/SOD1/CYP19A1/BAX/ICAM1	8
BP	GO:0042542	response to hydrogen peroxide	9/120	135/18862	2.01383e-07	3.55501e-06	1.82529e-06	RELA/BCL2/CASP3/BAD/SOD1/CAT/JUN/HMOX1/CYP1B1	9
BP	GO:1902108	regulation of mitochondrial membrane permeability involved in apoptotic process	7/120	66/18862	2.01871e-07	3.55501e-06	1.82529e-06	BCL2/BAD/GSK3B/BAX/TP53/MAPK8/CASP8	7
BP	GO:0018209	peptidyl-serine modification	13/120	333/18862	2.0582e-07	3.60605e-06	1.85149e-06	AKT1/BCL2/MAPK3/MAPK1/GSK3B/BAX/MAPK8/OPRD1/CDK2/PRKCA/MAPK14/IKBKB/CDK1	13
BP	GO:0060078	regulation of postsynaptic membrane potential	9/120	136/18862	2.14513e-07	3.73927e-06	1.9199e-06	ADRB2/AKT1/GSK3B/CHRM1/ADRB1/DRD2/OPRM1/GABRA1/CHRNA2	9
BP	GO:0050708	regulation of protein secretion	12/120	279/18862	2.20983e-07	3.8326e-06	1.96781e-06	BAD/HMGCR/SREBF1/NOS2/DPP4/ADRA2A/ADRA2C/DRD2/OPRM1/ACHE/PRKCA/ALOX5	12
BP	GO:0038034	signal transduction in absence of ligand	7/120	67/18862	2.24244e-07	3.85026e-06	1.97689e-06	AKT1/BCL2/CASP3/BAD/GSK3B/BAX/CASP9	7
BP	GO:0097192	extrinsic apoptotic signaling pathway in absence of ligand	7/120	67/18862	2.24244e-07	3.85026e-06	1.97689e-06	AKT1/BCL2/CASP3/BAD/GSK3B/BAX/CASP9	7
BP	GO:0009266	response to temperature stimulus	11/120	228/18862	2.31228e-07	3.95044e-06	2.02832e-06	ADRB2/AKT1/MAPK3/MAPK1/SOD1/PPARG/GSK3B/ADRB1/CDKN1A/CASP8/HMOX1	11
BP	GO:0006939	smooth muscle contraction	8/120	100/18862	2.42248e-07	4.111e-06	2.11076e-06	ADRB2/SOD1/CHRM3/ADRA2A/ADRA2C/ADRA1A/CHRM2/DRD2	8
BP	GO:0007586	digestion	9/120	138/18862	2.43021e-07	4.111e-06	2.11076e-06	LDLR/SOAT2/AKR1C1/PRSS1/CHRM3/CHRM1/CHRM5/ADRA2A/CTRB1	9
BP	GO:0051937	catecholamine transport	7/120	68/18862	2.48669e-07	4.18592e-06	2.14923e-06	CHRM5/ADRA2A/ADRA2C/SLC6A2/SLC6A3/DRD2/DRD1	7
BP	GO:0032409	regulation of transporter activity	12/120	283/18862	2.57509e-07	4.29264e-06	2.20402e-06	ADRB2/BCL2/PPARG/MMP9/EPHB2/CHRM3/ADRA2A/DRD2/OPRM1/GRIA2/PON1/GSTM2	12
BP	GO:0097193	intrinsic apoptotic signaling pathway	12/120	283/18862	2.57509e-07	4.29264e-06	2.20402e-06	AKT1/BCL2/CASP3/BAD/SOD1/BAX/CASP9/MMP9/TP53/CDKN1A/HMOX1/CYP1B1	12
BP	GO:1905710	positive regulation of membrane permeability	7/120	69/18862	2.75297e-07	4.567e-06	2.34489e-06	BCL2/BAD/GSK3B/BAX/TP53/MAPK8/CASP8	7
BP	GO:0062013	positive regulation of small molecule metabolic process	9/120	141/18862	2.91946e-07	4.81992e-06	2.47475e-06	PTGS2/AKT1/PPARG/PPARA/SREBF1/CES1/NOS2/HRH1/INSR	9
BP	GO:0046677	response to antibiotic	6/120	43/18862	2.94074e-07	4.83182e-06	2.48085e-06	CASP3/SOD1/TP53/PLA2G4A/CASP8/CYP1A1	6
BP	GO:0043627	response to estrogen	7/120	71/18862	3.358e-07	5.46511e-06	2.80601e-06	AR/ESR1/MAPK1/PPARG/F7/CA2/HMOX1	7
BP	GO:0051881	regulation of mitochondrial membrane potential	7/120	71/18862	3.358e-07	5.46511e-06	2.80601e-06	AKT1/BCL2/BAD/SOD1/BAX/OPRD1/KDR	7
BP	GO:0010469	regulation of signaling receptor activity	10/120	188/18862	3.42364e-07	5.54565e-06	2.84737e-06	ADRB2/PPARG/PPARA/ESR2/EPHB2/ADRA2A/ADRA2C/OPRM1/GRIA2/PLAU	10
BP	GO:0001963	synaptic transmission, dopaminergic	5/120	24/18862	3.69804e-07	5.962e-06	3.06114e-06	SLC6A2/SLC6A3/SLC6A4/DRD2/DRD1	5
BP	GO:0031100	animal organ regeneration	7/120	73/18862	4.07121e-07	6.53121e-06	3.3534e-06	PPARG/GSTP1/UGT1A1/F7/CDKN1A/CCNA2/HMOX1	7
BP	GO:0002526	acute inflammatory response	8/120	107/18862	4.08914e-07	6.53121e-06	3.3534e-06	PTGS2/PPARG/GSTP1/UGT1A1/CD163/OPRM1/ICAM1/VCAM1	8
BP	GO:0009755	hormone-mediated signaling pathway	10/120	193/18862	4.36234e-07	6.93531e-06	3.56087e-06	AR/NR3C2/PGR/ESR1/PPARG/PPARA/ADIPOR2/NCOA1/ESR2/RXRA	10
BP	GO:0003044	regulation of systemic arterial blood pressure mediated by a chemical signal	6/120	46/18862	4.44855e-07	7.03978e-06	3.61452e-06	ADRB2/CES1/ADRB1/ADRA1A/ADRA1B/ADRA1D	6
BP	GO:0046902	regulation of mitochondrial membrane permeability	7/120	75/18862	4.90771e-07	7.73076e-06	3.96929e-06	BCL2/BAD/GSK3B/BAX/TP53/MAPK8/CASP8	7
BP	GO:0043393	regulation of protein binding	10/120	196/18862	5.02781e-07	7.8838e-06	4.04787e-06	ADRB2/AKT1/MAPK3/PPARA/GSK3B/BAX/MMP9/MAPK8/CDKN1A/SLPI	10
BP	GO:0071222	cellular response to lipopolysaccharide	10/120	197/18862	5.26858e-07	8.22378e-06	4.22243e-06	RELA/AKT1/MAPK3/MAPK1/GSTP1/NOS2/MAPK8/PRKCA/MAPK14/ICAM1	10
BP	GO:0046660	female sex differentiation	8/120	111/18862	5.42329e-07	8.42696e-06	4.32675e-06	PGR/ESR1/BCL2/CASP3/SOD1/CYP19A1/BAX/ICAM1	8
BP	GO:0031960	response to corticosteroid	9/120	152/18862	5.51981e-07	8.5383e-06	4.38392e-06	BCL2/CASP3/BAD/GSTP1/UGT1A1/CDKN1A/MAOB/ICAM1/AKR1C3	9
BP	GO:1900739	regulation of protein insertion into mitochondrial membrane involved in apoptotic signaling pathway	5/120	26/18862	5.66525e-07	8.68503e-06	4.45925e-06	BCL2/BAD/TP53/MAPK8/CASP8	5
BP	GO:1900740	positive regulation of protein insertion into mitochondrial membrane involved in apoptotic signaling pathway	5/120	26/18862	5.66525e-07	8.68503e-06	4.45925e-06	BCL2/BAD/TP53/MAPK8/CASP8	5
BP	GO:0051204	protein insertion into mitochondrial membrane	6/120	48/18862	5.76798e-07	8.80322e-06	4.51994e-06	BCL2/BAD/BAX/TP53/MAPK8/CASP8	6
BP	GO:1901617	organic hydroxy compound biosynthetic process	11/120	251/18862	6.02393e-07	9.15317e-06	4.69962e-06	FASN/SOD1/APOB/HMGCR/SREBF1/CES1/SLC6A3/HRH1/AKR1B1/CYP3A4/AKR1C3	11
BP	GO:0002791	regulation of peptide secretion	12/120	308/18862	6.34755e-07	9.60241e-06	4.93028e-06	BAD/HMGCR/SREBF1/NOS2/DPP4/ADRA2A/ADRA2C/DRD2/OPRM1/ACHE/PRKCA/ALOX5	12
BP	GO:0042180	cellular ketone metabolic process	11/120	254/18862	6.77422e-07	1.02029e-05	5.2386e-06	PTGS2/AKT1/PPARG/PPARA/SREBF1/ADIPOR2/AKR1C1/CES1/AKR1B1/PSMD3/AKR1C3	11
BP	GO:0046165	alcohol biosynthetic process	9/120	156/18862	6.87029e-07	1.03024e-05	5.2897e-06	FASN/SOD1/APOB/HMGCR/SREBF1/CES1/HRH1/AKR1B1/CYP3A4	9
BP	GO:1990748	cellular detoxification	8/120	115/18862	7.11335e-07	1.06205e-05	5.45302e-06	PTGS2/PTGS1/SOD1/CAT/GSTP1/GSR/GSTM1/GSTM2	8
BP	GO:0009895	negative regulation of catabolic process	12/120	312/18862	7.2749e-07	1.08147e-05	5.55273e-06	RELA/AKT1/BCL2/HMGCR/PPARA/NOS2/TP53/TIMP1/ADRA2A/ADRA1A/MAPK14/HMOX1	12
BP	GO:0042178	xenobiotic catabolic process	4/120	12/18862	7.41411e-07	1.08804e-05	5.58643e-06	UGT1A1/CYP1A1/GSTM1/GSTM2	4
BP	GO:0051583	dopamine uptake involved in synaptic transmission	4/120	12/18862	7.41411e-07	1.08804e-05	5.58643e-06	SLC6A2/SLC6A3/DRD2/DRD1	4
BP	GO:0051934	catecholamine uptake involved in synaptic transmission	4/120	12/18862	7.41411e-07	1.08804e-05	5.58643e-06	SLC6A2/SLC6A3/DRD2/DRD1	4
BP	GO:0050678	regulation of epithelial cell proliferation	13/120	374/18862	7.6871e-07	1.1233e-05	5.76747e-06	AR/PGR/AKT1/BAD/PPARG/SCN5A/BAX/PRKCA/KDR/STAT1/HMOX1/ALOX5/HAS2	13
BP	GO:1904645	response to amyloid-beta	6/120	51/18862	8.33443e-07	1.21273e-05	6.22666e-06	ADRB2/ABCC1/GSK3B/MMP9/ICAM1/VCAM1	6
BP	GO:0010039	response to iron ion	5/120	28/18862	8.37866e-07	1.21402e-05	6.23329e-06	BCL2/SLC6A3/DRD2/HMOX1/CYP1A1	5
BP	GO:0048660	regulation of smooth muscle cell proliferation	9/120	160/18862	8.49799e-07	1.22505e-05	6.28993e-06	AKT1/PPARG/GSTP1/MMP9/JUN/CDKN1A/AKR1B1/STAT1/HMOX1	9
BP	GO:0046883	regulation of hormone secretion	11/120	260/18862	8.52614e-07	1.22505e-05	6.28993e-06	BAD/CYP19A1/SREBF1/NOS2/DPP4/CREB1/ADRA2A/ADRA2C/DRD2/PRKCA/ALOX5	11
BP	GO:0018107	peptidyl-threonine phosphorylation	8/120	118/18862	8.65916e-07	1.23898e-05	6.36144e-06	AKT1/BCL2/MAPK1/CHEK1/GSK3B/MAPK8/PRKCA/CDK1	8
BP	GO:0071219	cellular response to molecule of bacterial origin	10/120	209/18862	9.05017e-07	1.28956e-05	6.62111e-06	RELA/AKT1/MAPK3/MAPK1/GSTP1/NOS2/MAPK8/PRKCA/MAPK14/ICAM1	10
BP	GO:0007548	sex differentiation	11/120	262/18862	9.19297e-07	1.30449e-05	6.6978e-06	AR/PGR/ESR1/BCL2/CASP3/SOD1/CYP19A1/NCOA1/BAX/ICAM1/AKR1C3	11
BP	GO:0001101	response to acid chemical	8/120	119/18862	9.23435e-07	1.30497e-05	6.70025e-06	RELA/CASP3/BAD/GSTP1/F7/CREB1/AKR1B1/ICAM1	8
BP	GO:0048659	smooth muscle cell proliferation	9/120	162/18862	9.43006e-07	1.32716e-05	6.81421e-06	AKT1/PPARG/GSTP1/MMP9/JUN/CDKN1A/AKR1B1/STAT1/HMOX1	9
BP	GO:0001505	regulation of neurotransmitter levels	10/120	211/18862	9.8699e-07	1.3834e-05	7.10294e-06	GSK3B/ADRA2A/SLC6A2/ADRA1A/SLC6A3/SLC6A4/DRD2/DRD1/ACHE/MAOB	10
BP	GO:0090151	establishment of protein localization to mitochondrial membrane	6/120	53/18862	1.05148e-06	1.46779e-05	7.53626e-06	BCL2/BAD/BAX/TP53/MAPK8/CASP8	6
BP	GO:0019218	regulation of steroid metabolic process	8/120	122/18862	1.11597e-06	1.54525e-05	7.93397e-06	FASN/SOD1/APOB/HMGCR/UGT1A1/SREBF1/CES1/AKR1C3	8
BP	GO:0035270	endocrine system development	8/120	122/18862	1.11597e-06	1.54525e-05	7.93397e-06	AKT1/MAPK3/MAPK1/BAD/GSK3B/CREB1/SLC6A3/DRD2	8
BP	GO:0098810	neurotransmitter reuptake	5/120	31/18862	1.42662e-06	1.96748e-05	1.01018e-05	SLC6A2/SLC6A3/SLC6A4/DRD2/DRD1	5
BP	GO:0046456	icosanoid biosynthetic process	6/120	56/18862	1.46416e-06	2.01117e-05	1.03262e-05	PTGS2/PTGS1/PLA2G4A/LTA4H/ALOX5/AKR1C3	6
BP	GO:0070141	response to UV-A	4/120	14/18862	1.4846e-06	2.03112e-05	1.04286e-05	AKT1/MMP9/TIMP1/MMP1	4
BP	GO:0045444	fat cell differentiation	10/120	221/18862	1.50187e-06	2.0466e-05	1.05081e-05	PTGS2/ADRB2/AKT1/PPARG/SREBF1/CREB1/ADRB1/MAPK14/ALOX5/SLC2A4	10
BP	GO:0018210	peptidyl-threonine modification	8/120	127/18862	1.51295e-06	2.05355e-05	1.05438e-05	AKT1/BCL2/MAPK1/CHEK1/GSK3B/MAPK8/PRKCA/CDK1	8
BP	GO:0032868	response to insulin	11/120	278/18862	1.64068e-06	2.21815e-05	1.13889e-05	RELA/AKT1/CAT/PPARG/GSTP1/PPARA/SREBF1/GSK3B/ICAM1/SLC2A4/INSR	11
BP	GO:0071312	cellular response to alkaloid	5/120	32/18862	1.68224e-06	2.26542e-05	1.16316e-05	CASP3/OPRM1/CCNA2/ICAM1/GSTM2	5
BP	GO:0060047	heart contraction	11/120	279/18862	1.69895e-06	2.27899e-05	1.17013e-05	SOD1/SREBF1/SCN5A/KCNH2/ADRB1/ADRA1A/CHRM2/ADRA1B/DRD2/ADRA1D/GSTM2	11
BP	GO:0090559	regulation of membrane permeability	7/120	90/18862	1.70769e-06	2.28179e-05	1.17156e-05	BCL2/BAD/GSK3B/BAX/TP53/MAPK8/CASP8	7
BP	GO:0016042	lipid catabolic process	12/120	340/18862	1.78944e-06	2.37256e-05	1.21817e-05	AKT1/LDLR/APOB/CYP19A1/PPARA/CES1/PLA2G4A/ADRA2A/CYP3A4/CYP1A2/CYP1B1/AKR1C3	12
BP	GO:1904062	regulation of cation transmembrane transport	12/120	340/18862	1.78944e-06	2.37256e-05	1.21817e-05	ADRB2/SCN5A/KCNH2/BAX/MMP9/EPHB2/ADRA2A/DRD2/OPRM1/DRD1/GRIA2/GSTM2	12
BP	GO:0050810	regulation of steroid biosynthetic process	7/120	91/18862	1.84032e-06	2.43064e-05	1.24799e-05	FASN/SOD1/APOB/HMGCR/SREBF1/CES1/AKR1C3	7
BP	GO:0042770	signal transduction in response to DNA damage	8/120	131/18862	1.91177e-06	2.51534e-05	1.29148e-05	CHEK1/BAX/CASP9/TP53/CDK2/CDKN1A/MAPK14/CDK1	8
BP	GO:0042063	gliogenesis	11/120	283/18862	1.95064e-06	2.55668e-05	1.31271e-05	RELA/AKT1/MAPK3/MAPK1/LDLR/SOD1/PPARG/GSTP1/CREB1/CHRM1/CDK1	11
BP	GO:0042573	retinoic acid metabolic process	5/120	33/18862	1.97259e-06	2.57562e-05	1.32243e-05	UGT1A1/ADH1C/CYP3A4/CYP1A1/AKR1C3	5
BP	GO:1901655	cellular response to ketone	7/120	92/18862	1.98147e-06	2.57741e-05	1.32335e-05	AR/AKT1/PPARG/AKR1B1/ICAM1/AHR/AKR1C3	7
BP	GO:0050796	regulation of insulin secretion	9/120	178/18862	2.06432e-06	2.67504e-05	1.37348e-05	BAD/SREBF1/NOS2/DPP4/ADRA2A/ADRA2C/DRD2/PRKCA/ALOX5	9
BP	GO:0090316	positive regulation of intracellular protein transport	9/120	179/18862	2.16211e-06	2.79123e-05	1.43313e-05	BCL2/MAPK1/BAD/GSK3B/TP53/MAPK8/CHRM1/CASP8/MAPK14	9
BP	GO:0071482	cellular response to light stimulus	8/120	134/18862	2.26666e-06	2.91525e-05	1.49681e-05	CHEK1/BAX/CASP9/MMP9/TP53/TIMP1/CDKN1A/MMP1	8
BP	GO:0097194	execution phase of apoptosis	7/120	94/18862	2.29102e-06	2.92468e-05	1.50165e-05	AKT1/CASP3/BAX/CASP9/TP53/CASP8/FASLG	7
BP	GO:1904035	regulation of epithelial cell apoptotic process	7/120	94/18862	2.29102e-06	2.92468e-05	1.50165e-05	BAD/PPARA/FASLG/KDR/HMOX1/ICAM1/AKR1C3	7
BP	GO:0098664	G protein-coupled serotonin receptor signaling pathway	5/120	34/18862	2.30098e-06	2.9265e-05	1.50259e-05	CHRM3/CHRM1/CHRM5/CHRM2/HRH1	5
BP	GO:0044262	cellular carbohydrate metabolic process	11/120	288/18862	2.31092e-06	2.9283e-05	1.50351e-05	NCOA2/AKT1/BAD/PPARA/GSK3B/TP53/PLA2G4A/HRH1/AKR1B1/HAS2/INSR	11
BP	GO:0003015	heart process	11/120	289/18862	2.3896e-06	3.00382e-05	1.54228e-05	SOD1/SREBF1/SCN5A/KCNH2/ADRB1/ADRA1A/CHRM2/ADRA1B/DRD2/ADRA1D/GSTM2	11
BP	GO:0001890	placenta development	8/120	135/18862	2.39676e-06	3.00382e-05	1.54228e-05	AKT1/MAPK3/MAPK1/SOD1/PPARG/NCOA1/CASP8/MAPK14	8
BP	GO:0051384	response to glucocorticoid	8/120	135/18862	2.39676e-06	3.00382e-05	1.54228e-05	BCL2/CASP3/BAD/GSTP1/UGT1A1/CDKN1A/MAOB/ICAM1	8
BP	GO:0090181	regulation of cholesterol metabolic process	6/120	61/18862	2.43992e-06	3.04679e-05	1.56435e-05	FASN/SOD1/APOB/HMGCR/SREBF1/CES1	6
BP	GO:0006936	muscle contraction	12/120	352/18862	2.56251e-06	3.18828e-05	1.637e-05	ADRB2/SOD1/SCN5A/KCNH2/CHRM3/ADRA2A/ADRA2C/ADRA1A/CHRM2/ADRA1B/DRD2/GSTM2	12
BP	GO:0042698	ovulation cycle	6/120	62/18862	2.68739e-06	3.33159e-05	1.71058e-05	PGR/ESR1/CASP3/NCOA1/OPRM1/HAS2	6
BP	GO:0098754	detoxification	8/120	138/18862	2.8258e-06	3.49058e-05	1.79221e-05	PTGS2/PTGS1/SOD1/CAT/GSTP1/GSR/GSTM1/GSTM2	8
BP	GO:0010565	regulation of cellular ketone metabolic process	9/120	185/18862	2.83694e-06	3.49178e-05	1.79282e-05	PTGS2/AKT1/PPARG/PPARA/SREBF1/ADIPOR2/CES1/PSMD3/AKR1C3	9
BP	GO:1903829	positive regulation of cellular protein localization	11/120	295/18862	2.91299e-06	3.57257e-05	1.8343e-05	AKT1/BCL2/MAPK1/BAD/GSK3B/TP53/MAPK8/EPHB2/CASP8/MAPK14/CDK1	11
BP	GO:0061180	mammary gland epithelium development	6/120	63/18862	2.95494e-06	3.61113e-05	1.8541e-05	AR/PGR/ESR1/AKT1/MAPK1/BAX	6
BP	GO:1903531	negative regulation of secretion by cell	8/120	139/18862	2.98259e-06	3.63199e-05	1.86481e-05	HMGCR/SREBF1/ADRA2A/ADRA2C/DRD2/OPRM1/MAOB/HMOX1	8
BP	GO:0071900	regulation of protein serine/threonine kinase activity	14/120	492/18862	3.00173e-06	3.64239e-05	1.87015e-05	ADRB2/AKT1/MAPK3/MAPK1/CASP3/SOD1/GSTP1/EPHB2/ADRA2A/CDKN1A/MAPK14/CCNA2/CDK1/INSR	14
BP	GO:0022600	digestive system process	7/120	99/18862	3.24592e-06	3.92482e-05	2.01516e-05	LDLR/SOAT2/AKR1C1/CHRM3/CHRM1/CHRM5/ADRA2A	7
BP	GO:1905952	regulation of lipid localization	9/120	189/18862	3.38138e-06	4.07426e-05	2.0919e-05	AKT1/PPARG/APOB/CYP19A1/PPARA/CES1/PLA2G4A/FASLG/PON1	9
BP	GO:0008630	intrinsic apoptotic signaling pathway in response to DNA damage	7/120	100/18862	3.472e-06	4.14213e-05	2.12674e-05	BCL2/BAD/BAX/CASP9/TP53/CDKN1A/HMOX1	7
BP	GO:0050665	hydrogen peroxide biosynthetic process	4/120	17/18862	3.47805e-06	4.14213e-05	2.12674e-05	SOD1/MAOB/CYP1A2/CYP1A1	4
BP	GO:0090494	dopamine uptake	4/120	17/18862	3.47805e-06	4.14213e-05	2.12674e-05	SLC6A2/SLC6A3/DRD2/DRD1	4
BP	GO:0010212	response to ionizing radiation	8/120	142/18862	3.49802e-06	4.14213e-05	2.12674e-05	BCL2/CASP3/BAX/TP53/CDKN1A/MAPK14/ICAM1/VCAM1	8
BP	GO:0072655	establishment of protein localization to mitochondrion	8/120	142/18862	3.49802e-06	4.14213e-05	2.12674e-05	AKT1/BCL2/BAD/SREBF1/BAX/TP53/MAPK8/CASP8	8
BP	GO:0046879	hormone secretion	11/120	302/18862	3.64844e-06	4.30541e-05	2.21058e-05	BAD/CYP19A1/SREBF1/NOS2/DPP4/CREB1/ADRA2A/ADRA2C/DRD2/PRKCA/ALOX5	11
BP	GO:0071478	cellular response to radiation	9/120	191/18862	3.68574e-06	4.33453e-05	2.22553e-05	CHEK1/BAX/CASP9/MMP9/TP53/TIMP1/CDKN1A/MAPK14/MMP1	9
BP	GO:0008016	regulation of heart contraction	10/120	245/18862	3.78311e-06	4.41878e-05	2.26878e-05	SREBF1/SCN5A/KCNH2/ADRB1/ADRA1A/CHRM2/ADRA1B/DRD2/ADRA1D/GSTM2	10
BP	GO:0045926	negative regulation of growth	10/120	245/18862	3.78311e-06	4.41878e-05	2.26878e-05	ADRB2/BCL2/PPARG/PPARA/ADIPOR2/ESR2/TP53/ADRB1/SLC6A4/CDKN1A	10
BP	GO:0050727	regulation of inflammatory response	12/120	366/18862	3.82583e-06	4.45353e-05	2.28662e-05	PTGS2/ESR1/RELA/LDLR/SOD1/PPARG/GSTP1/PPARA/ABCC1/MMP9/SELE/ALOX5	12
BP	GO:0010675	regulation of cellular carbohydrate metabolic process	8/120	144/18862	3.88207e-06	4.50373e-05	2.3124e-05	NCOA2/AKT1/BAD/PPARA/GSK3B/TP53/HRH1/INSR	8
BP	GO:0009306	protein secretion	12/120	367/18862	3.93414e-06	4.53711e-05	2.32954e-05	BAD/HMGCR/SREBF1/NOS2/DPP4/ADRA2A/ADRA2C/DRD2/OPRM1/ACHE/PRKCA/ALOX5	12
BP	GO:0043200	response to amino acid	7/120	102/18862	3.9637e-06	4.53711e-05	2.32954e-05	RELA/CASP3/BAD/GSTP1/F7/CREB1/ICAM1	7
BP	GO:0045639	positive regulation of myeloid cell differentiation	7/120	102/18862	3.9637e-06	4.53711e-05	2.32954e-05	JUN/CREB1/CASP8/CA2/PRKCA/MAPK14/STAT1	7
BP	GO:0098869	cellular oxidant detoxification	7/120	102/18862	3.9637e-06	4.53711e-05	2.32954e-05	PTGS2/PTGS1/SOD1/CAT/GSTP1/GSR/GSTM2	7
BP	GO:0035592	establishment of protein localization to extracellular region	12/120	368/18862	4.04515e-06	4.56433e-05	2.34352e-05	BAD/HMGCR/SREBF1/NOS2/DPP4/ADRA2A/ADRA2C/DRD2/OPRM1/ACHE/PRKCA/ALOX5	12
BP	GO:0001504	neurotransmitter uptake	5/120	38/18862	4.06722e-06	4.56433e-05	2.34352e-05	SLC6A2/SLC6A3/SLC6A4/DRD2/DRD1	5
BP	GO:0010742	macrophage derived foam cell differentiation	5/120	38/18862	4.06722e-06	4.56433e-05	2.34352e-05	PPARG/APOB/PPARA/SOAT2/STAT1	5
BP	GO:0032094	response to food	5/120	38/18862	4.06722e-06	4.56433e-05	2.34352e-05	AKT1/PPARA/SREBF1/OPRM1/CYP1A1	5
BP	GO:0071398	cellular response to fatty acid	5/120	38/18862	4.06722e-06	4.56433e-05	2.34352e-05	SREBF1/ADIPOR2/AKR1C1/CREB1/AKR1C3	5
BP	GO:0090077	foam cell differentiation	5/120	38/18862	4.06722e-06	4.56433e-05	2.34352e-05	PPARG/APOB/PPARA/SOAT2/STAT1	5
BP	GO:0033157	regulation of intracellular protein transport	10/120	248/18862	4.21471e-06	4.71443e-05	2.42059e-05	BCL2/MAPK1/BAD/SREBF1/GSK3B/TP53/MAPK8/CHRM1/CASP8/MAPK14	10
BP	GO:0022407	regulation of cell-cell adhesion	13/120	437/18862	4.28946e-06	4.78017e-05	2.45434e-05	RELA/AKT1/CASP3/BAD/PPARA/DPP4/PRKCA/MAPK14/ICAM1/SELE/VCAM1/ALOX5/HAS2	13
BP	GO:0070585	protein localization to mitochondrion	8/120	146/18862	4.30131e-06	4.78017e-05	2.45434e-05	AKT1/BCL2/BAD/SREBF1/BAX/TP53/MAPK8/CASP8	8
BP	GO:0010885	regulation of cholesterol storage	4/120	18/18862	4.44982e-06	4.9134e-05	2.52274e-05	PPARG/APOB/PPARA/CES1	4
BP	GO:0090493	catecholamine uptake	4/120	18/18862	4.44982e-06	4.9134e-05	2.52274e-05	SLC6A2/SLC6A3/DRD2/DRD1	4
BP	GO:0007210	serotonin receptor signaling pathway	5/120	39/18862	4.64172e-06	5.10886e-05	2.6231e-05	CHRM3/CHRM1/CHRM5/CHRM2/HRH1	5
BP	GO:0071692	protein localization to extracellular region	12/120	375/18862	4.90261e-06	5.37877e-05	2.76169e-05	BAD/HMGCR/SREBF1/NOS2/DPP4/ADRA2A/ADRA2C/DRD2/OPRM1/ACHE/PRKCA/ALOX5	12
BP	GO:0009914	hormone transport	11/120	312/18862	4.97967e-06	5.44592e-05	2.79616e-05	BAD/CYP19A1/SREBF1/NOS2/DPP4/CREB1/ADRA2A/ADRA2C/DRD2/PRKCA/ALOX5	11
BP	GO:0018958	phenol-containing compound metabolic process	7/120	106/18862	5.1223e-06	5.58412e-05	2.86712e-05	BCL2/SLC6A3/DRD2/DRD1/AKR1B1/MAOB/DIO1	7
BP	GO:0045834	positive regulation of lipid metabolic process	8/120	150/18862	5.25582e-06	5.71155e-05	2.93255e-05	PTGS2/AKT1/LDLR/PPARG/PPARA/SREBF1/CES1/CREB1	8
BP	GO:0007613	memory	7/120	107/18862	5.45223e-06	5.9063e-05	3.03254e-05	LDLR/CREB1/SLC6A4/DRD2/HRH1/SLC2A4/INSR	7
BP	GO:1902042	negative regulation of extrinsic apoptotic signaling pathway via death domain receptors	5/120	41/18862	5.98056e-06	6.43801e-05	3.30554e-05	GSK3B/CASP8/FASLG/HMOX1/ICAM1	5
BP	GO:1904646	cellular response to amyloid-beta	5/120	41/18862	5.98056e-06	6.43801e-05	3.30554e-05	ADRB2/ABCC1/GSK3B/ICAM1/VCAM1	5
BP	GO:0051235	maintenance of location	11/120	319/18862	6.14793e-06	6.59749e-05	3.38743e-05	AKT1/PPARG/APOB/PPARA/SREBF1/CES1/BAX/DRD2/DRD1/FASLG/GSTM2	11
BP	GO:0031331	positive regulation of cellular catabolic process	12/120	384/18862	6.23784e-06	6.67313e-05	3.42626e-05	ADRB2/AKT1/MAPK3/LDLR/BAD/PPARA/GSK3B/BAX/ADRA2A/KDR/HMOX1/INSR	12
BP	GO:0002573	myeloid leukocyte differentiation	9/120	204/18862	6.29988e-06	6.71857e-05	3.44959e-05	FASN/PPARG/MMP9/JUN/CREB1/CASP8/CA2/PRKCA/MAPK14	9
BP	GO:0001655	urogenital system development	11/120	320/18862	6.33297e-06	6.73295e-05	3.45698e-05	AR/ESR1/BCL2/CAT/BAX/MMP9/EPHB2/CA2/AKR1B1/STAT1/HAS2	11
BP	GO:0006695	cholesterol biosynthetic process	6/120	72/18862	6.48562e-06	6.83178e-05	3.50772e-05	FASN/SOD1/APOB/HMGCR/SREBF1/CES1	6
BP	GO:1902653	secondary alcohol biosynthetic process	6/120	72/18862	6.48562e-06	6.83178e-05	3.50772e-05	FASN/SOD1/APOB/HMGCR/SREBF1/CES1	6
BP	GO:1903747	regulation of establishment of protein localization to mitochondrion	6/120	72/18862	6.48562e-06	6.83178e-05	3.50772e-05	BCL2/BAD/SREBF1/TP53/MAPK8/CASP8	6
BP	GO:0006109	regulation of carbohydrate metabolic process	9/120	206/18862	6.81752e-06	7.15944e-05	3.67595e-05	NCOA2/AKT1/BAD/PPARA/GSK3B/TP53/HRH1/HAS2/INSR	9
BP	GO:0010878	cholesterol storage	4/120	20/18862	6.97654e-06	7.24951e-05	3.7222e-05	PPARG/APOB/PPARA/CES1	4
BP	GO:0071379	cellular response to prostaglandin stimulus	4/120	20/18862	6.97654e-06	7.24951e-05	3.7222e-05	AKT1/PPARG/APOB/AKR1C3	4
BP	GO:0032368	regulation of lipid transport	8/120	156/18862	7.02074e-06	7.24951e-05	3.7222e-05	AKT1/PPARG/CYP19A1/PPARA/CES1/PLA2G4A/FASLG/PON1	8
BP	GO:0006809	nitric oxide biosynthetic process	6/120	73/18862	7.02996e-06	7.24951e-05	3.7222e-05	PTGS2/AKT1/NOS2/ICAM1/CYP1B1/INSR	6
BP	GO:0072401	signal transduction involved in DNA integrity checkpoint	6/120	73/18862	7.02996e-06	7.24951e-05	3.7222e-05	CHEK1/BAX/TP53/CDK2/CDKN1A/CDK1	6
BP	GO:0072422	signal transduction involved in DNA damage checkpoint	6/120	73/18862	7.02996e-06	7.24951e-05	3.7222e-05	CHEK1/BAX/TP53/CDK2/CDKN1A/CDK1	6
BP	GO:0030073	insulin secretion	9/120	207/18862	7.08972e-06	7.28925e-05	3.7426e-05	BAD/SREBF1/NOS2/DPP4/ADRA2A/ADRA2C/DRD2/PRKCA/ALOX5	9
BP	GO:0071375	cellular response to peptide hormone stimulus	11/120	325/18862	7.33308e-06	7.51695e-05	3.85952e-05	RELA/AKT1/PPARG/GSTP1/SREBF1/GSK3B/CREB1/CA2/CCNA2/SLC2A4/INSR	11
BP	GO:0071260	cellular response to mechanical stimulus	6/120	74/18862	7.61078e-06	7.7784e-05	3.99375e-05	AKT1/MAPK3/BAD/CHEK1/MAPK8/CASP8	6
BP	GO:0090276	regulation of peptide hormone secretion	9/120	209/18862	7.66216e-06	7.80767e-05	4.00878e-05	BAD/SREBF1/NOS2/DPP4/ADRA2A/ADRA2C/DRD2/PRKCA/ALOX5	9
BP	GO:0051091	positive regulation of DNA-binding transcription factor activity	10/120	266/18862	7.81576e-06	7.94063e-05	4.07705e-05	AR/ESR1/RELA/AKT1/CAT/PPARG/ESR2/OPRD1/IKBKB/ICAM1	10
BP	GO:0010001	glial cell differentiation	9/120	210/18862	7.96292e-06	8.06627e-05	4.14156e-05	RELA/AKT1/MAPK3/MAPK1/LDLR/SOD1/PPARG/GSTP1/CDK1	9
BP	GO:0032147	activation of protein kinase activity	11/120	328/18862	7.99708e-06	8.07705e-05	4.14709e-05	ADRB2/AKT1/MAPK3/MAPK1/SOD1/ADRA2A/ADRA2C/DRD2/MAPK14/CDK1/INSR	11
BP	GO:1902930	regulation of alcohol biosynthetic process	6/120	75/18862	8.22991e-06	8.28783e-05	4.25532e-05	FASN/SOD1/APOB/HMGCR/SREBF1/HRH1	6
BP	GO:0045787	positive regulation of cell cycle	12/120	395/18862	8.29651e-06	8.33047e-05	4.27721e-05	AKT1/CHEK1/BAX/TP53/SLC6A4/DRD2/CDK2/CDKN1A/PRKCA/CDK1/CYP1A1/INSR	12
BP	GO:0022898	regulation of transmembrane transporter activity	10/120	268/18862	8.34539e-06	8.35512e-05	4.28986e-05	ADRB2/BCL2/MMP9/EPHB2/CHRM3/ADRA2A/DRD2/OPRM1/GRIA2/GSTM2	10
BP	GO:0016241	regulation of macroautophagy	8/120	160/18862	8.45658e-06	8.4047e-05	4.31532e-05	ADRB2/AKT1/MAPK3/CASP3/TP53/MAPK8/KDR/HMOX1	8
BP	GO:0051048	negative regulation of secretion	8/120	160/18862	8.45658e-06	8.4047e-05	4.31532e-05	HMGCR/SREBF1/ADRA2A/ADRA2C/DRD2/OPRM1/MAOB/HMOX1	8
BP	GO:1903037	regulation of leukocyte cell-cell adhesion	11/120	330/18862	8.46834e-06	8.4047e-05	4.31532e-05	RELA/AKT1/CASP3/BAD/PPARA/DPP4/ICAM1/SELE/VCAM1/ALOX5/HAS2	11
BP	GO:0090199	regulation of release of cytochrome c from mitochondria	5/120	44/18862	8.53591e-06	8.44736e-05	4.33722e-05	AKT1/BAD/BAX/MMP9/TP53	5
BP	GO:0007569	cell aging	7/120	115/18862	8.78529e-06	8.66916e-05	4.45111e-05	BCL2/SOD1/CHEK1/TP53/CDKN1A/MAPK14/ICAM1	7
BP	GO:0072395	signal transduction involved in cell cycle checkpoint	6/120	76/18862	8.88924e-06	8.73783e-05	4.48637e-05	CHEK1/BAX/TP53/CDK2/CDKN1A/CDK1	6
BP	GO:0030258	lipid modification	10/120	270/18862	8.90577e-06	8.73783e-05	4.48637e-05	AKT1/PPARG/PPARA/ADIPOR2/SOAT2/CHRM5/MAPK14/CYP3A4/CYP1A1/ALOX5	10
BP	GO:1904019	epithelial cell apoptotic process	7/120	116/18862	9.30067e-06	9.09929e-05	4.67195e-05	BAD/PPARA/FASLG/KDR/HMOX1/ICAM1/AKR1C3	7
BP	GO:0017144	drug metabolic process	5/120	45/18862	9.5543e-06	9.27733e-05	4.76337e-05	UGT1A1/CYP3A4/CYP1A2/CYP1A1/NR1I2	5
BP	GO:0032570	response to progesterone	5/120	45/18862	9.5543e-06	9.27733e-05	4.76337e-05	NCOA2/RELA/BAD/SREBF1/NCOA1	5
BP	GO:0046209	nitric oxide metabolic process	6/120	77/18862	9.59072e-06	9.27733e-05	4.76337e-05	PTGS2/AKT1/NOS2/ICAM1/CYP1B1/INSR	6
BP	GO:0051205	protein insertion into membrane	6/120	77/18862	9.59072e-06	9.27733e-05	4.76337e-05	BCL2/BAD/BAX/TP53/MAPK8/CASP8	6
BP	GO:0001503	ossification	12/120	401/18862	9.65356e-06	9.28581e-05	4.76772e-05	ADRB2/AKT1/BCL2/MAPK3/MAPK1/FASN/CAT/PPARG/MMP9/ACHE/MAPK14/ALOX5	12
BP	GO:0002790	peptide secretion	12/120	401/18862	9.65356e-06	9.28581e-05	4.76772e-05	BAD/HMGCR/SREBF1/NOS2/DPP4/ADRA2A/ADRA2C/DRD2/OPRM1/ACHE/PRKCA/ALOX5	12
BP	GO:0009308	amine metabolic process	8/120	163/18862	9.68963e-06	9.29447e-05	4.77217e-05	SLC6A3/DRD2/DRD1/AKR1B1/MAOB/CYP1A1/VCAM1/PSMD3	8
BP	GO:0016126	sterol biosynthetic process	6/120	78/18862	1.03364e-05	9.85974e-05	5.0624e-05	FASN/SOD1/APOB/HMGCR/SREBF1/CES1	6
BP	GO:2001057	reactive nitrogen species metabolic process	6/120	78/18862	1.03364e-05	9.85974e-05	5.0624e-05	PTGS2/AKT1/NOS2/ICAM1/CYP1B1/INSR	6
BP	GO:0031281	positive regulation of cyclase activity	4/120	22/18862	1.04301e-05	9.86691e-05	5.06608e-05	MAPK3/NOS2/MAPK8/MAPK14	4
BP	GO:0055093	response to hyperoxia	4/120	22/18862	1.04301e-05	9.86691e-05	5.06608e-05	CAT/PPARG/CDKN1A/CYP1A1	4
BP	GO:1904996	positive regulation of leukocyte adhesion to vascular endothelial cell	4/120	22/18862	1.04301e-05	9.86691e-05	5.06608e-05	RELA/ICAM1/SELE/ALOX5	4
BP	GO:0050804	modulation of chemical synaptic transmission	12/120	405/18862	1.0663e-05	0.000100341	5.1519e-05	ADRB2/MAPK1/GSK3B/CREB1/EPHB2/ADRA2A/ADRA1A/SLC6A4/DRD2/DRD1/HRH1/ACHE	12
BP	GO:0050873	brown fat cell differentiation	5/120	46/18862	1.06652e-05	0.000100341	5.1519e-05	PTGS2/ADRB2/ADRB1/MAPK14/SLC2A4	5
BP	GO:0099177	regulation of trans-synaptic signaling	12/120	406/18862	1.09294e-05	0.000102545	5.26509e-05	ADRB2/MAPK1/GSK3B/CREB1/EPHB2/ADRA2A/ADRA1A/SLC6A4/DRD2/DRD1/HRH1/ACHE	12
BP	GO:0010906	regulation of glucose metabolic process	7/120	119/18862	1.09996e-05	0.000102643	5.27012e-05	NCOA2/AKT1/BAD/PPARA/GSK3B/TP53/INSR	7
BP	GO:0034766	negative regulation of ion transmembrane transport	7/120	119/18862	1.09996e-05	0.000102643	5.27012e-05	AKT1/KCNH2/MMP9/EPHB2/ADRA2A/DRD2/GSTM2	7
BP	GO:0032388	positive regulation of intracellular transport	9/120	219/18862	1.11563e-05	0.000103823	5.33071e-05	BCL2/MAPK1/BAD/GSK3B/TP53/MAPK8/CHRM1/CASP8/MAPK14	9
BP	GO:0034763	negative regulation of transmembrane transport	7/120	120/18862	1.162e-05	0.000107846	5.53728e-05	AKT1/KCNH2/MMP9/EPHB2/ADRA2A/DRD2/GSTM2	7
BP	GO:0015872	dopamine transport	5/120	47/18862	1.18745e-05	0.000109615	5.62811e-05	CHRM5/SLC6A2/SLC6A3/DRD2/DRD1	5
BP	GO:0031279	regulation of cyclase activity	5/120	47/18862	1.18745e-05	0.000109615	5.62811e-05	MAPK3/NOS2/MAPK8/DRD2/MAPK14	5
BP	GO:0009743	response to carbohydrate	9/120	221/18862	1.19981e-05	0.00011046	5.67148e-05	CASP3/BAD/CAT/APOB/GSTP1/SREBF1/ADIPOR2/ADRA2A/ICAM1	9
BP	GO:0022617	extracellular matrix disassembly	6/120	81/18862	1.28593e-05	0.000118072	6.0623e-05	DPP4/PRSS1/MMP9/TIMP1/CTRB1/MMP1	6
BP	GO:0048639	positive regulation of developmental growth	8/120	170/18862	1.31684e-05	0.000120128	6.16785e-05	AKT1/BCL2/MAPK1/CREB1/SLC6A3/DRD2/MAPK14/INSR	8
BP	GO:0045540	regulation of cholesterol biosynthetic process	5/120	48/18862	1.31882e-05	0.000120128	6.16785e-05	FASN/SOD1/APOB/HMGCR/SREBF1	5
BP	GO:0106118	regulation of sterol biosynthetic process	5/120	48/18862	1.31882e-05	0.000120128	6.16785e-05	FASN/SOD1/APOB/HMGCR/SREBF1	5
BP	GO:0035821	modulation of process of other organism	7/120	123/18862	1.36578e-05	0.000124076	6.37058e-05	BAD/NOS2/JUN/RXRA/CASP8/INSR/SLPI	7
BP	GO:0006970	response to osmotic stress	6/120	82/18862	1.3803e-05	0.000125064	6.42133e-05	CASP3/BAD/BAX/TP53/AKR1B1/SLC2A4	6
BP	GO:0032386	regulation of intracellular transport	11/120	350/18862	1.46848e-05	0.000132704	6.81357e-05	BCL2/MAPK3/MAPK1/BAD/SREBF1/GSK3B/TP53/MAPK8/CHRM1/CASP8/MAPK14	11
BP	GO:1904705	regulation of vascular associated smooth muscle cell proliferation	6/120	83/18862	1.48018e-05	0.000133061	6.83193e-05	PPARG/GSTP1/MMP9/JUN/CDKN1A/HMOX1	6
BP	GO:1990874	vascular associated smooth muscle cell proliferation	6/120	83/18862	1.48018e-05	0.000133061	6.83193e-05	PPARG/GSTP1/MMP9/JUN/CDKN1A/HMOX1	6
BP	GO:0030099	myeloid cell differentiation	12/120	419/18862	1.49625e-05	0.000134154	6.88804e-05	CASP3/FASN/PPARG/CASP9/MMP9/JUN/CREB1/CASP8/CA2/PRKCA/MAPK14/STAT1	12
BP	GO:0015874	norepinephrine transport	4/120	24/18862	1.50028e-05	0.000134165	6.8886e-05	ADRA2A/ADRA2C/SLC6A2/SLC6A3	4
BP	GO:2000045	regulation of G1/S transition of mitotic cell cycle	8/120	174/18862	1.55908e-05	0.000139062	7.14002e-05	AKT1/BCL2/BAX/TP53/CDK2/CDKN1A/CDK1/CYP1A1	8
BP	GO:0042593	glucose homeostasis	9/120	229/18862	1.59304e-05	0.000141722	7.27662e-05	AKT1/BAD/PPARG/ADIPOR2/ADRA2A/ICAM1/ALOX5/SLC2A4/INSR	9
BP	GO:0033500	carbohydrate homeostasis	9/120	230/18862	1.64915e-05	0.000146335	7.51346e-05	AKT1/BAD/PPARG/ADIPOR2/ADRA2A/ICAM1/ALOX5/SLC2A4/INSR	9
BP	GO:1905477	positive regulation of protein localization to membrane	7/120	127/18862	1.68268e-05	0.000148926	7.64646e-05	AKT1/BCL2/BAD/TP53/MAPK8/EPHB2/CASP8	7
BP	GO:0046889	positive regulation of lipid biosynthetic process	6/120	85/18862	1.69747e-05	0.000149849	7.69386e-05	PTGS2/AKT1/LDLR/PPARA/SREBF1/CREB1	6
BP	GO:0021537	telencephalon development	9/120	231/18862	1.70694e-05	0.000150298	7.71692e-05	CASP3/BAD/SCN5A/NCOA1/GSK3B/BAX/EPHB2/DRD2/DRD1	9
BP	GO:0045785	positive regulation of cell adhesion	12/120	425/18862	1.72267e-05	0.000151295	7.76812e-05	RELA/AKT1/BAD/DPP4/GSK3B/PRKCA/KDR/ICAM1/SELE/VCAM1/ALOX5/HAS2	12
BP	GO:0030900	forebrain development	11/120	357/18862	1.7646e-05	0.000154583	7.93693e-05	CASP3/BAD/SCN5A/NCOA1/GSK3B/BAX/CREB1/EPHB2/SLC6A3/DRD2/DRD1	11
BP	GO:1902893	regulation of pri-miRNA transcription by RNA polymerase II	5/120	51/18862	1.78193e-05	0.000155703	7.99445e-05	RELA/PPARG/PPARA/JUN/TP53	5
BP	GO:0015718	monocarboxylic acid transport	8/120	178/18862	1.83777e-05	0.000160176	8.22408e-05	NCOA2/AKR1C1/CES1/NCOA1/NOS2/PLA2G4A/DRD2/RXRA	8
BP	GO:1903039	positive regulation of leukocyte cell-cell adhesion	9/120	234/18862	1.89077e-05	0.000164377	8.4398e-05	RELA/AKT1/BAD/DPP4/ICAM1/SELE/VCAM1/ALOX5/HAS2	9
BP	GO:0006919	activation of cysteine-type endopeptidase activity involved in apoptotic process	6/120	87/18862	1.9398e-05	0.00016779	8.61504e-05	BAD/PPARG/BAX/CASP9/CASP8/FASLG	6
BP	GO:1904063	negative regulation of cation transmembrane transport	6/120	87/18862	1.9398e-05	0.00016779	8.61504e-05	KCNH2/MMP9/EPHB2/ADRA2A/DRD2/GSTM2	6
BP	GO:0007612	learning	7/120	130/18862	1.9583e-05	0.000167977	8.62462e-05	JUN/CREB1/EPHB2/DRD2/DRD1/HRH1/INSR	7
BP	GO:0006584	catecholamine metabolic process	5/120	52/18862	1.96152e-05	0.000167977	8.62462e-05	SLC6A3/DRD2/DRD1/AKR1B1/MAOB	5
BP	GO:0009712	catechol-containing compound metabolic process	5/120	52/18862	1.96152e-05	0.000167977	8.62462e-05	SLC6A3/DRD2/DRD1/AKR1B1/MAOB	5
BP	GO:0061614	pri-miRNA transcription by RNA polymerase II	5/120	52/18862	1.96152e-05	0.000167977	8.62462e-05	RELA/PPARG/PPARA/JUN/TP53	5
BP	GO:0010460	positive regulation of heart rate	4/120	26/18862	2.09012e-05	0.000178544	9.16721e-05	ADRB1/ADRA1A/ADRA1B/ADRA1D	4
BP	GO:0001541	ovarian follicle development	5/120	53/18862	2.15489e-05	0.000183621	9.42784e-05	ESR1/BCL2/SOD1/BAX/ICAM1	5
BP	GO:0033273	response to vitamin	6/120	89/18862	2.20927e-05	0.000187325	9.61802e-05	RELA/CAT/PPARG/GSTP1/F7/CYP1A1	6
BP	GO:0097306	cellular response to alcohol	6/120	89/18862	2.20927e-05	0.000187325	9.61802e-05	AKT1/PPARG/UGT1A1/CES1/AHR/AKR1C3	6
BP	GO:0007159	leukocyte cell-cell adhesion	11/120	366/18862	2.22052e-05	0.000187815	9.64318e-05	RELA/AKT1/CASP3/BAD/PPARA/DPP4/ICAM1/SELE/VCAM1/ALOX5/HAS2	11
BP	GO:0043525	positive regulation of neuron apoptotic process	5/120	54/18862	2.36277e-05	0.000198867	0.000102106	CASP3/BAX/JUN/TP53/FASLG	5
BP	GO:0061756	leukocyte adhesion to vascular endothelial cell	5/120	54/18862	2.36277e-05	0.000198867	0.000102106	RELA/ICAM1/SELE/VCAM1/ALOX5	5
BP	GO:0008584	male gonad development	7/120	134/18862	2.38281e-05	0.000199575	0.00010247	AR/ESR1/BCL2/NCOA1/BAX/ICAM1/AKR1C3	7
BP	GO:0043401	steroid hormone mediated signaling pathway	7/120	134/18862	2.38281e-05	0.000199575	0.00010247	AR/NR3C2/PGR/ESR1/PPARA/ESR2/RXRA	7
BP	GO:0090200	positive regulation of release of cytochrome c from mitochondria	4/120	27/18862	2.44159e-05	0.000204001	0.000104742	BAD/BAX/MMP9/TP53	4
BP	GO:0046546	development of primary male sexual characteristics	7/120	135/18862	2.50001e-05	0.000208375	0.000106988	AR/ESR1/BCL2/NCOA1/BAX/ICAM1/AKR1C3	7
BP	GO:0060326	cell chemotaxis	10/120	306/18862	2.62331e-05	0.000218122	0.000111993	MAPK3/MAPK1/GSTP1/ABCC1/F7/DPP4/HRH1/KDR/VCAM1/ALOX5	10
BP	GO:0006977	DNA damage response, signal transduction by p53 class mediator resulting in cell cycle arrest	5/120	56/18862	2.82508e-05	0.000233205	0.000119737	BAX/TP53/CDK2/CDKN1A/CDK1	5
BP	GO:0010883	regulation of lipid storage	5/120	56/18862	2.82508e-05	0.000233205	0.000119737	PPARG/APOB/PPARA/SREBF1/CES1	5
BP	GO:0042743	hydrogen peroxide metabolic process	5/120	56/18862	2.82508e-05	0.000233205	0.000119737	SOD1/CAT/MAOB/CYP1A2/CYP1A1	5
BP	GO:0051591	response to cAMP	6/120	93/18862	2.83867e-05	0.000233764	0.000120024	RELA/SREBF1/JUN/SLC6A3/STAT1/AHR	6
BP	GO:0010959	regulation of metal ion transport	9/120	247/18862	2.89506e-05	0.000237271	0.000121825	BCL2/KCNH2/BAX/ADRA2A/OPRD1/DRD2/DRD1/ICAM1/GSTM2	9
BP	GO:0030072	peptide hormone secretion	9/120	247/18862	2.89506e-05	0.000237271	0.000121825	BAD/SREBF1/NOS2/DPP4/ADRA2A/ADRA2C/DRD2/PRKCA/ALOX5	9
BP	GO:0010887	negative regulation of cholesterol storage	3/120	10/18862	2.91696e-05	0.00023793	0.000122163	PPARG/PPARA/CES1	3
BP	GO:0030647	aminoglycoside antibiotic metabolic process	3/120	10/18862	2.91696e-05	0.00023793	0.000122163	AKR1C1/AKR1B1/AKR1C3	3
BP	GO:0007204	positive regulation of cytosolic calcium ion concentration	10/120	310/18862	2.92996e-05	0.000238424	0.000122417	ESR1/BCL2/BAX/ADRA1A/ADRA1B/DRD2/DRD1/FASLG/ADRA1D/GSTM2	10
BP	GO:0009896	positive regulation of catabolic process	12/120	450/18862	3.02026e-05	0.000245191	0.000125891	ADRB2/AKT1/MAPK3/LDLR/BAD/PPARA/GSK3B/BAX/ADRA2A/KDR/HMOX1/INSR	12
BP	GO:0072431	signal transduction involved in mitotic G1 DNA damage checkpoint	5/120	57/18862	3.08106e-05	0.000248862	0.000127776	BAX/TP53/CDK2/CDKN1A/CDK1	5
BP	GO:1902400	intracellular signal transduction involved in G1 DNA damage checkpoint	5/120	57/18862	3.08106e-05	0.000248862	0.000127776	BAX/TP53/CDK2/CDKN1A/CDK1	5
BP	GO:0051222	positive regulation of protein transport	10/120	312/18862	3.09448e-05	0.000248862	0.000127776	BCL2/MAPK1/BAD/GSK3B/TP53/MAPK8/CHRM1/CASP8/ACHE/MAPK14	10
BP	GO:0070661	leukocyte proliferation	10/120	312/18862	3.09448e-05	0.000248862	0.000127776	BCL2/MAPK3/MAPK1/CASP3/GSTP1/BAX/TP53/CDKN1A/VCAM1/AHR	10
BP	GO:0031099	regeneration	8/120	192/18862	3.1653e-05	0.000253964	0.000130396	BCL2/PPARG/GSTP1/UGT1A1/F7/CDKN1A/CCNA2/HMOX1	8
BP	GO:0019318	hexose metabolic process	9/120	250/18862	3.18216e-05	0.000254721	0.000130784	NCOA2/AKT1/BAD/PPARA/GSK3B/TP53/AKR1B1/MAPK14/INSR	9
BP	GO:0019048	modulation by virus of host process	4/120	29/18862	3.27197e-05	0.000259491	0.000133233	BAD/RXRA/CASP8/INSR	4
BP	GO:0036296	response to increased oxygen levels	4/120	29/18862	3.27197e-05	0.000259491	0.000133233	CAT/PPARG/CDKN1A/CYP1A1	4
BP	GO:0040018	positive regulation of multicellular organism growth	4/120	29/18862	3.27197e-05	0.000259491	0.000133233	BCL2/CREB1/SLC6A3/DRD2	4
BP	GO:0042133	neurotransmitter metabolic process	4/120	29/18862	3.27197e-05	0.000259491	0.000133233	SLC6A3/SLC6A4/ACHE/MAOB	4
BP	GO:0002763	positive regulation of myeloid leukocyte differentiation	5/120	58/18862	3.35469e-05	0.00026422	0.000135662	JUN/CREB1/CASP8/CA2/PRKCA	5
BP	GO:0031663	lipopolysaccharide-mediated signaling pathway	5/120	58/18862	3.35469e-05	0.00026422	0.000135662	AKT1/MAPK3/MAPK1/PRKCA/MAPK14	5
BP	GO:1903749	positive regulation of establishment of protein localization to mitochondrion	5/120	58/18862	3.35469e-05	0.00026422	0.000135662	BCL2/BAD/TP53/MAPK8/CASP8	5
BP	GO:0043255	regulation of carbohydrate biosynthetic process	6/120	96/18862	3.39933e-05	0.000266513	0.000136839	AKT1/PPARA/GSK3B/HRH1/HAS2/INSR	6
BP	GO:0048661	positive regulation of smooth muscle cell proliferation	6/120	96/18862	3.39933e-05	0.000266513	0.000136839	AKT1/MMP9/JUN/AKR1B1/STAT1/HMOX1	6
BP	GO:1905475	regulation of protein localization to membrane	8/120	194/18862	3.4081e-05	0.000266593	0.00013688	AR/AKT1/BCL2/BAD/TP53/MAPK8/EPHB2/CASP8	8
BP	GO:1901215	negative regulation of neuron death	8/120	195/18862	3.53523e-05	0.000275283	0.000141342	AKT1/BCL2/SOD1/PPARA/GSK3B/BAX/CREB1/HMOX1	8
BP	GO:1902806	regulation of cell cycle G1/S phase transition	8/120	195/18862	3.53523e-05	0.000275283	0.000141342	AKT1/BCL2/BAX/TP53/CDK2/CDKN1A/CDK1/CYP1A1	8
BP	GO:1902041	regulation of extrinsic apoptotic signaling pathway via death domain receptors	5/120	59/18862	3.64678e-05	0.000282051	0.000144817	GSK3B/CASP8/FASLG/HMOX1/ICAM1	5
BP	GO:1902402	signal transduction involved in mitotic DNA damage checkpoint	5/120	59/18862	3.64678e-05	0.000282051	0.000144817	BAX/TP53/CDK2/CDKN1A/CDK1	5
BP	GO:1902403	signal transduction involved in mitotic DNA integrity checkpoint	5/120	59/18862	3.64678e-05	0.000282051	0.000144817	BAX/TP53/CDK2/CDKN1A/CDK1	5
BP	GO:0034284	response to monosaccharide	8/120	196/18862	3.6663e-05	0.000282923	0.000145264	CASP3/BAD/CAT/GSTP1/SREBF1/ADIPOR2/ADRA2A/ICAM1	8
BP	GO:0034694	response to prostaglandin	4/120	30/18862	3.75685e-05	0.000289261	0.000148519	AKT1/PPARG/APOB/AKR1C3	4
BP	GO:0007006	mitochondrial membrane organization	7/120	144/18862	3.78501e-05	0.000290128	0.000148964	BCL2/BAD/GSK3B/BAX/TP53/MAPK8/CASP8	7
BP	GO:0050806	positive regulation of synaptic transmission	7/120	144/18862	3.78501e-05	0.000290128	0.000148964	MAPK1/GSK3B/CREB1/EPHB2/ADRA1A/DRD2/DRD1	7
BP	GO:0043523	regulation of neuron apoptotic process	8/120	197/18862	3.8014e-05	0.000290735	0.000149276	BCL2/CASP3/SOD1/BAX/JUN/TP53/FASLG/HMOX1	8
BP	GO:0019217	regulation of fatty acid metabolic process	6/120	98/18862	3.82012e-05	0.000291517	0.000149677	PTGS2/AKT1/PPARG/PPARA/SREBF1/ADIPOR2	6
BP	GO:0070371	ERK1 and ERK2 cascade	10/120	320/18862	3.83421e-05	0.000291944	0.000149896	MAPK3/MAPK1/GSTP1/EPHB2/ADRA1A/DRD2/OPRM1/PRKCA/KDR/ICAM1	10
BP	GO:0032412	regulation of ion transmembrane transporter activity	9/120	257/18862	3.9473e-05	0.000298675	0.000153352	ADRB2/MMP9/EPHB2/CHRM3/ADRA2A/DRD2/OPRM1/GRIA2/GSTM2	9
BP	GO:0051926	negative regulation of calcium ion transport	5/120	60/18862	3.95821e-05	0.000298675	0.000153352	BCL2/ADRA2A/DRD2/ICAM1/GSTM2	5
BP	GO:2001244	positive regulation of intrinsic apoptotic signaling pathway	5/120	60/18862	3.95821e-05	0.000298675	0.000153352	BCL2/BAD/SOD1/BAX/TP53	5
BP	GO:0010623	programmed cell death involved in cell development	3/120	11/18862	3.99219e-05	0.000298675	0.000153352	BCL2/BAX/FASLG	3
BP	GO:0019371	cyclooxygenase pathway	3/120	11/18862	3.99219e-05	0.000298675	0.000153352	PTGS2/PTGS1/AKR1C3	3
BP	GO:0045899	positive regulation of RNA polymerase II transcription preinitiation complex assembly	3/120	11/18862	3.99219e-05	0.000298675	0.000153352	ESR1/TP53/CREB1	3
BP	GO:0071492	cellular response to UV-A	3/120	11/18862	3.99219e-05	0.000298675	0.000153352	MMP9/TIMP1/MMP1	3
BP	GO:1901503	ether biosynthetic process	3/120	11/18862	3.99219e-05	0.000298675	0.000153352	FASN/PLA2G4A/ALOX5	3
BP	GO:1903426	regulation of reactive oxygen species biosynthetic process	6/120	99/18862	4.04563e-05	0.000302015	0.000155067	PTGS2/AKT1/PPARA/ICAM1/ALOX5/INSR	6
BP	GO:0030198	extracellular matrix organization	11/120	393/18862	4.25223e-05	0.000314951	0.000161709	DPP4/PRSS1/MMP9/TIMP1/CTRB1/KDR/MMP1/ICAM1/VCAM1/CYP1B1/HAS2	11
BP	GO:0015849	organic acid transport	10/120	324/18862	4.25759e-05	0.000314951	0.000161709	NCOA2/AKT1/PPARG/PPARA/ABCC1/AKR1C1/NCOA1/PLA2G4A/DRD2/RXRA	10
BP	GO:0060079	excitatory postsynaptic potential	6/120	100/18862	4.2817e-05	0.000314951	0.000161709	ADRB2/AKT1/GSK3B/DRD2/OPRM1/CHRNA2	6
BP	GO:0072413	signal transduction involved in mitotic cell cycle checkpoint	5/120	61/18862	4.28983e-05	0.000314951	0.000161709	BAX/TP53/CDK2/CDKN1A/CDK1	5
BP	GO:1903961	positive regulation of anion transmembrane transport	5/120	61/18862	4.28983e-05	0.000314951	0.000161709	AKT1/ADIPOR2/CA2/MAPK14/INSR	5
BP	GO:0001516	prostaglandin biosynthetic process	4/120	31/18862	4.29229e-05	0.000314951	0.000161709	PTGS2/PTGS1/PLA2G4A/AKR1C3	4
BP	GO:0046457	prostanoid biosynthetic process	4/120	31/18862	4.29229e-05	0.000314951	0.000161709	PTGS2/PTGS1/PLA2G4A/AKR1C3	4
BP	GO:0048147	negative regulation of fibroblast proliferation	4/120	31/18862	4.29229e-05	0.000314951	0.000161709	PPARG/GSTP1/BAX/TP53	4
BP	GO:0032102	negative regulation of response to external stimulus	11/120	394/18862	4.35113e-05	0.00031791	0.000163228	LDLR/SOD1/PPARG/GSTP1/PPARA/DPP4/SLC6A3/DRD2/DRD1/PLAU/ALOX5	11
BP	GO:0043062	extracellular structure organization	11/120	394/18862	4.35113e-05	0.00031791	0.000163228	DPP4/PRSS1/MMP9/TIMP1/CTRB1/KDR/MMP1/ICAM1/VCAM1/CYP1B1/HAS2	11
BP	GO:0000077	DNA damage checkpoint	7/120	148/18862	4.50866e-05	0.000328721	0.000168779	CHEK1/BAX/TP53/CDK2/CDKN1A/MAPK14/CDK1	7
BP	GO:0045229	external encapsulating structure organization	11/120	396/18862	4.55489e-05	0.000331387	0.000170148	DPP4/PRSS1/MMP9/TIMP1/CTRB1/KDR/MMP1/ICAM1/VCAM1/CYP1B1/HAS2	11
BP	GO:0031571	mitotic G1 DNA damage checkpoint	5/120	62/18862	4.64256e-05	0.000337052	0.000173056	BAX/TP53/CDK2/CDKN1A/CDK1	5
BP	GO:0050679	positive regulation of epithelial cell proliferation	8/120	203/18862	4.70247e-05	0.000340656	0.000174907	AR/AKT1/BAD/SCN5A/PRKCA/KDR/HMOX1/HAS2	8
BP	GO:1904951	positive regulation of establishment of protein localization	10/120	328/18862	4.72033e-05	0.000340656	0.000174907	BCL2/MAPK1/BAD/GSK3B/TP53/MAPK8/CHRM1/CASP8/ACHE/MAPK14	10
BP	GO:0072331	signal transduction by p53 class mediator	9/120	263/18862	4.72196e-05	0.000340656	0.000174907	AKT1/BCL2/CHEK1/BAX/TP53/CDK2/CDKN1A/MAPK14/CDK1	9
BP	GO:0046620	regulation of organ growth	6/120	102/18862	4.78696e-05	0.000344621	0.000176943	AKT1/MAPK1/SOD1/PPARA/SLC6A4/MAPK14	6
BP	GO:0001667	ameboidal-type cell migration	12/120	473/18862	4.89493e-05	0.000351657	0.000180555	PTGS2/AKT1/PPARG/ADIPOR2/DPP4/MMP9/TIMP1/PRKCA/KDR/HMOX1/CYP1B1/HAS2	12
BP	GO:0030336	negative regulation of cell migration	10/120	330/18862	4.96737e-05	0.000356116	0.000182845	AKT1/BCL2/PPARG/GSTP1/ADIPOR2/DPP4/TIMP1/DRD2/HMOX1/CYP1B1	10
BP	GO:0044783	G1 DNA damage checkpoint	5/120	63/18862	5.01731e-05	0.0003582	0.000183915	BAX/TP53/CDK2/CDKN1A/CDK1	5
BP	GO:0044819	mitotic G1/S transition checkpoint	5/120	63/18862	5.01731e-05	0.0003582	0.000183915	BAX/TP53/CDK2/CDKN1A/CDK1	5
BP	GO:0002685	regulation of leukocyte migration	8/120	205/18862	5.03979e-05	0.000358315	0.000183974	AKT1/MAPK3/MAPK1/F7/DPP4/HMOX1/ICAM1/SELE	8
BP	GO:0043281	regulation of cysteine-type endopeptidase activity involved in apoptotic process	8/120	205/18862	5.03979e-05	0.000358315	0.000183974	AKT1/BAD/PPARG/BAX/CASP9/MMP9/CASP8/FASLG	8
BP	GO:0032526	response to retinoic acid	6/120	103/18862	5.05689e-05	0.000358789	0.000184217	PPARG/SREBF1/NCOA1/CREB1/SLC6A4/RXRA	6
BP	GO:0070555	response to interleukin-1	8/120	206/18862	5.21587e-05	0.000369305	0.000189617	RELA/MAPK3/PRKCA/IKBKB/ICAM1/SELE/HAS2/PSMD3	8
BP	GO:0044849	estrous cycle	3/120	12/18862	5.29821e-05	0.000373595	0.000191819	NCOA1/OPRM1/HAS2	3
BP	GO:0060134	prepulse inhibition	3/120	12/18862	5.29821e-05	0.000373595	0.000191819	SLC6A3/DRD2/DRD1	3
BP	GO:0060402	calcium ion transport into cytosol	7/120	152/18862	5.34212e-05	0.000375919	0.000193012	BCL2/BAX/ADRA1A/DRD2/DRD1/FASLG/GSTM2	7
BP	GO:0006749	glutathione metabolic process	5/120	64/18862	5.41501e-05	0.000380269	0.000195246	SOD1/GSTP1/GSR/GSTM1/GSTM2	5
BP	GO:0015721	bile acid and bile salt transport	4/120	33/18862	5.52754e-05	0.00038659	0.000198491	NCOA2/AKR1C1/NCOA1/RXRA	4
BP	GO:0055094	response to lipoprotein particle	4/120	33/18862	5.52754e-05	0.00038659	0.000198491	AKT1/LDLR/PPARG/CES1	4
BP	GO:0046661	male sex differentiation	7/120	153/18862	5.56908e-05	0.000388704	0.000199577	AR/ESR1/BCL2/NCOA1/BAX/ICAM1/AKR1C3	7
BP	GO:0099565	chemical synaptic transmission, postsynaptic	6/120	105/18862	5.63329e-05	0.000392388	0.000201468	ADRB2/AKT1/GSK3B/DRD2/OPRM1/CHRNA2	6
BP	GO:0006836	neurotransmitter transport	8/120	209/18862	5.77518e-05	0.000401457	0.000206125	GSK3B/ADRA2A/SLC6A2/ADRA1A/SLC6A3/SLC6A4/DRD2/DRD1	8
BP	GO:0006006	glucose metabolic process	8/120	210/18862	5.97237e-05	0.000414325	0.000212732	NCOA2/AKT1/BAD/PPARA/GSK3B/TP53/MAPK14/INSR	8
BP	GO:0006816	calcium ion transport	11/120	409/18862	6.09088e-05	0.000421695	0.000216516	BCL2/BAX/ADRA2A/OPRD1/ADRA1A/DRD2/OPRM1/DRD1/FASLG/ICAM1/GSTM2	11
BP	GO:0005996	monosaccharide metabolic process	9/120	272/18862	6.12286e-05	0.000423056	0.000217215	NCOA2/AKT1/BAD/PPARA/GSK3B/TP53/AKR1B1/MAPK14/INSR	9
BP	GO:0060284	regulation of cell development	12/120	485/18862	6.22392e-05	0.000428142	0.000219826	RELA/BCL2/LDLR/BAD/PPARG/GSK3B/TP53/EPHB2/DRD2/OPRM1/IKBKB/HAS2	12
BP	GO:0045777	positive regulation of blood pressure	4/120	34/18862	6.23386e-05	0.000428142	0.000219826	ADRB1/ADRA1A/ADRA1B/ADRA1D	4
BP	GO:0071402	cellular response to lipoprotein particle stimulus	4/120	34/18862	6.23386e-05	0.000428142	0.000219826	AKT1/LDLR/PPARG/CES1	4
BP	GO:0045600	positive regulation of fat cell differentiation	5/120	66/18862	6.28316e-05	0.000430666	0.000221122	PTGS2/AKT1/PPARG/CREB1/MAPK14	5
BP	GO:0031570	DNA integrity checkpoint	7/120	156/18862	6.2978e-05	0.00043081	0.000221196	CHEK1/BAX/TP53/CDK2/CDKN1A/MAPK14/CDK1	7
BP	GO:0030001	metal ion transport	12/120	486/18862	6.34757e-05	0.000433351	0.0002225	BCL2/KCNH2/BAX/ADRA2A/OPRD1/ADRA1A/DRD2/OPRM1/DRD1/FASLG/ICAM1/GSTM2	12
BP	GO:0033555	multicellular organismal response to stress	5/120	67/18862	6.75559e-05	0.000460291	0.000236333	BCL2/DPP4/ADRB1/ADRA2A/SLC6A2	5
BP	GO:0022409	positive regulation of cell-cell adhesion	9/120	276/18862	6.84967e-05	0.000465267	0.000238887	RELA/AKT1/BAD/DPP4/ICAM1/SELE/VCAM1/ALOX5/HAS2	9
BP	GO:0033604	negative regulation of catecholamine secretion	3/120	13/18862	6.85571e-05	0.000465267	0.000238887	ADRA2A/ADRA2C/DRD2	3
BP	GO:0030301	cholesterol transport	6/120	109/18862	6.94353e-05	0.000470298	0.00024147	LDLR/APOB/SOAT2/AKR1C1/CES1/PON1	6
BP	GO:0032148	activation of protein kinase B activity	4/120	35/18862	7.00377e-05	0.000473444	0.000243086	AKT1/ADRA2A/ADRA2C/INSR	4
BP	GO:0051480	regulation of cytosolic calcium ion concentration	10/120	344/18862	7.02627e-05	0.000474032	0.000243387	ESR1/BCL2/BAX/ADRA1A/ADRA1B/DRD2/DRD1/FASLG/ADRA1D/GSTM2	10
BP	GO:2000146	negative regulation of cell motility	10/120	345/18862	7.19767e-05	0.000484643	0.000248836	AKT1/BCL2/PPARG/GSTP1/ADIPOR2/DPP4/TIMP1/DRD2/HMOX1/CYP1B1	10
BP	GO:0034440	lipid oxidation	6/120	110/18862	7.30633e-05	0.000490997	0.000252098	AKT1/PPARG/PPARA/ADIPOR2/MAPK14/ALOX5	6
BP	GO:0043467	regulation of generation of precursor metabolites and energy	7/120	160/18862	7.38901e-05	0.000494617	0.000253957	AKT1/PPARA/NOS2/GSK3B/TP53/CDK1/INSR	7
BP	GO:2001242	regulation of intrinsic apoptotic signaling pathway	7/120	160/18862	7.38901e-05	0.000494617	0.000253957	AKT1/BCL2/BAD/SOD1/BAX/MMP9/TP53	7
BP	GO:1903792	negative regulation of anion transport	8/120	217/18862	7.51579e-05	0.000502125	0.000257812	AKT1/HMGCR/SREBF1/ADRA2A/ADRA2C/DRD2/OPRM1/MAOB	8
BP	GO:1905954	positive regulation of lipid localization	6/120	111/18862	7.6841e-05	0.000509441	0.000261568	APOB/CYP19A1/CES1/PLA2G4A/FASLG/PON1	6
BP	GO:0007626	locomotory behavior	7/120	161/18862	7.68464e-05	0.000509441	0.000261568	NCOA2/SOD1/DPP4/OPRD1/SLC6A3/DRD2/DRD1	7
BP	GO:0009408	response to heat	7/120	161/18862	7.68464e-05	0.000509441	0.000261568	AKT1/MAPK3/MAPK1/SOD1/GSK3B/CDKN1A/HMOX1	7
BP	GO:0055067	monovalent inorganic cation homeostasis	7/120	161/18862	7.68464e-05	0.000509441	0.000261568	BCL2/MAPK3/MAPK1/KCNH2/DRD2/FASLG/CA2	7
BP	GO:0050709	negative regulation of protein secretion	5/120	69/18862	7.78224e-05	0.000512854	0.000263321	HMGCR/SREBF1/ADRA2A/DRD2/OPRM1	5
BP	GO:0006691	leukotriene metabolic process	4/120	36/18862	7.84066e-05	0.000512854	0.000263321	ABCC1/PLA2G4A/LTA4H/ALOX5	4
BP	GO:0014037	Schwann cell differentiation	4/120	36/18862	7.84066e-05	0.000512854	0.000263321	RELA/AKT1/SOD1/CDK1	4
BP	GO:0042311	vasodilation	4/120	36/18862	7.84066e-05	0.000512854	0.000263321	ADRB2/SOD1/ADRB1/DRD1	4
BP	GO:0043029	T cell homeostasis	4/120	36/18862	7.84066e-05	0.000512854	0.000263321	AKT1/BCL2/CASP3/BAX	4
BP	GO:0071392	cellular response to estradiol stimulus	4/120	36/18862	7.84066e-05	0.000512854	0.000263321	ESR1/UGT1A1/ESR2/CCNA2	4
BP	GO:2000144	positive regulation of DNA-templated transcription, initiation	4/120	36/18862	7.84066e-05	0.000512854	0.000263321	ESR1/JUN/TP53/CREB1	4
BP	GO:0051701	biological process involved in interaction with host	8/120	219/18862	8.0131e-05	0.000523136	0.0002686	LDLR/BAD/DPP4/RXRA/CASP8/CDK1/ICAM1/INSR	8
BP	GO:0007249	I-kappaB kinase/NF-kappaB signaling	9/120	282/18862	8.07543e-05	0.000525329	0.000269726	ESR1/RELA/AKT1/GSTP1/CASP8/FASLG/IKBKB/STAT1/HMOX1	9
BP	GO:0030278	regulation of ossification	6/120	112/18862	8.07728e-05	0.000525329	0.000269726	ADRB2/BCL2/MAPK3/MAPK1/MAPK14/ALOX5	6
BP	GO:0051271	negative regulation of cellular component movement	10/120	352/18862	8.50014e-05	0.000551786	0.00028331	AKT1/BCL2/PPARG/GSTP1/ADIPOR2/DPP4/TIMP1/DRD2/HMOX1/CYP1B1	10
BP	GO:0046942	carboxylic acid transport	9/120	284/18862	8.52294e-05	0.000552223	0.000283534	NCOA2/ABCC1/AKR1C1/CES1/NCOA1/NOS2/PLA2G4A/DRD2/RXRA	9
BP	GO:0014854	response to inactivity	3/120	14/18862	8.68495e-05	0.000558504	0.000286759	CAT/SCN5A/DRD2	3
BP	GO:0034349	glial cell apoptotic process	3/120	14/18862	8.68495e-05	0.000558504	0.000286759	CASP3/TP53/PRKCA	3
BP	GO:0045898	regulation of RNA polymerase II transcription preinitiation complex assembly	3/120	14/18862	8.68495e-05	0.000558504	0.000286759	ESR1/TP53/CREB1	3
BP	GO:0045986	negative regulation of smooth muscle contraction	3/120	14/18862	8.68495e-05	0.000558504	0.000286759	ADRB2/SOD1/ADRA2C	3
BP	GO:0042596	fear response	4/120	37/18862	8.74802e-05	0.000559417	0.000287228	BCL2/DPP4/ADRB1/ADRA2A	4
BP	GO:0044003	modulation by symbiont of host process	4/120	37/18862	8.74802e-05	0.000559417	0.000287228	BAD/RXRA/CASP8/INSR	4
BP	GO:1904994	regulation of leukocyte adhesion to vascular endothelial cell	4/120	37/18862	8.74802e-05	0.000559417	0.000287228	RELA/ICAM1/SELE/ALOX5	4
BP	GO:0021536	diencephalon development	5/120	71/18862	8.925e-05	0.000569674	0.000292494	NCOA1/BAX/CREB1/SLC6A3/DRD2	5
BP	GO:0043620	regulation of DNA-templated transcription in response to stress	6/120	115/18862	9.35391e-05	0.000595943	0.000305982	RELA/CHEK1/JUN/TP53/HMOX1/PSMD3	6
BP	GO:0032413	negative regulation of ion transmembrane transporter activity	5/120	72/18862	9.54265e-05	0.000604978	0.000310621	MMP9/EPHB2/ADRA2A/DRD2/GSTM2	5
BP	GO:0035924	cellular response to vascular endothelial growth factor stimulus	5/120	72/18862	9.54265e-05	0.000604978	0.000310621	RELA/AKT1/MAPK14/KDR/VCAM1	5
BP	GO:0010631	epithelial cell migration	10/120	357/18862	9.54858e-05	0.000604978	0.000310621	PTGS2/AKT1/PPARG/DPP4/MMP9/PRKCA/KDR/HMOX1/CYP1B1/HAS2	10
BP	GO:0032885	regulation of polysaccharide biosynthetic process	4/120	38/18862	9.72935e-05	0.000609682	0.000313036	AKT1/GSK3B/HAS2/INSR	4
BP	GO:0042417	dopamine metabolic process	4/120	38/18862	9.72935e-05	0.000609682	0.000313036	SLC6A3/DRD2/DRD1/MAOB	4
BP	GO:0045429	positive regulation of nitric oxide biosynthetic process	4/120	38/18862	9.72935e-05	0.000609682	0.000313036	PTGS2/AKT1/ICAM1/INSR	4
BP	GO:0045823	positive regulation of heart contraction	4/120	38/18862	9.72935e-05	0.000609682	0.000313036	ADRB1/ADRA1A/ADRA1B/ADRA1D	4
BP	GO:0046326	positive regulation of glucose import	4/120	38/18862	9.72935e-05	0.000609682	0.000313036	AKT1/ADIPOR2/MAPK14/INSR	4
BP	GO:1904706	negative regulation of vascular associated smooth muscle cell proliferation	4/120	38/18862	9.72935e-05	0.000609682	0.000313036	PPARG/GSTP1/CDKN1A/HMOX1	4
BP	GO:0032869	cellular response to insulin stimulus	8/120	226/18862	9.97405e-05	0.000623878	0.000320325	RELA/AKT1/PPARG/GSTP1/SREBF1/GSK3B/SLC2A4/INSR	8
BP	GO:0090132	epithelium migration	10/120	360/18862	0.000102288	0.000638651	0.00032791	PTGS2/AKT1/PPARG/DPP4/MMP9/PRKCA/KDR/HMOX1/CYP1B1/HAS2	10
BP	GO:0038095	Fc-epsilon receptor signaling pathway	7/120	169/18862	0.000104151	0.000649102	0.000333276	RELA/MAPK3/MAPK1/JUN/MAPK8/IKBKB/PSMD3	7
BP	GO:0003014	renal system process	6/120	118/18862	0.000107862	0.000660271	0.00033901	BCL2/ADRA1A/DRD2/AKR1B1/HAS2/AKR1C3	6
BP	GO:0002066	columnar/cuboidal epithelial cell development	4/120	39/18862	0.000107882	0.000660271	0.00033901	FASN/BAD/GSK3B/CDKN1A	4
BP	GO:0045742	positive regulation of epidermal growth factor receptor signaling pathway	4/120	39/18862	0.000107882	0.000660271	0.00033901	AKT1/MMP9/ADRA2A/FASLG	4
BP	GO:0050892	intestinal absorption	4/120	39/18862	0.000107882	0.000660271	0.00033901	LDLR/SOAT2/AKR1C1/ADRA2A	4
BP	GO:0071470	cellular response to osmotic stress	4/120	39/18862	0.000107882	0.000660271	0.00033901	CASP3/BAD/AKR1B1/SLC2A4	4
BP	GO:1904407	positive regulation of nitric oxide metabolic process	4/120	39/18862	0.000107882	0.000660271	0.00033901	PTGS2/AKT1/ICAM1/INSR	4
BP	GO:0002070	epithelial cell maturation	3/120	15/18862	0.000108058	0.000660271	0.00033901	PGR/CDKN1A/AKR1B1	3
BP	GO:0009404	toxin metabolic process	3/120	15/18862	0.000108058	0.000660271	0.00033901	CYP1A2/CYP1A1/CYP1B1	3
BP	GO:0042574	retinal metabolic process	3/120	15/18862	0.000108058	0.000660271	0.00033901	AKR1C1/CYP1B1/AKR1C3	3
BP	GO:0048308	organelle inheritance	3/120	15/18862	0.000108058	0.000660271	0.00033901	MAPK3/MAPK1/CDK1	3
BP	GO:0048313	Golgi inheritance	3/120	15/18862	0.000108058	0.000660271	0.00033901	MAPK3/MAPK1/CDK1	3
BP	GO:0046323	glucose import	5/120	74/18862	0.000108761	0.000663382	0.000340608	AKT1/ADIPOR2/MAPK14/SLC2A4/INSR	5
BP	GO:0001819	positive regulation of cytokine production	11/120	437/18862	0.000109671	0.000667746	0.000342849	PTGS2/RELA/SOD1/CREB1/ADRA2A/DRD2/CASP8/MAPK14/STAT1/HMOX1/CYP1B1	11
BP	GO:0051402	neuron apoptotic process	8/120	230/18862	0.000112626	0.00068332	0.000350845	BCL2/CASP3/SOD1/BAX/JUN/TP53/FASLG/HMOX1	8
BP	GO:2000116	regulation of cysteine-type endopeptidase activity	8/120	230/18862	0.000112626	0.00068332	0.000350845	AKT1/BAD/PPARG/BAX/CASP9/MMP9/CASP8/FASLG	8
BP	GO:2000134	negative regulation of G1/S transition of mitotic cell cycle	6/120	119/18862	0.000113005	0.000684407	0.000351403	BCL2/BAX/TP53/CDK2/CDKN1A/CDK1	6
BP	GO:0090130	tissue migration	10/120	365/18862	0.000114539	0.000692477	0.000355546	PTGS2/AKT1/PPARG/DPP4/MMP9/PRKCA/KDR/HMOX1/CYP1B1/HAS2	10
BP	GO:0043536	positive regulation of blood vessel endothelial cell migration	5/120	75/18862	0.000115941	0.000699724	0.000359267	PTGS2/AKT1/PRKCA/KDR/HMOX1	5
BP	GO:0010508	positive regulation of autophagy	6/120	120/18862	0.000118341	0.000712953	0.000366059	ADRB2/MAPK3/BAD/GSK3B/KDR/HMOX1	6
BP	GO:0006778	porphyrin-containing compound metabolic process	4/120	40/18862	0.000119283	0.000713618	0.000366401	UGT1A1/HMOX1/CYP1A2/CYP1A1	4
BP	GO:0060443	mammary gland morphogenesis	4/120	40/18862	0.000119283	0.000713618	0.000366401	AR/PGR/ESR1/BAX	4
BP	GO:1902895	positive regulation of pri-miRNA transcription by RNA polymerase II	4/120	40/18862	0.000119283	0.000713618	0.000366401	RELA/PPARG/JUN/TP53	4
BP	GO:1903524	positive regulation of blood circulation	4/120	40/18862	0.000119283	0.000713618	0.000366401	ADRB1/ADRA1A/ADRA1B/ADRA1D	4
BP	GO:0060401	cytosolic calcium ion transport	7/120	173/18862	0.000120502	0.000719657	0.000369502	BCL2/BAX/ADRA1A/DRD2/DRD1/FASLG/GSTM2	7
BP	GO:0044843	cell cycle G1/S phase transition	9/120	298/18862	0.000122781	0.000731996	0.000375837	AKT1/BCL2/BAX/TP53/CDK2/CDKN1A/CCNA2/CDK1/CYP1A1	9
BP	GO:0002792	negative regulation of peptide secretion	5/120	76/18862	0.00012348	0.00073489	0.000377323	HMGCR/SREBF1/ADRA2A/DRD2/OPRM1	5
BP	GO:0033209	tumor necrosis factor-mediated signaling pathway	7/120	174/18862	0.000124899	0.000742048	0.000380998	RELA/GSTP1/TP53/CASP8/IKBKB/STAT1/PSMD3	7
BP	GO:0010634	positive regulation of epithelial cell migration	7/120	175/18862	0.000129426	0.000767397	0.000394013	PTGS2/AKT1/MMP9/PRKCA/KDR/HMOX1/HAS2	7
BP	GO:0015918	sterol transport	6/120	122/18862	0.000129613	0.000767397	0.000394013	LDLR/APOB/SOAT2/AKR1C1/CES1/PON1	6
BP	GO:0034383	low-density lipoprotein particle clearance	4/120	41/18862	0.000131532	0.000773295	0.000397042	LDLR/APOB/SOAT2/HMOX1	4
BP	GO:1901186	positive regulation of ERBB signaling pathway	4/120	41/18862	0.000131532	0.000773295	0.000397042	AKT1/MMP9/ADRA2A/FASLG	4
BP	GO:0010224	response to UV-B	3/120	16/18862	0.000132378	0.000773295	0.000397042	RELA/BCL2/CDKN1A	3
BP	GO:0019372	lipoxygenase pathway	3/120	16/18862	0.000132378	0.000773295	0.000397042	PTGS2/PON1/ALOX5	3
BP	GO:0031649	heat generation	3/120	16/18862	0.000132378	0.000773295	0.000397042	PTGS2/ADRB2/ADRB1	3
BP	GO:0051709	regulation of killing of cells of other organism	3/120	16/18862	0.000132378	0.000773295	0.000397042	BAD/NOS2/CASP8	3
BP	GO:0090594	inflammatory response to wounding	3/120	16/18862	0.000132378	0.000773295	0.000397042	TIMP1/HMOX1/ALOX5	3
BP	GO:0070372	regulation of ERK1 and ERK2 cascade	9/120	301/18862	0.00013241	0.000773295	0.000397042	MAPK3/GSTP1/EPHB2/ADRA1A/DRD2/OPRM1/PRKCA/KDR/ICAM1	9
BP	GO:0001936	regulation of endothelial cell proliferation	7/120	177/18862	0.00013888	0.000806962	0.000414328	AKT1/PPARG/PRKCA/KDR/STAT1/HMOX1/ALOX5	7
BP	GO:0071346	cellular response to interferon-gamma	7/120	177/18862	0.00013888	0.000806962	0.000414328	PPARG/NOS2/TP53/FASLG/STAT1/ICAM1/VCAM1	7
BP	GO:2001257	regulation of cation channel activity	7/120	177/18862	0.00013888	0.000806962	0.000414328	ADRB2/MMP9/EPHB2/DRD2/OPRM1/GRIA2/GSTM2	7
BP	GO:0090068	positive regulation of cell cycle process	9/120	303/18862	0.000139175	0.000807309	0.000414506	AKT1/BAX/TP53/DRD2/CDK2/CDKN1A/CDK1/CYP1A1/INSR	9
BP	GO:0045913	positive regulation of carbohydrate metabolic process	5/120	78/18862	0.000139681	0.000808876	0.00041531	AKT1/PPARA/HRH1/HAS2/INSR	5
BP	GO:1902807	negative regulation of cell cycle G1/S phase transition	6/120	124/18862	0.00014172	0.000819303	0.000420664	BCL2/BAX/TP53/CDK2/CDKN1A/CDK1	6
BP	GO:0051924	regulation of calcium ion transport	8/120	238/18862	0.00014255	0.000822718	0.000422418	BCL2/BAX/ADRA2A/OPRD1/DRD2/DRD1/ICAM1/GSTM2	8
BP	GO:0008542	visual learning	4/120	42/18862	0.000144666	0.000830741	0.000426537	CREB1/DRD2/DRD1/HRH1	4
BP	GO:0014075	response to amine	4/120	42/18862	0.000144666	0.000830741	0.000426537	SOD1/ADIPOR2/DRD2/ICAM1	4
BP	GO:0046688	response to copper ion	4/120	42/18862	0.000144666	0.000830741	0.000426537	SOD1/CYP1A2/CYP1A1/ICAM1	4
BP	GO:0015711	organic anion transport	10/120	376/18862	0.000145924	0.000836566	0.000429528	NCOA2/ABCC1/AKR1C1/CES1/NCOA1/NOS2/PLA2G4A/DRD2/RXRA/CA2	10
BP	GO:0040013	negative regulation of locomotion	10/120	377/18862	0.000149106	0.000853385	0.000438163	AKT1/BCL2/PPARG/GSTP1/ADIPOR2/DPP4/TIMP1/DRD2/HMOX1/CYP1B1	10
BP	GO:0019932	second-messenger-mediated signaling	9/120	307/18862	0.000153574	0.000876035	0.000449793	NOS2/GSK3B/CHRM3/HRH1/KDR/SELE/VCAM1/AHR/GSTM2	9
BP	GO:0043405	regulation of MAP kinase activity	9/120	307/18862	0.000153574	0.000876035	0.000449793	MAPK3/MAPK1/SOD1/GSTP1/EPHB2/ADRA2A/MAPK14/CDK1/INSR	9
BP	GO:0070663	regulation of leukocyte proliferation	8/120	241/18862	0.00015534	0.000884641	0.000454211	BCL2/MAPK3/MAPK1/CASP3/GSTP1/CDKN1A/VCAM1/AHR	8
BP	GO:0042220	response to cocaine	4/120	43/18862	0.000158724	0.000899434	0.000461807	SLC6A3/DRD2/OPRM1/CCNA2	4
BP	GO:2000142	regulation of DNA-templated transcription, initiation	4/120	43/18862	0.000158724	0.000899434	0.000461807	ESR1/JUN/TP53/CREB1	4
BP	GO:2000273	positive regulation of signaling receptor activity	4/120	43/18862	0.000158724	0.000899434	0.000461807	ADRB2/EPHB2/ADRA2A/ADRA2C	4
BP	GO:0003085	negative regulation of systemic arterial blood pressure	3/120	17/18862	0.000159999	0.000900718	0.000462466	ADRB2/ADRB1/ADRA1A	3
BP	GO:0030299	intestinal cholesterol absorption	3/120	17/18862	0.000159999	0.000900718	0.000462466	LDLR/SOAT2/AKR1C1	3
BP	GO:0090399	replicative senescence	3/120	17/18862	0.000159999	0.000900718	0.000462466	CHEK1/TP53/CDKN1A	3
BP	GO:2001267	regulation of cysteine-type endopeptidase activity involved in apoptotic signaling pathway	3/120	17/18862	0.000159999	0.000900718	0.000462466	BAX/MMP9/CASP8	3
BP	GO:0043122	regulation of I-kappaB kinase/NF-kappaB signaling	8/120	244/18862	0.000169062	0.000949385	0.000487453	ESR1/RELA/GSTP1/CASP8/FASLG/IKBKB/STAT1/HMOX1	8
BP	GO:0071902	positive regulation of protein serine/threonine kinase activity	9/120	311/18862	0.000169197	0.000949385	0.000487453	ADRB2/AKT1/MAPK3/MAPK1/SOD1/ADRA2A/MAPK14/CDK1/INSR	9
BP	GO:0008631	intrinsic apoptotic signaling pathway in response to oxidative stress	4/120	44/18862	0.000173742	0.000971712	0.000498917	AKT1/BCL2/SOD1/CYP1B1	4
BP	GO:0060711	labyrinthine layer development	4/120	44/18862	0.000173742	0.000971712	0.000498917	AKT1/MAPK1/NCOA1/CASP8	4
BP	GO:0032410	negative regulation of transporter activity	5/120	82/18862	0.000176919	0.000986267	0.00050639	MMP9/EPHB2/ADRA2A/DRD2/GSTM2	5
BP	GO:0071158	positive regulation of cell cycle arrest	5/120	82/18862	0.000176919	0.000986267	0.00050639	BAX/TP53/CDK2/CDKN1A/CDK1	5
BP	GO:0030308	negative regulation of cell growth	7/120	185/18862	0.000182469	0.00101555	0.000521428	BCL2/PPARG/PPARA/ADIPOR2/ESR2/TP53/CDKN1A	7
BP	GO:0006766	vitamin metabolic process	6/120	130/18862	0.000183499	0.00101964	0.000523524	ABCC1/PRSS1/CTRB1/CYP3A4/CYP1A1/AKR1C3	6
BP	GO:0010507	negative regulation of autophagy	5/120	83/18862	0.000187311	0.00103746	0.000532676	AKT1/BCL2/TP53/ADRA1A/HMOX1	5
BP	GO:0060291	long-term synaptic potentiation	5/120	83/18862	0.000187311	0.00103746	0.000532676	MAPK1/GSK3B/CREB1/EPHB2/DRD2	5
BP	GO:0010828	positive regulation of glucose transmembrane transport	4/120	45/18862	0.000189761	0.00104262	0.000535325	AKT1/ADIPOR2/MAPK14/INSR	4
BP	GO:0032881	regulation of polysaccharide metabolic process	4/120	45/18862	0.000189761	0.00104262	0.000535325	AKT1/GSK3B/HAS2/INSR	4
BP	GO:0048512	circadian behavior	4/120	45/18862	0.000189761	0.00104262	0.000535325	NCOA2/TP53/ADRB1/DRD2	4
BP	GO:0048538	thymus development	4/120	45/18862	0.000189761	0.00104262	0.000535325	BCL2/MAPK3/MAPK1/SOD1	4
BP	GO:1900271	regulation of long-term synaptic potentiation	4/120	45/18862	0.000189761	0.00104262	0.000535325	GSK3B/CREB1/EPHB2/DRD2	4
BP	GO:0033189	response to vitamin A	3/120	18/18862	0.000191109	0.00104668	0.00053741	CAT/PPARG/CYP1A1	3
BP	GO:0042136	neurotransmitter biosynthetic process	3/120	18/18862	0.000191109	0.00104668	0.00053741	SLC6A3/SLC6A4/ACHE	3
BP	GO:0048872	homeostasis of number of cells	8/120	249/18862	0.000194144	0.00106161	0.000545073	AKT1/BCL2/CASP3/SOD1/BAX/MAPK14/STAT1/HMOX1	8
BP	GO:1901991	negative regulation of mitotic cell cycle phase transition	8/120	250/18862	0.00019951	0.00108922	0.000559248	BCL2/CHEK1/BAX/TP53/CDK2/CDKN1A/CDK1/PSMD3	8
BP	GO:0007622	rhythmic behavior	4/120	46/18862	0.000206817	0.00112198	0.000576069	NCOA2/TP53/ADRB1/DRD2	4
BP	GO:0034198	cellular response to amino acid starvation	4/120	46/18862	0.000206817	0.00112198	0.000576069	MAPK3/MAPK1/MAPK8/CDKN1A	4
BP	GO:0070849	response to epidermal growth factor	4/120	46/18862	0.000206817	0.00112198	0.000576069	AKT1/MAPK3/MAPK1/GSTP1	4
BP	GO:2001258	negative regulation of cation channel activity	4/120	46/18862	0.000206817	0.00112198	0.000576069	MMP9/EPHB2/DRD2/GSTM2	4
BP	GO:0019915	lipid storage	5/120	85/18862	0.000209487	0.00113288	0.000581667	PPARG/APOB/PPARA/SREBF1/CES1	5
BP	GO:0032370	positive regulation of lipid transport	5/120	85/18862	0.000209487	0.00113288	0.000581667	CYP19A1/CES1/PLA2G4A/FASLG/PON1	5
BP	GO:0045927	positive regulation of growth	8/120	253/18862	0.000216344	0.00116812	0.000599763	AKT1/BCL2/MAPK1/CREB1/SLC6A3/DRD2/MAPK14/INSR	8
BP	GO:0007589	body fluid secretion	5/120	86/18862	0.000221298	0.00119112	0.000611572	NCOA1/CREB1/CHRM3/CHRM1/SLC6A3	5
BP	GO:0034637	cellular carbohydrate biosynthetic process	5/120	86/18862	0.000221298	0.00119112	0.000611572	AKT1/GSK3B/AKR1B1/HAS2/INSR	5
BP	GO:0001935	endothelial cell proliferation	7/120	191/18862	0.000221931	0.00119266	0.000612361	AKT1/PPARG/PRKCA/KDR/STAT1/HMOX1/ALOX5	7
BP	GO:0042110	T cell activation	11/120	474/18862	0.000222415	0.00119339	0.000612738	AKT1/BCL2/CASP3/BAD/SOD1/DPP4/BAX/TP53/CASP8/ICAM1/VCAM1	11
BP	GO:0007632	visual behavior	4/120	47/18862	0.000224952	0.00120121	0.00061675	CREB1/DRD2/DRD1/HRH1	4
BP	GO:0009409	response to cold	4/120	47/18862	0.000224952	0.00120121	0.00061675	ADRB2/PPARG/ADRB1/CASP8	4
BP	GO:0051972	regulation of telomerase activity	4/120	47/18862	0.000224952	0.00120121	0.00061675	MAPK3/MAPK1/PPARG/TP53	4
BP	GO:0043280	positive regulation of cysteine-type endopeptidase activity involved in apoptotic process	6/120	135/18862	0.00022527	0.00120121	0.00061675	BAD/PPARG/BAX/CASP9/CASP8/FASLG	6
BP	GO:0098856	intestinal lipid absorption	3/120	19/18862	0.000225891	0.00120265	0.00061749	LDLR/SOAT2/AKR1C1	3
BP	GO:0051899	membrane depolarization	5/120	87/18862	0.000233609	0.00124181	0.000637599	BCL2/SCN5A/KCNH2/JUN/KDR	5
BP	GO:0045598	regulation of fat cell differentiation	6/120	136/18862	0.000234457	0.0012444	0.000638926	PTGS2/AKT1/PPARG/CREB1/MAPK14/ALOX5	6
BP	GO:0042113	B cell activation	9/120	326/18862	0.00024011	0.00127243	0.000653321	BCL2/CASP3/BAD/BAX/TP53/CDKN1A/CASP8/VCAM1/AHR	9
BP	GO:0019373	epoxygenase P450 pathway	3/120	20/18862	0.000264523	0.00138729	0.000712291	CYP1A2/CYP1A1/CYP1B1	3
BP	GO:0036120	cellular response to platelet-derived growth factor stimulus	3/120	20/18862	0.000264523	0.00138729	0.000712291	CREB1/CCNA2/HAS2	3
BP	GO:0060444	branching involved in mammary gland duct morphogenesis	3/120	20/18862	0.000264523	0.00138729	0.000712291	AR/PGR/ESR1	3
BP	GO:1902644	tertiary alcohol metabolic process	3/120	20/18862	0.000264523	0.00138729	0.000712291	AKR1C1/AKR1B1/AKR1C3	3
BP	GO:0043124	negative regulation of I-kappaB kinase/NF-kappaB signaling	4/120	49/18862	0.000264611	0.00138729	0.000712291	ESR1/GSTP1/CASP8/STAT1	4
BP	GO:0070231	T cell apoptotic process	4/120	49/18862	0.000264611	0.00138729	0.000712291	AKT1/BAX/TP53/FASLG	4
BP	GO:1990928	response to amino acid starvation	4/120	49/18862	0.000264611	0.00138729	0.000712291	MAPK3/MAPK1/MAPK8/CDKN1A	4
BP	GO:0034341	response to interferon-gamma	7/120	197/18862	0.00026801	0.00140297	0.000720343	PPARG/NOS2/TP53/FASLG/STAT1/ICAM1/VCAM1	7
BP	GO:0046470	phosphatidylcholine metabolic process	5/120	90/18862	0.000273684	0.00143049	0.000734472	LDLR/PLB1/PLA2G4A/ACHE/PON1	5
BP	GO:0006575	cellular modified amino acid metabolic process	7/120	198/18862	0.000276389	0.00144243	0.000740603	SOD1/GSTP1/GSR/PLA2G4A/DIO1/GSTM1/GSTM2	7
BP	GO:1904064	positive regulation of cation transmembrane transport	6/120	141/18862	0.000284914	0.00148466	0.000762288	ADRB2/KCNH2/BAX/EPHB2/DRD1/GSTM2	6
BP	GO:1904036	negative regulation of epithelial cell apoptotic process	4/120	50/18862	0.000286216	0.00148919	0.000764612	PPARA/KDR/HMOX1/ICAM1	4
BP	GO:0060333	interferon-gamma-mediated signaling pathway	5/120	91/18862	0.000288137	0.00149692	0.000768581	PPARG/TP53/STAT1/ICAM1/VCAM1	5
BP	GO:0016137	glycoside metabolic process	3/120	21/18862	0.00030718	0.00157677	0.000809578	AKR1C1/AKR1B1/AKR1C3	3
BP	GO:0019370	leukotriene biosynthetic process	3/120	21/18862	0.00030718	0.00157677	0.000809578	PLA2G4A/LTA4H/ALOX5	3
BP	GO:0035809	regulation of urine volume	3/120	21/18862	0.00030718	0.00157677	0.000809578	DRD2/AKR1B1/HAS2	3
BP	GO:0036119	response to platelet-derived growth factor	3/120	21/18862	0.00030718	0.00157677	0.000809578	CREB1/CCNA2/HAS2	3
BP	GO:0043651	linoleic acid metabolic process	3/120	21/18862	0.00030718	0.00157677	0.000809578	GSTP1/ALOX5/GSTM2	3
BP	GO:0044241	lipid digestion	3/120	21/18862	0.00030718	0.00157677	0.000809578	LDLR/SOAT2/AKR1C1	3
BP	GO:0060965	negative regulation of gene silencing by miRNA	3/120	21/18862	0.00030718	0.00157677	0.000809578	ESR1/PPARG/TP53	3
BP	GO:0061042	vascular wound healing	3/120	21/18862	0.00030718	0.00157677	0.000809578	ADIPOR2/KDR/ALOX5	3
BP	GO:0006636	unsaturated fatty acid biosynthetic process	4/120	51/18862	0.000309058	0.00157932	0.00081089	PTGS2/PTGS1/PLA2G4A/AKR1C3	4
BP	GO:0071715	icosanoid transport	4/120	51/18862	0.000309058	0.00157932	0.00081089	ABCC1/NOS2/PLA2G4A/DRD2	4
BP	GO:0097300	programmed necrotic cell death	4/120	51/18862	0.000309058	0.00157932	0.00081089	BAX/TP53/CASP8/FASLG	4
BP	GO:0007265	Ras protein signal transduction	9/120	338/18862	0.000313243	0.00159833	0.000820649	JUN/TP53/EPHB2/ADRA2A/ADRA1A/CDK2/CDKN1A/MAPK14/CCNA2	9
BP	GO:1901988	negative regulation of cell cycle phase transition	8/120	268/18862	0.000318977	0.00162517	0.000834431	BCL2/CHEK1/BAX/TP53/CDK2/CDKN1A/CDK1/PSMD3	8
BP	GO:0002262	myeloid cell homeostasis	6/120	145/18862	0.000331114	0.00168202	0.000863618	CASP3/SOD1/BAX/MAPK14/STAT1/HMOX1	6
BP	GO:0038127	ERBB signaling pathway	6/120	145/18862	0.000331114	0.00168202	0.000863618	AKT1/MAPK1/MMP9/ADRA2A/FASLG/PRKCA	6
BP	GO:0042632	cholesterol homeostasis	5/120	94/18862	0.000334989	0.00169919	0.000872436	LDLR/APOB/SOAT2/AKR1C1/CES1	5
BP	GO:0007596	blood coagulation	9/120	342/18862	0.000341377	0.00172904	0.00088776	MAPK3/MAPK1/F7/PLA2G4A/EPHB2/ADRA2A/ADRA2C/PRKCA/PLAU	9
BP	GO:0030641	regulation of cellular pH	5/120	95/18862	0.00035182	0.00177224	0.000909943	BCL2/MAPK3/MAPK1/FASLG/CA2	5
BP	GO:0055092	sterol homeostasis	5/120	95/18862	0.00035182	0.00177224	0.000909943	LDLR/APOB/SOAT2/AKR1C1/CES1	5
BP	GO:0009235	cobalamin metabolic process	3/120	22/18862	0.000354036	0.00177224	0.000909943	ABCC1/PRSS1/CTRB1	3
BP	GO:0010888	negative regulation of lipid storage	3/120	22/18862	0.000354036	0.00177224	0.000909943	PPARG/PPARA/CES1	3
BP	GO:0045932	negative regulation of muscle contraction	3/120	22/18862	0.000354036	0.00177224	0.000909943	ADRB2/SOD1/ADRA2C	3
BP	GO:0071404	cellular response to low-density lipoprotein particle stimulus	3/120	22/18862	0.000354036	0.00177224	0.000909943	LDLR/PPARG/CES1	3
BP	GO:1901685	glutathione derivative metabolic process	3/120	22/18862	0.000354036	0.00177224	0.000909943	GSTP1/GSTM1/GSTM2	3
BP	GO:1901687	glutathione derivative biosynthetic process	3/120	22/18862	0.000354036	0.00177224	0.000909943	GSTP1/GSTM1/GSTM2	3
BP	GO:0010332	response to gamma radiation	4/120	53/18862	0.000358618	0.00179257	0.000920378	BCL2/BAX/TP53/CDKN1A	4
BP	GO:0043491	protein kinase B signaling	8/120	273/18862	0.000360926	0.00180148	0.000924956	ESR1/AKT1/PPARA/F7/DRD2/KDR/INSR/AKR1C3	8
BP	GO:0042100	B cell proliferation	5/120	96/18862	0.000369283	0.00184052	0.000944999	BCL2/CASP3/BAX/CDKN1A/AHR	5
BP	GO:0006839	mitochondrial transport	8/120	274/18862	0.000369833	0.00184059	0.000945035	BCL2/BAD/SREBF1/GSK3B/BAX/TP53/MAPK8/CASP8	8
BP	GO:0007599	hemostasis	9/120	346/18862	0.000371569	0.00184655	0.000948097	MAPK3/MAPK1/F7/PLA2G4A/EPHB2/ADRA2A/ADRA2C/PRKCA/PLAU	9
BP	GO:0000082	G1/S transition of mitotic cell cycle	8/120	275/18862	0.000378918	0.00188029	0.000965418	AKT1/BCL2/BAX/TP53/CDK2/CDKN1A/CDK1/CYP1A1	8
BP	GO:0050817	coagulation	9/120	347/18862	0.000379452	0.00188029	0.000965418	MAPK3/MAPK1/F7/PLA2G4A/EPHB2/ADRA2A/ADRA2C/PRKCA/PLAU	9
BP	GO:0000075	cell cycle checkpoint	7/120	209/18862	0.000383245	0.00189361	0.00097226	CHEK1/BAX/TP53/CDK2/CDKN1A/MAPK14/CDK1	7
BP	GO:0016051	carbohydrate biosynthetic process	7/120	209/18862	0.000383245	0.00189361	0.00097226	AKT1/PPARA/GSK3B/HRH1/AKR1B1/HAS2/INSR	7
BP	GO:0010676	positive regulation of cellular carbohydrate metabolic process	4/120	54/18862	0.000385417	0.00190161	0.000976366	AKT1/PPARA/HRH1/INSR	4
BP	GO:0031098	stress-activated protein kinase signaling cascade	8/120	276/18862	0.000388184	0.00191252	0.000981966	AKT1/MAPK3/MAPK1/GSTP1/MAPK8/AKR1B1/MAPK14/IKBKB	8
BP	GO:0070374	positive regulation of ERK1 and ERK2 cascade	7/120	210/18862	0.000394401	0.00194036	0.000996261	MAPK3/ADRA1A/DRD2/OPRM1/PRKCA/KDR/ICAM1	7
BP	GO:0052548	regulation of endopeptidase activity	10/120	426/18862	0.00039562	0.00194357	0.000997912	AKT1/BAD/PPARG/BAX/CASP9/MMP9/TIMP1/CASP8/FASLG/SLPI	10
BP	GO:0043535	regulation of blood vessel endothelial cell migration	6/120	150/18862	0.000396903	0.00194709	0.000999719	PTGS2/AKT1/PPARG/PRKCA/KDR/HMOX1	6
BP	GO:0001964	startle response	3/120	23/18862	0.000405257	0.00197259	0.00101281	SLC6A3/DRD2/DRD1	3
BP	GO:0042738	exogenous drug catabolic process	3/120	23/18862	0.000405257	0.00197259	0.00101281	CYP3A4/CYP1A2/NR1I2	3
BP	GO:0060149	negative regulation of posttranscriptional gene silencing	3/120	23/18862	0.000405257	0.00197259	0.00101281	ESR1/PPARG/TP53	3
BP	GO:0060967	negative regulation of gene silencing by RNA	3/120	23/18862	0.000405257	0.00197259	0.00101281	ESR1/PPARG/TP53	3
BP	GO:1900273	positive regulation of long-term synaptic potentiation	3/120	23/18862	0.000405257	0.00197259	0.00101281	CREB1/EPHB2/DRD2	3
BP	GO:0021761	limbic system development	5/120	98/18862	0.000406168	0.00197259	0.00101281	CASP3/NCOA1/GSK3B/BAX/DRD2	5
BP	GO:0051817	modulation of process of other organism involved in symbiotic interaction	5/120	98/18862	0.000406168	0.00197259	0.00101281	BAD/JUN/RXRA/CASP8/INSR	5
BP	GO:0015980	energy derivation by oxidation of organic compounds	8/120	278/18862	0.000407271	0.00197259	0.00101281	AKT1/CAT/NOS2/GSK3B/TP53/CDK1/CYP1A2/INSR	8
BP	GO:0043542	endothelial cell migration	8/120	278/18862	0.000407271	0.00197259	0.00101281	PTGS2/AKT1/PPARG/DPP4/PRKCA/KDR/HMOX1/CYP1B1	8
BP	GO:2001056	positive regulation of cysteine-type endopeptidase activity	6/120	151/18862	0.000411207	0.00198885	0.00102116	BAD/PPARG/BAX/CASP9/CASP8/FASLG	6
BP	GO:1903428	positive regulation of reactive oxygen species biosynthetic process	4/120	55/18862	0.000413617	0.00199489	0.00102426	PTGS2/AKT1/ICAM1/INSR	4
BP	GO:2000300	regulation of synaptic vesicle exocytosis	4/120	55/18862	0.000413617	0.00199489	0.00102426	GSK3B/ADRA2A/ADRA1A/DRD2	4
BP	GO:0019233	sensory perception of pain	5/120	99/18862	0.00042562	0.00204703	0.00105103	MAPK3/MAPK1/ADRA2C/OPRD1/OPRM1	5
BP	GO:0051588	regulation of neurotransmitter transport	5/120	99/18862	0.00042562	0.00204703	0.00105103	GSK3B/ADRA2A/ADRA1A/DRD2/DRD1	5
BP	GO:0001822	kidney development	8/120	280/18862	0.000427116	0.00205135	0.00105325	BCL2/CAT/BAX/MMP9/CA2/AKR1B1/STAT1/HAS2	8
BP	GO:0045833	negative regulation of lipid metabolic process	5/120	100/18862	0.000445768	0.00213794	0.00109771	AKT1/SOD1/UGT1A1/ADRA2A/AKR1C3	5
BP	GO:0000187	activation of MAPK activity	6/120	154/18862	0.000456548	0.00217748	0.00111801	MAPK3/MAPK1/SOD1/MAPK14/CDK1/INSR	6
BP	GO:0014065	phosphatidylinositol 3-kinase signaling	6/120	154/18862	0.000456548	0.00217748	0.00111801	AKT1/MAPK3/MAPK1/CAT/KDR/INSR	6
BP	GO:1902107	positive regulation of leukocyte differentiation	6/120	154/18862	0.000456548	0.00217748	0.00111801	BAD/JUN/CREB1/CASP8/CA2/PRKCA	6
BP	GO:1903708	positive regulation of hemopoiesis	6/120	154/18862	0.000456548	0.00217748	0.00111801	BAD/JUN/CREB1/CASP8/CA2/PRKCA	6
BP	GO:0062014	negative regulation of small molecule metabolic process	5/120	101/18862	0.000466626	0.00222246	0.0011411	AKT1/SOD1/PPARA/TP53/AKR1C3	5
BP	GO:0002260	lymphocyte homeostasis	4/120	57/18862	0.000474389	0.00225631	0.00115848	AKT1/BCL2/CASP3/BAX	4
BP	GO:0001654	eye development	9/120	359/18862	0.000485328	0.00230196	0.00118192	BCL2/BAX/EPHB2/SLC6A3/DRD2/FASLG/ACHE/CYP1A1/CYP1B1	9
BP	GO:0009615	response to virus	9/120	359/18862	0.000485328	0.00230196	0.00118192	RELA/BCL2/APOB/BAX/CHRM2/MAPK14/IKBKB/STAT1/CYP1A1	9
BP	GO:0044773	mitotic DNA damage checkpoint	5/120	102/18862	0.000488212	0.00230925	0.00118567	BAX/TP53/CDK2/CDKN1A/CDK1	5
BP	GO:0071887	leukocyte apoptotic process	5/120	102/18862	0.000488212	0.00230925	0.00118567	AKT1/CASP3/BAX/TP53/FASLG	5
BP	GO:1901990	regulation of mitotic cell cycle phase transition	10/120	439/18862	0.000500326	0.0023633	0.00121342	AKT1/BCL2/CHEK1/BAX/TP53/CDK2/CDKN1A/CDK1/CYP1A1/PSMD3	10
BP	GO:0030168	platelet activation	6/120	157/18862	0.000505698	0.0023854	0.00122476	MAPK3/MAPK1/PLA2G4A/ADRA2A/ADRA2C/PRKCA	6
BP	GO:2000351	regulation of endothelial cell apoptotic process	4/120	58/18862	0.000507044	0.00238846	0.00122634	FASLG/KDR/ICAM1/AKR1C3	4
BP	GO:0006576	cellular biogenic amine metabolic process	5/120	103/18862	0.00051054	0.00239835	0.00123141	SLC6A3/DRD2/DRD1/AKR1B1/MAOB	5
BP	GO:0006885	regulation of pH	5/120	103/18862	0.00051054	0.00239835	0.00123141	BCL2/MAPK3/MAPK1/FASLG/CA2	5
BP	GO:0072001	renal system development	8/120	288/18862	0.000514521	0.00241375	0.00123932	BCL2/CAT/BAX/MMP9/CA2/AKR1B1/STAT1/HAS2	8
BP	GO:0002068	glandular epithelial cell development	3/120	25/18862	0.000521448	0.00242636	0.00124579	FASN/BAD/GSK3B	3
BP	GO:0002092	positive regulation of receptor internalization	3/120	25/18862	0.000521448	0.00242636	0.00124579	DRD2/SELE/INSR	3
BP	GO:0035902	response to immobilization stress	3/120	25/18862	0.000521448	0.00242636	0.00124579	PPARG/CYP1A2/CYP1A1	3
BP	GO:0042537	benzene-containing compound metabolic process	3/120	25/18862	0.000521448	0.00242636	0.00124579	UGT1A1/GSTM1/GSTM2	3
BP	GO:0042737	drug catabolic process	3/120	25/18862	0.000521448	0.00242636	0.00124579	CYP3A4/CYP1A2/NR1I2	3
BP	GO:0051123	RNA polymerase II preinitiation complex assembly	3/120	25/18862	0.000521448	0.00242636	0.00124579	ESR1/TP53/CREB1	3
BP	GO:0044106	cellular amine metabolic process	6/120	158/18862	0.000522966	0.00243013	0.00124773	SLC6A3/DRD2/DRD1/AKR1B1/MAOB/PSMD3	6
BP	GO:0150063	visual system development	9/120	363/18862	0.0005256	0.00243907	0.00125232	BCL2/BAX/EPHB2/SLC6A3/DRD2/FASLG/ACHE/CYP1A1/CYP1B1	9
BP	GO:0006874	cellular calcium ion homeostasis	10/120	442/18862	0.000527504	0.0024446	0.00125516	ESR1/BCL2/BAX/ADRA1A/ADRA1B/DRD2/DRD1/FASLG/ADRA1D/GSTM2	10
BP	GO:0010720	positive regulation of cell development	8/120	290/18862	0.000538497	0.00249218	0.00127959	RELA/BCL2/BAD/PPARG/EPHB2/DRD2/OPRM1/HAS2	8
BP	GO:0007093	mitotic cell cycle checkpoint	6/120	159/18862	0.000540689	0.00249492	0.00128099	CHEK1/BAX/TP53/CDK2/CDKN1A/CDK1	6
BP	GO:0045428	regulation of nitric oxide biosynthetic process	4/120	59/18862	0.000541268	0.00249492	0.00128099	PTGS2/AKT1/ICAM1/INSR	4
BP	GO:0046324	regulation of glucose import	4/120	59/18862	0.000541268	0.00249492	0.00128099	AKT1/ADIPOR2/MAPK14/INSR	4
BP	GO:0019395	fatty acid oxidation	5/120	105/18862	0.000557494	0.00256626	0.00131763	AKT1/PPARG/PPARA/ADIPOR2/MAPK14	5
BP	GO:0050728	negative regulation of inflammatory response	6/120	160/18862	0.000558876	0.00256918	0.00131913	LDLR/SOD1/PPARG/GSTP1/PPARA/ALOX5	6
BP	GO:0045862	positive regulation of proteolysis	9/120	367/18862	0.00056858	0.0026103	0.00134024	AKT1/BAD/PPARG/GSK3B/BAX/CASP9/ADRA2A/CASP8/FASLG	9
BP	GO:0010632	regulation of epithelial cell migration	8/120	293/18862	0.000576152	0.00263533	0.00135309	PTGS2/AKT1/PPARG/MMP9/PRKCA/KDR/HMOX1/HAS2	8
BP	GO:0016239	positive regulation of macroautophagy	4/120	60/18862	0.000577103	0.00263533	0.00135309	ADRB2/MAPK3/KDR/HMOX1	4
BP	GO:0050994	regulation of lipid catabolic process	4/120	60/18862	0.000577103	0.00263533	0.00135309	AKT1/LDLR/PPARA/ADRA2A	4
BP	GO:0071384	cellular response to corticosteroid stimulus	4/120	60/18862	0.000577103	0.00263533	0.00135309	GSTP1/UGT1A1/ICAM1/AKR1C3	4
BP	GO:0030330	DNA damage response, signal transduction by p53 class mediator	5/120	106/18862	0.000582152	0.00265112	0.0013612	BAX/TP53/CDK2/CDKN1A/CDK1	5
BP	GO:0044774	mitotic DNA integrity checkpoint	5/120	106/18862	0.000582152	0.00265112	0.0013612	BAX/TP53/CDK2/CDKN1A/CDK1	5
BP	GO:0016570	histone modification	10/120	448/18862	0.000585547	0.00265112	0.0013612	MAPK3/SREBF1/NCOA1/CHEK1/TP53/MAPK8/CDK2/PRKCA/CCNA2/CDK1	10
BP	GO:0006706	steroid catabolic process	3/120	26/18862	0.000586737	0.00265112	0.0013612	CYP19A1/CYP3A4/CYP1A2	3
BP	GO:0009651	response to salt stress	3/120	26/18862	0.000586737	0.00265112	0.0013612	BAX/TP53/AKR1B1	3
BP	GO:0018904	ether metabolic process	3/120	26/18862	0.000586737	0.00265112	0.0013612	FASN/PLA2G4A/ALOX5	3
BP	GO:0033598	mammary gland epithelial cell proliferation	3/120	26/18862	0.000586737	0.00265112	0.0013612	ESR1/MAPK1/BAX	3
BP	GO:0051953	negative regulation of amine transport	3/120	26/18862	0.000586737	0.00265112	0.0013612	ADRA2A/ADRA2C/DRD2	3
BP	GO:0048880	sensory system development	9/120	369/18862	0.000591127	0.00266745	0.00136958	BCL2/BAX/EPHB2/SLC6A3/DRD2/FASLG/ACHE/CYP1A1/CYP1B1	9
BP	GO:0055088	lipid homeostasis	6/120	162/18862	0.000596675	0.00268895	0.00138062	LDLR/PPARG/APOB/SOAT2/AKR1C1/CES1	6
BP	GO:0048640	negative regulation of developmental growth	5/120	107/18862	0.000607619	0.00273111	0.00140226	ADRB2/PPARA/ADRB1/SLC6A4/CDKN1A	5
BP	GO:2000278	regulation of DNA biosynthetic process	5/120	107/18862	0.000607619	0.00273111	0.00140226	MAPK3/MAPK1/PPARG/TP53/CDKN1A	5
BP	GO:0030888	regulation of B cell proliferation	4/120	61/18862	0.000614591	0.00275164	0.0014128	BCL2/CASP3/CDKN1A/AHR	4
BP	GO:0046824	positive regulation of nucleocytoplasmic transport	4/120	61/18862	0.000614591	0.00275164	0.0014128	MAPK1/GSK3B/TP53/MAPK14	4
BP	GO:0080164	regulation of nitric oxide metabolic process	4/120	61/18862	0.000614591	0.00275164	0.0014128	PTGS2/AKT1/ICAM1/INSR	4
BP	GO:0051348	negative regulation of transferase activity	8/120	296/18862	0.000615911	0.00275213	0.00141306	AKT1/CASP3/PPARG/GSTP1/GSK3B/TP53/EPHB2/CDKN1A	8
BP	GO:0030324	lung development	6/120	163/18862	0.000616304	0.00275213	0.00141306	PGR/MAPK3/MAPK1/SREBF1/CREB1/CYP1A2	6
BP	GO:0071156	regulation of cell cycle arrest	5/120	108/18862	0.000633914	0.00282709	0.00145155	BAX/TP53/CDK2/CDKN1A/CDK1	5
BP	GO:0055074	calcium ion homeostasis	10/120	454/18862	0.000648792	0.00288969	0.00148369	ESR1/BCL2/BAX/ADRA1A/ADRA1B/DRD2/DRD1/FASLG/ADRA1D/GSTM2	10
BP	GO:0052547	regulation of peptidase activity	10/120	455/18862	0.000659863	0.00293288	0.00150586	AKT1/BAD/PPARG/BAX/CASP9/MMP9/TIMP1/CASP8/FASLG/SLPI	10
BP	GO:0043618	regulation of transcription from RNA polymerase II promoter in response to stress	5/120	109/18862	0.000661052	0.00293288	0.00150586	CHEK1/JUN/TP53/HMOX1/PSMD3	5
BP	GO:1904659	glucose transmembrane transport	5/120	109/18862	0.000661052	0.00293288	0.00150586	AKT1/ADIPOR2/MAPK14/SLC2A4/INSR	5
BP	GO:0043406	positive regulation of MAP kinase activity	7/120	230/18862	0.000677862	0.00299585	0.00153819	MAPK3/MAPK1/SOD1/ADRA2A/MAPK14/CDK1/INSR	7
BP	GO:0044242	cellular lipid catabolic process	7/120	230/18862	0.000677862	0.00299585	0.00153819	AKT1/LDLR/APOB/PPARA/PLA2G4A/CYP1B1/AKR1C3	7
BP	GO:0098657	import into cell	7/120	230/18862	0.000677862	0.00299585	0.00153819	AKT1/KCNH2/SLC6A2/SLC6A3/SLC6A4/DRD2/DRD1	7
BP	GO:0006081	cellular aldehyde metabolic process	4/120	63/18862	0.000694697	0.00305845	0.00157033	RELA/AKR1C1/CYP1B1/AKR1C3	4
BP	GO:0035690	cellular response to drug	4/120	63/18862	0.000694697	0.00305845	0.00157033	NCOA1/KCNH2/NOS2/TP53	4
BP	GO:0048662	negative regulation of smooth muscle cell proliferation	4/120	63/18862	0.000694697	0.00305845	0.00157033	PPARG/GSTP1/CDKN1A/HMOX1	4
BP	GO:0030323	respiratory tube development	6/120	167/18862	0.000699884	0.00307734	0.00158003	PGR/MAPK3/MAPK1/SREBF1/CREB1/CYP1A2	6
BP	GO:0022612	gland morphogenesis	5/120	111/18862	0.000717929	0.00314862	0.00161663	AR/PGR/ESR1/BCL2/BAX	5
BP	GO:1903959	regulation of anion transmembrane transport	5/120	111/18862	0.000717929	0.00314862	0.00161663	AKT1/ADIPOR2/CA2/MAPK14/INSR	5
BP	GO:0016569	covalent chromatin modification	10/120	461/18862	0.000729622	0.00318796	0.00163683	MAPK3/SREBF1/NCOA1/CHEK1/TP53/MAPK8/CDK2/PRKCA/CCNA2/CDK1	10
BP	GO:0001782	B cell homeostasis	3/120	28/18862	0.000732469	0.00318796	0.00163683	BCL2/CASP3/BAX	3
BP	GO:0001893	maternal placenta development	3/120	28/18862	0.000732469	0.00318796	0.00163683	AKT1/MAPK3/MAPK1	3
BP	GO:0008299	isoprenoid biosynthetic process	3/120	28/18862	0.000732469	0.00318796	0.00163683	HMGCR/CYP1A1/AKR1C3	3
BP	GO:0031063	regulation of histone deacetylation	3/120	28/18862	0.000732469	0.00318796	0.00163683	SREBF1/TP53/MAPK8	3
BP	GO:0060603	mammary gland duct morphogenesis	3/120	28/18862	0.000732469	0.00318796	0.00163683	AR/PGR/ESR1	3
BP	GO:0033344	cholesterol efflux	4/120	64/18862	0.0007374	0.0032013	0.00164368	APOB/SOAT2/CES1/PON1	4
BP	GO:0072577	endothelial cell apoptotic process	4/120	64/18862	0.0007374	0.0032013	0.00164368	FASLG/KDR/ICAM1/AKR1C3	4
BP	GO:0008645	hexose transmembrane transport	5/120	112/18862	0.000747703	0.00323785	0.00166244	AKT1/ADIPOR2/MAPK14/SLC2A4/INSR	5
BP	GO:0051209	release of sequestered calcium ion into cytosol	5/120	112/18862	0.000747703	0.00323785	0.00166244	BAX/DRD2/DRD1/FASLG/GSTM2	5
BP	GO:0042176	regulation of protein catabolic process	9/120	383/18862	0.000770371	0.0033318	0.00171069	RELA/AKT1/LDLR/HMGCR/NOS2/GSK3B/TIMP1/ADRA2A/PSMD3	9
BP	GO:0030518	intracellular steroid hormone receptor signaling pathway	5/120	113/18862	0.00077839	0.00335803	0.00172415	AR/NR3C2/PGR/ESR1/ESR2	5
BP	GO:0051283	negative regulation of sequestering of calcium ion	5/120	113/18862	0.00077839	0.00335803	0.00172415	BAX/DRD2/DRD1/FASLG/GSTM2	5
BP	GO:0034381	plasma lipoprotein particle clearance	4/120	65/18862	0.000781927	0.00336483	0.00172764	LDLR/APOB/SOAT2/HMOX1	4
BP	GO:0070265	necrotic cell death	4/120	65/18862	0.000781927	0.00336483	0.00172764	BAX/TP53/CASP8/FASLG	4
BP	GO:0031348	negative regulation of defense response	7/120	236/18862	0.000788688	0.00338968	0.0017404	LDLR/SOD1/PPARG/GSTP1/PPARA/DRD2/ALOX5	7
BP	GO:0001659	temperature homeostasis	6/120	171/18862	0.000791988	0.00339674	0.00174403	PTGS2/ADRB2/ADIPOR2/ADRB1/DRD2/ACHE	6
BP	GO:0060249	anatomical structure homeostasis	10/120	466/18862	0.00079231	0.00339674	0.00174403	ADRB2/BCL2/MAPK3/MAPK1/SOD1/BAX/SLC6A2/CA2/PRKCA/AKR1B1	10
BP	GO:0015749	monosaccharide transmembrane transport	5/120	114/18862	0.000810008	0.00346471	0.00177893	AKT1/ADIPOR2/MAPK14/SLC2A4/INSR	5
BP	GO:0014072	response to isoquinoline alkaloid	3/120	29/18862	0.000813209	0.00346471	0.00177893	RELA/DRD2/OPRM1	3
BP	GO:0043278	response to morphine	3/120	29/18862	0.000813209	0.00346471	0.00177893	RELA/DRD2/OPRM1	3
BP	GO:0060055	angiogenesis involved in wound healing	3/120	29/18862	0.000813209	0.00346471	0.00177893	ADIPOR2/KDR/ALOX5	3
BP	GO:0060261	positive regulation of transcription initiation from RNA polymerase II promoter	3/120	29/18862	0.000813209	0.00346471	0.00177893	ESR1/TP53/CREB1	3
BP	GO:2000272	negative regulation of signaling receptor activity	4/120	66/18862	0.00082832	0.00352472	0.00180974	PPARG/PPARA/ESR2/EPHB2	4
BP	GO:0030004	cellular monovalent inorganic cation homeostasis	5/120	115/18862	0.000842575	0.00357652	0.00183633	BCL2/MAPK3/MAPK1/FASLG/CA2	5
BP	GO:0051282	regulation of sequestering of calcium ion	5/120	115/18862	0.000842575	0.00357652	0.00183633	BAX/DRD2/DRD1/FASLG/GSTM2	5
BP	GO:0016049	cell growth	10/120	470/18862	0.000845602	0.00358493	0.00184065	AKT1/BCL2/PPARG/PPARA/ADIPOR2/ESR2/GSK3B/TP53/ADRA1A/CDKN1A	10
BP	GO:0006814	sodium ion transport	7/120	239/18862	0.000849233	0.00358764	0.00184204	ADRB2/AKT1/SCN5A/SLC6A2/SLC6A3/SLC6A4/DRD2	7
BP	GO:0038093	Fc receptor signaling pathway	7/120	239/18862	0.000849233	0.00358764	0.00184204	RELA/MAPK3/MAPK1/JUN/MAPK8/IKBKB/PSMD3	7
BP	GO:0016236	macroautophagy	8/120	311/18862	0.000849375	0.00358764	0.00184204	ADRB2/AKT1/MAPK3/CASP3/TP53/MAPK8/KDR/HMOX1	8
BP	GO:0034219	carbohydrate transmembrane transport	5/120	116/18862	0.000876108	0.0036846	0.00189183	AKT1/ADIPOR2/MAPK14/SLC2A4/INSR	5
BP	GO:0019226	transmission of nerve impulse	4/120	67/18862	0.000876622	0.0036846	0.00189183	SOD1/SCN5A/CHRM5/DRD1	4
BP	GO:0032922	circadian regulation of gene expression	4/120	67/18862	0.000876622	0.0036846	0.00189183	NCOA2/PPARA/DRD2/AHR	4
BP	GO:1905953	negative regulation of lipid localization	4/120	67/18862	0.000876622	0.0036846	0.00189183	AKT1/PPARG/PPARA/CES1	4
BP	GO:0043534	blood vessel endothelial cell migration	6/120	175/18862	0.000893192	0.00374508	0.00192288	PTGS2/AKT1/PPARG/PRKCA/KDR/HMOX1	6
BP	GO:0048771	tissue remodeling	6/120	175/18862	0.000893192	0.00374508	0.00192288	ADRB2/BAX/TP53/TIMP1/CA2/PRKCA	6
BP	GO:0001975	response to amphetamine	3/120	30/18862	0.000899391	0.00374819	0.00192448	SOD1/DRD2/ICAM1	3
BP	GO:0005979	regulation of glycogen biosynthetic process	3/120	30/18862	0.000899391	0.00374819	0.00192448	AKT1/GSK3B/INSR	3
BP	GO:0008209	androgen metabolic process	3/120	30/18862	0.000899391	0.00374819	0.00192448	ESR1/CYP19A1/CYP3A4	3
BP	GO:0010962	regulation of glucan biosynthetic process	3/120	30/18862	0.000899391	0.00374819	0.00192448	AKT1/GSK3B/INSR	3
BP	GO:0046685	response to arsenic-containing substance	3/120	30/18862	0.000899391	0.00374819	0.00192448	CDKN1A/HMOX1/CYP1A1	3
BP	GO:0030534	adult behavior	5/120	117/18862	0.000910626	0.00379041	0.00194615	PPARA/OPRD1/DRD2/OPRM1/DRD1	5
BP	GO:0048167	regulation of synaptic plasticity	6/120	176/18862	0.000919984	0.00382473	0.00196377	MAPK1/GSK3B/CREB1/EPHB2/DRD2/HRH1	6
BP	GO:0008306	associative learning	4/120	68/18862	0.000926877	0.00383944	0.00197133	CREB1/DRD2/DRD1/HRH1	4
BP	GO:0045685	regulation of glial cell differentiation	4/120	68/18862	0.000926877	0.00383944	0.00197133	RELA/LDLR/PPARG/CDK1	4
BP	GO:1900015	regulation of cytokine production involved in inflammatory response	4/120	68/18862	0.000926877	0.00383944	0.00197133	PPARA/NOS2/MAPK14/ALOX5	4
BP	GO:0002761	regulation of myeloid leukocyte differentiation	5/120	118/18862	0.000946147	0.00390513	0.00200506	JUN/CREB1/CASP8/CA2/PRKCA	5
BP	GO:0043500	muscle adaptation	5/120	118/18862	0.000946147	0.00390513	0.00200506	PPARA/SCN5A/ADRA1A/PRKCA/HMOX1	5
BP	GO:0051101	regulation of DNA binding	5/120	118/18862	0.000946147	0.00390513	0.00200506	PPARG/MMP9/JUN/MAPK8/HMOX1	5
BP	GO:1901796	regulation of signal transduction by p53 class mediator	6/120	177/18862	0.000947391	0.00390557	0.00200528	AKT1/BCL2/CHEK1/TP53/CDK2/MAPK14	6
BP	GO:0090596	sensory organ morphogenesis	7/120	244/18862	0.00095825	0.0039456	0.00202584	BCL2/MAPK3/MAPK1/SOD1/BAX/EPHB2/FASLG	7
BP	GO:1901987	regulation of cell cycle phase transition	10/120	478/18862	0.000961067	0.00395246	0.00202936	AKT1/BCL2/CHEK1/BAX/TP53/CDK2/CDKN1A/CDK1/CYP1A1/PSMD3	10
BP	GO:0022900	electron transport chain	6/120	178/18862	0.000975422	0.0040067	0.00205721	CYP19A1/GSR/AKR1B1/MAOB/CDK1/CYP1A2	6
BP	GO:0002534	cytokine production involved in inflammatory response	4/120	69/18862	0.000979126	0.00401711	0.00206255	PPARA/NOS2/MAPK14/ALOX5	4
BP	GO:0051208	sequestering of calcium ion	5/120	119/18862	0.000982688	0.00402691	0.00206758	BAX/DRD2/DRD1/FASLG/GSTM2	5
BP	GO:0034405	response to fluid shear stress	3/120	31/18862	0.000991156	0.00405487	0.00208194	AKT1/CA2/HAS2	3
BP	GO:0072503	cellular divalent inorganic cation homeostasis	10/120	480/18862	0.000991872	0.00405487	0.00208194	ESR1/BCL2/BAX/ADRA1A/ADRA1B/DRD2/DRD1/FASLG/ADRA1D/GSTM2	10
BP	GO:0034605	cellular response to heat	5/120	120/18862	0.00102027	0.00416599	0.00213899	MAPK3/MAPK1/GSK3B/CDKN1A/HMOX1	5
BP	GO:0051896	regulation of protein kinase B signaling	7/120	247/18862	0.00102877	0.00419574	0.00215427	ESR1/AKT1/PPARA/F7/DRD2/INSR/AKR1C3	7
BP	GO:0071347	cellular response to interleukin-1	6/120	180/18862	0.0010334	0.0042096	0.00216138	RELA/MAPK3/IKBKB/ICAM1/HAS2/PSMD3	6
BP	GO:0045930	negative regulation of mitotic cell cycle	8/120	321/18862	0.00104116	0.00423619	0.00217504	BCL2/CHEK1/BAX/TP53/CDK2/CDKN1A/CDK1/PSMD3	8
BP	GO:0043312	neutrophil degranulation	10/120	485/18862	0.00107245	0.00435833	0.00223775	MAPK1/CAT/GSTP1/MMP9/PLAU/LTA4H/MAPK14/ALOX5/PSMD3/SLPI	10
BP	GO:0007616	long-term memory	3/120	32/18862	0.00108864	0.00439754	0.00225788	LDLR/DRD2/SLC2A4	3
BP	GO:0010165	response to X-ray	3/120	32/18862	0.00108864	0.00439754	0.00225788	CASP3/TP53/CDKN1A	3
BP	GO:0010743	regulation of macrophage derived foam cell differentiation	3/120	32/18862	0.00108864	0.00439754	0.00225788	PPARG/APOB/PPARA	3
BP	GO:0048384	retinoic acid receptor signaling pathway	3/120	32/18862	0.00108864	0.00439754	0.00225788	PPARG/RXRA/AKR1C3	3
BP	GO:0033692	cellular polysaccharide biosynthetic process	4/120	71/18862	0.00108978	0.00439754	0.00225788	AKT1/GSK3B/HAS2/INSR	4
BP	GO:0070227	lymphocyte apoptotic process	4/120	71/18862	0.00108978	0.00439754	0.00225788	AKT1/BAX/TP53/FASLG	4
BP	GO:0010950	positive regulation of endopeptidase activity	6/120	182/18862	0.00109399	0.00440934	0.00226394	BAD/PPARG/BAX/CASP9/CASP8/FASLG	6
BP	GO:0002283	neutrophil activation involved in immune response	10/120	488/18862	0.00112332	0.00452225	0.00232191	MAPK1/CAT/GSTP1/MMP9/PLAU/LTA4H/MAPK14/ALOX5/PSMD3/SLPI	10
BP	GO:0051224	negative regulation of protein transport	5/120	123/18862	0.00113943	0.00458172	0.00235245	HMGCR/SREBF1/ADRA2A/DRD2/OPRM1	5
BP	GO:0015909	long-chain fatty acid transport	4/120	72/18862	0.00114827	0.00460651	0.00236517	AKT1/PPARG/PLA2G4A/DRD2	4
BP	GO:0033627	cell adhesion mediated by integrin	4/120	72/18862	0.00114827	0.00460651	0.00236517	DPP4/PLAU/ICAM1/CYP1B1	4
BP	GO:0001558	regulation of cell growth	9/120	406/18862	0.00115951	0.00464618	0.00238554	AKT1/BCL2/PPARG/PPARA/ADIPOR2/ESR2/GSK3B/TP53/CDKN1A	9
BP	GO:0046320	regulation of fatty acid oxidation	3/120	33/18862	0.00119198	0.00476513	0.00244661	AKT1/PPARG/PPARA	3
BP	GO:1901020	negative regulation of calcium ion transmembrane transporter activity	3/120	33/18862	0.00119198	0.00476513	0.00244661	ADRA2A/DRD2/GSTM2	3
BP	GO:0006898	receptor-mediated endocytosis	8/120	328/18862	0.00119496	0.00477149	0.00244988	ADRB2/LDLR/APOB/CD163/DRD2/ACHE/SELE/INSR	8
BP	GO:0031334	positive regulation of protein-containing complex assembly	7/120	254/18862	0.00120926	0.00482299	0.00247633	ESR1/GSK3B/BAX/TP53/CREB1/MMP1/ICAM1	7
BP	GO:0001763	morphogenesis of a branching structure	6/120	186/18862	0.00122332	0.00487342	0.00250222	AR/PGR/ESR1/BCL2/DRD2/KDR	6
BP	GO:0031330	negative regulation of cellular catabolic process	7/120	255/18862	0.00123695	0.004922	0.00252716	AKT1/BCL2/TP53/TIMP1/ADRA1A/MAPK14/HMOX1	7
BP	GO:1903131	mononuclear cell differentiation	9/120	411/18862	0.00126223	0.00501678	0.00257582	BCL2/FASN/BAD/SOD1/PPARG/BAX/JUN/TP53/VCAM1	9
BP	GO:2001235	positive regulation of apoptotic signaling pathway	5/120	126/18862	0.0012686	0.00503628	0.00258583	BCL2/BAD/SOD1/BAX/TP53	5
BP	GO:0007422	peripheral nervous system development	4/120	74/18862	0.0012718	0.00504313	0.00258935	RELA/AKT1/SOD1/CDK1	4
BP	GO:0048568	embryonic organ development	9/120	412/18862	0.00128363	0.00508418	0.00261043	AKT1/MAPK3/MAPK1/SOD1/NCOA1/TP53/EPHB2/CASP8/KDR	9
BP	GO:0060541	respiratory system development	6/120	188/18862	0.00129222	0.00511233	0.00262488	PGR/MAPK3/MAPK1/SREBF1/CREB1/CYP1A2	6
BP	GO:0090050	positive regulation of cell migration involved in sprouting angiogenesis	3/120	34/18862	0.0013013	0.00513638	0.00263723	PTGS2/KDR/HMOX1	3
BP	GO:1901661	quinone metabolic process	3/120	34/18862	0.0013013	0.00513638	0.00263723	AKR1C1/AKR1B1/AKR1C3	3
BP	GO:0014066	regulation of phosphatidylinositol 3-kinase signaling	5/120	127/18862	0.00131397	0.00517452	0.00265681	MAPK3/MAPK1/CAT/KDR/INSR	5
BP	GO:1904950	negative regulation of establishment of protein localization	5/120	127/18862	0.00131397	0.00517452	0.00265681	HMGCR/SREBF1/ADRA2A/DRD2/OPRM1	5
BP	GO:0045637	regulation of myeloid cell differentiation	7/120	258/18862	0.00132302	0.00520418	0.00267204	JUN/CREB1/CASP8/CA2/PRKCA/MAPK14/STAT1	7
BP	GO:0002446	neutrophil mediated immunity	10/120	499/18862	0.00132706	0.00520814	0.00267407	MAPK1/CAT/GSTP1/MMP9/PLAU/LTA4H/MAPK14/ALOX5/PSMD3/SLPI	10
BP	GO:0072507	divalent inorganic cation homeostasis	10/120	499/18862	0.00132706	0.00520814	0.00267407	ESR1/BCL2/BAX/ADRA1A/ADRA1B/DRD2/DRD1/FASLG/ADRA1D/GSTM2	10
BP	GO:0055117	regulation of cardiac muscle contraction	4/120	75/18862	0.00133692	0.00523486	0.00268779	SCN5A/ADRA1A/ADRA1B/GSTM2	4
BP	GO:0072332	intrinsic apoptotic signaling pathway by p53 class mediator	4/120	75/18862	0.00133692	0.00523486	0.00268779	BCL2/BAX/TP53/CDKN1A	4
BP	GO:0042119	neutrophil activation	10/120	500/18862	0.00134699	0.00526828	0.00270495	MAPK1/CAT/GSTP1/MMP9/PLAU/LTA4H/MAPK14/ALOX5/PSMD3/SLPI	10
BP	GO:1903706	regulation of hemopoiesis	9/120	415/18862	0.0013496	0.00527249	0.00270712	BAD/SOD1/JUN/CREB1/CASP8/CA2/PRKCA/MAPK14/STAT1	9
BP	GO:0009746	response to hexose	6/120	190/18862	0.00136406	0.00532293	0.00273301	CASP3/BAD/SREBF1/ADIPOR2/ADRA2A/ICAM1	6
BP	GO:0045765	regulation of angiogenesis	8/120	335/18862	0.00136639	0.00532597	0.00273458	PPARG/FASLG/PRKCA/KDR/STAT1/HMOX1/CYP1B1/ALOX5	8
BP	GO:0001894	tissue homeostasis	7/120	260/18862	0.00138296	0.00538443	0.00276459	ADRB2/BCL2/SOD1/BAX/CA2/PRKCA/AKR1B1	7
BP	GO:0009791	post-embryonic development	4/120	76/18862	0.00140433	0.00546146	0.00280414	BCL2/APOB/BAX/CYP1A2	4
BP	GO:0051403	stress-activated MAPK cascade	7/120	261/18862	0.00141371	0.00548482	0.00281613	AKT1/MAPK3/MAPK1/GSTP1/MAPK8/MAPK14/IKBKB	7
BP	GO:0016242	negative regulation of macroautophagy	3/120	35/18862	0.00141673	0.00548482	0.00281613	AKT1/TP53/HMOX1	3
BP	GO:0046676	negative regulation of insulin secretion	3/120	35/18862	0.00141673	0.00548482	0.00281613	SREBF1/ADRA2A/DRD2	3
BP	GO:0060260	regulation of transcription initiation from RNA polymerase II promoter	3/120	35/18862	0.00141673	0.00548482	0.00281613	ESR1/TP53/CREB1	3
BP	GO:0048015	phosphatidylinositol-mediated signaling	6/120	192/18862	0.00143891	0.00556442	0.002857	AKT1/MAPK3/MAPK1/CAT/KDR/INSR	6
BP	GO:1900180	regulation of protein localization to nucleus	5/120	130/18862	0.00145729	0.00562917	0.00289025	AKT1/MAPK1/GSK3B/MAPK14/CDK1	5
BP	GO:0010827	regulation of glucose transmembrane transport	4/120	77/18862	0.00147408	0.00568124	0.00291699	AKT1/ADIPOR2/MAPK14/INSR	4
BP	GO:0048678	response to axon injury	4/120	77/18862	0.00147408	0.00568124	0.00291699	BCL2/SOD1/BAX/DRD2	4
BP	GO:0061041	regulation of wound healing	5/120	131/18862	0.00150753	0.00580364	0.00297983	F7/EPHB2/ADRA2A/PLAU/ALOX5	5
BP	GO:1901342	regulation of vasculature development	8/120	341/18862	0.00152844	0.00587755	0.00301778	PPARG/FASLG/PRKCA/KDR/STAT1/HMOX1/CYP1B1/ALOX5	8
BP	GO:0030224	monocyte differentiation	3/120	36/18862	0.00153839	0.00588945	0.00302389	FASN/PPARG/JUN	3
BP	GO:0031572	G2 DNA damage checkpoint	3/120	36/18862	0.00153839	0.00588945	0.00302389	CHEK1/CDKN1A/CDK1	3
BP	GO:0051930	regulation of sensory perception of pain	3/120	36/18862	0.00153839	0.00588945	0.00302389	ADRA2C/OPRD1/OPRM1	3
BP	GO:2000310	regulation of NMDA receptor activity	3/120	36/18862	0.00153839	0.00588945	0.00302389	EPHB2/OPRM1/GRIA2	3
BP	GO:0000271	polysaccharide biosynthetic process	4/120	78/18862	0.00154621	0.00591279	0.00303587	AKT1/GSK3B/HAS2/INSR	4
BP	GO:0010595	positive regulation of endothelial cell migration	5/120	132/18862	0.00155903	0.00595518	0.00305763	PTGS2/AKT1/PRKCA/KDR/HMOX1	5
BP	GO:0034329	cell junction assembly	9/120	425/18862	0.00158953	0.00606495	0.003114	BCL2/EPHB2/DRD2/GABRA1/DRD1/ACHE/PRKCA/KDR/IKBKB	9
BP	GO:0048017	inositol lipid-mediated signaling	6/120	196/18862	0.00159797	0.00609038	0.00312705	AKT1/MAPK3/MAPK1/CAT/KDR/INSR	6
BP	GO:0001776	leukocyte homeostasis	4/120	79/18862	0.00162076	0.00616356	0.00316463	AKT1/BCL2/CASP3/BAX	4
BP	GO:0001892	embryonic placenta development	4/120	79/18862	0.00162076	0.00616356	0.00316463	AKT1/MAPK1/NCOA1/CASP8	4
BP	GO:0097553	calcium ion transmembrane import into cytosol	5/120	134/18862	0.0016659	0.00628842	0.00322874	BAX/DRD2/DRD1/FASLG/GSTM2	5
BP	GO:0033762	response to glucagon	3/120	37/18862	0.00166641	0.00628842	0.00322874	SREBF1/CREB1/CCNA2	3
BP	GO:0044818	mitotic G2/M transition checkpoint	3/120	37/18862	0.00166641	0.00628842	0.00322874	CHEK1/CDKN1A/CDK1	3
BP	GO:0051931	regulation of sensory perception	3/120	37/18862	0.00166641	0.00628842	0.00322874	ADRA2C/OPRD1/OPRM1	3
BP	GO:0060969	negative regulation of gene silencing	3/120	37/18862	0.00166641	0.00628842	0.00322874	ESR1/PPARG/TP53	3
BP	GO:0070873	regulation of glycogen metabolic process	3/120	37/18862	0.00166641	0.00628842	0.00322874	AKT1/GSK3B/INSR	3
BP	GO:0070897	transcription preinitiation complex assembly	3/120	37/18862	0.00166641	0.00628842	0.00322874	ESR1/TP53/CREB1	3
BP	GO:0019722	calcium-mediated signaling	6/120	198/18862	0.00168236	0.00634161	0.00325605	GSK3B/CHRM3/KDR/SELE/VCAM1/GSTM2	6
BP	GO:0060048	cardiac muscle contraction	5/120	135/18862	0.00172131	0.00645072	0.00331207	SCN5A/KCNH2/ADRA1A/ADRA1B/GSTM2	5
BP	GO:0001820	serotonin secretion	2/120	10/18862	0.00174699	0.00645072	0.00331207	SLC6A4/MAOB	2
BP	GO:0002024	diet induced thermogenesis	2/120	10/18862	0.00174699	0.00645072	0.00331207	ADRB2/ADRB1	2
BP	GO:0008611	ether lipid biosynthetic process	2/120	10/18862	0.00174699	0.00645072	0.00331207	FASN/PLA2G4A	2
BP	GO:0019614	catechol-containing compound catabolic process	2/120	10/18862	0.00174699	0.00645072	0.00331207	SLC6A3/MAOB	2
BP	GO:0021892	cerebral cortex GABAergic interneuron differentiation	2/120	10/18862	0.00174699	0.00645072	0.00331207	DRD2/DRD1	2
BP	GO:0034776	response to histamine	2/120	10/18862	0.00174699	0.00645072	0.00331207	DRD2/HRH1	2
BP	GO:0040015	negative regulation of multicellular organism growth	2/120	10/18862	0.00174699	0.00645072	0.00331207	ADRB2/ADRB1	2
BP	GO:0042135	neurotransmitter catabolic process	2/120	10/18862	0.00174699	0.00645072	0.00331207	ACHE/MAOB	2
BP	GO:0042424	catecholamine catabolic process	2/120	10/18862	0.00174699	0.00645072	0.00331207	SLC6A3/MAOB	2
BP	GO:0046504	glycerol ether biosynthetic process	2/120	10/18862	0.00174699	0.00645072	0.00331207	FASN/PLA2G4A	2
BP	GO:0051712	positive regulation of killing of cells of other organism	2/120	10/18862	0.00174699	0.00645072	0.00331207	BAD/NOS2	2
BP	GO:0060068	vagina development	2/120	10/18862	0.00174699	0.00645072	0.00331207	ESR1/BAX	2
BP	GO:0060439	trachea morphogenesis	2/120	10/18862	0.00174699	0.00645072	0.00331207	MAPK3/MAPK1	2
BP	GO:0060736	prostate gland growth	2/120	10/18862	0.00174699	0.00645072	0.00331207	AR/ESR1	2
BP	GO:0070391	response to lipoteichoic acid	2/120	10/18862	0.00174699	0.00645072	0.00331207	RELA/MAPK14	2
BP	GO:0071223	cellular response to lipoteichoic acid	2/120	10/18862	0.00174699	0.00645072	0.00331207	RELA/MAPK14	2
BP	GO:0090205	positive regulation of cholesterol metabolic process	2/120	10/18862	0.00174699	0.00645072	0.00331207	SREBF1/CES1	2
BP	GO:0097384	cellular lipid biosynthetic process	2/120	10/18862	0.00174699	0.00645072	0.00331207	FASN/PLA2G4A	2
BP	GO:1903532	positive regulation of secretion by cell	7/120	271/18862	0.00175159	0.00646076	0.00331722	BAD/CYP19A1/CREB1/PLA2G4A/SLC6A4/DRD2/ACHE	7
BP	GO:0010952	positive regulation of peptidase activity	6/120	200/18862	0.00177009	0.00651638	0.00334578	BAD/PPARG/BAX/CASP9/CASP8/FASLG	6
BP	GO:0014910	regulation of smooth muscle cell migration	4/120	81/18862	0.0017773	0.00651638	0.00334578	BCL2/GSTP1/PLAU/HAS2	4
BP	GO:0099601	regulation of neurotransmitter receptor activity	4/120	81/18862	0.0017773	0.00651638	0.00334578	ADRB2/EPHB2/OPRM1/GRIA2	4
BP	GO:0006638	neutral lipid metabolic process	5/120	136/18862	0.00177806	0.00651638	0.00334578	LDLR/CAT/APOB/SREBF1/PLA2G4A	5
BP	GO:0006639	acylglycerol metabolic process	5/120	136/18862	0.00177806	0.00651638	0.00334578	LDLR/CAT/APOB/SREBF1/PLA2G4A	5
BP	GO:1903305	regulation of regulated secretory pathway	5/120	136/18862	0.00177806	0.00651638	0.00334578	GSK3B/ADRA2A/ADRA1A/DRD2/HMOX1	5
BP	GO:0007618	mating	3/120	38/18862	0.00180091	0.00657906	0.00337796	NCOA1/SLC6A4/DRD1	3
BP	GO:0045923	positive regulation of fatty acid metabolic process	3/120	38/18862	0.00180091	0.00657906	0.00337796	PTGS2/PPARG/PPARA	3
BP	GO:0097242	amyloid-beta clearance	3/120	38/18862	0.00180091	0.00657906	0.00337796	LDLR/HMGCR/INSR	3
BP	GO:0046486	glycerolipid metabolic process	9/120	433/18862	0.00180524	0.00658787	0.00338248	LDLR/CAT/APOB/PLB1/SREBF1/PLA2G4A/CHRM5/ACHE/PON1	9
BP	GO:0030183	B cell differentiation	5/120	137/18862	0.00183617	0.00669364	0.00343679	BCL2/BAD/BAX/TP53/VCAM1	5
BP	GO:0002065	columnar/cuboidal epithelial cell differentiation	4/120	82/18862	0.00185937	0.00677069	0.00347635	FASN/BAD/GSK3B/CDKN1A	4
BP	GO:0043583	ear development	6/120	202/18862	0.00186125	0.00677069	0.00347635	BCL2/MAPK3/MAPK1/SOD1/EPHB2/CCNA2	6
BP	GO:0051052	regulation of DNA metabolic process	8/120	353/18862	0.00189823	0.00689789	0.00354166	AKT1/MAPK3/MAPK1/PPARG/CHEK1/BAX/TP53/CDKN1A	8
BP	GO:0034504	protein localization to nucleus	7/120	275/18862	0.0019031	0.00690831	0.00354701	AKT1/MAPK1/GSK3B/TP53/CDKN1A/MAPK14/CDK1	7
BP	GO:0007190	activation of adenylate cyclase activity	3/120	39/18862	0.00194199	0.00702172	0.00360524	ADRB2/ADRB1/DRD1	3
BP	GO:1903170	negative regulation of calcium ion transmembrane transport	3/120	39/18862	0.00194199	0.00702172	0.00360524	ADRA2A/DRD2/GSTM2	3
BP	GO:2000279	negative regulation of DNA biosynthetic process	3/120	39/18862	0.00194199	0.00702172	0.00360524	PPARG/TP53/CDKN1A	3
BP	GO:0044839	cell cycle G2/M phase transition	7/120	276/18862	0.00194253	0.00702172	0.00360524	CHEK1/TP53/CDK2/CDKN1A/CCNA2/CDK1/PSMD3	7
BP	GO:0030902	hindbrain development	5/120	139/18862	0.00195655	0.00706498	0.00362745	BCL2/SCN5A/NCOA1/TP53/SLC6A4	5
BP	GO:0042475	odontogenesis of dentin-containing tooth	4/120	84/18862	0.00203132	0.00732728	0.00376213	PPARA/SCN5A/BAX/CA2	4
BP	GO:1902105	regulation of leukocyte differentiation	7/120	279/18862	0.0020646	0.00743951	0.00381975	BAD/SOD1/JUN/CREB1/CASP8/CA2/PRKCA	7
BP	GO:0031056	regulation of histone modification	5/120	141/18862	0.00208261	0.00747532	0.00383814	MAPK3/SREBF1/CHEK1/TP53/MAPK8	5
BP	GO:0007212	dopamine receptor signaling pathway	3/120	40/18862	0.00208978	0.00747532	0.00383814	GSK3B/DRD2/DRD1	3
BP	GO:0008207	C21-steroid hormone metabolic process	3/120	40/18862	0.00208978	0.00747532	0.00383814	AKR1C1/AKR1B1/AKR1C3	3
BP	GO:0046717	acid secretion	3/120	40/18862	0.00208978	0.00747532	0.00383814	CES1/CHRM5/DRD2	3
BP	GO:0051281	positive regulation of release of sequestered calcium ion into cytosol	3/120	40/18862	0.00208978	0.00747532	0.00383814	BAX/DRD1/GSTM2	3
BP	GO:0150077	regulation of neuroinflammatory response	3/120	40/18862	0.00208978	0.00747532	0.00383814	PTGS2/LDLR/MMP9	3
BP	GO:1904037	positive regulation of epithelial cell apoptotic process	3/120	40/18862	0.00208978	0.00747532	0.00383814	BAD/FASLG/AKR1C3	3
BP	GO:0010948	negative regulation of cell cycle process	8/120	359/18862	0.0021079	0.00751993	0.00386104	BCL2/CHEK1/BAX/TP53/CDK2/CDKN1A/CDK1/PSMD3	8
BP	GO:0046928	regulation of neurotransmitter secretion	4/120	85/18862	0.00212129	0.00751993	0.00386104	GSK3B/ADRA2A/ADRA1A/DRD2	4
BP	GO:1900182	positive regulation of protein localization to nucleus	4/120	85/18862	0.00212129	0.00751993	0.00386104	AKT1/MAPK1/MAPK14/CDK1	4
BP	GO:0010269	response to selenium ion	2/120	11/18862	0.00212634	0.00751993	0.00386104	APOB/MAOB	2
BP	GO:0010918	positive regulation of mitochondrial membrane potential	2/120	11/18862	0.00212634	0.00751993	0.00386104	AKT1/BAD	2
BP	GO:0033197	response to vitamin E	2/120	11/18862	0.00212634	0.00751993	0.00386104	CAT/PPARG	2
BP	GO:0051974	negative regulation of telomerase activity	2/120	11/18862	0.00212634	0.00751993	0.00386104	PPARG/TP53	2
BP	GO:0061307	cardiac neural crest cell differentiation involved in heart development	2/120	11/18862	0.00212634	0.00751993	0.00386104	MAPK3/MAPK1	2
BP	GO:0061308	cardiac neural crest cell development involved in heart development	2/120	11/18862	0.00212634	0.00751993	0.00386104	MAPK3/MAPK1	2
BP	GO:0070673	response to interleukin-18	2/120	11/18862	0.00212634	0.00751993	0.00386104	AKT1/ALOX5	2
BP	GO:2001269	positive regulation of cysteine-type endopeptidase activity involved in apoptotic signaling pathway	2/120	11/18862	0.00212634	0.00751993	0.00386104	BAX/CASP8	2
BP	GO:0046651	lymphocyte proliferation	7/120	282/18862	0.00219255	0.0077461	0.00397717	BCL2/CASP3/BAX/TP53/CDKN1A/VCAM1/AHR	7
BP	GO:0051651	maintenance of location in cell	6/120	209/18862	0.0022086	0.00778361	0.00399643	AKT1/BAX/DRD2/DRD1/FASLG/GSTM2	6
BP	GO:0051952	regulation of amine transport	4/120	86/18862	0.00221397	0.00778361	0.00399643	ADRA2A/ADRA2C/DRD2/DRD1	4
BP	GO:0006606	protein import into nucleus	5/120	143/18862	0.0022145	0.00778361	0.00399643	AKT1/MAPK1/TP53/CDKN1A/MAPK14	5
BP	GO:0008286	insulin receptor signaling pathway	5/120	143/18862	0.0022145	0.00778361	0.00399643	RELA/AKT1/SREBF1/GSK3B/INSR	5
BP	GO:0048754	branching morphogenesis of an epithelial tube	5/120	143/18862	0.0022145	0.00778361	0.00399643	AR/PGR/ESR1/BCL2/KDR	5
BP	GO:0016579	protein deubiquitination	7/120	283/18862	0.00223653	0.00785301	0.00403206	AR/ADRB2/ESR1/TP53/CCNA2/CDK1/PSMD3	7
BP	GO:0010907	positive regulation of glucose metabolic process	3/120	41/18862	0.00224438	0.00785648	0.00403384	AKT1/PPARA/INSR	3
BP	GO:0021983	pituitary gland development	3/120	41/18862	0.00224438	0.00785648	0.00403384	CREB1/SLC6A3/DRD2	3
BP	GO:0090278	negative regulation of peptide hormone secretion	3/120	41/18862	0.00224438	0.00785648	0.00403384	SREBF1/ADRA2A/DRD2	3
BP	GO:0035051	cardiocyte differentiation	5/120	144/18862	0.00228268	0.0079824	0.0040985	MAPK3/MAPK1/PPARA/ADRA1A/VCAM1	5
BP	GO:0002028	regulation of sodium ion transport	4/120	87/18862	0.00230941	0.00806768	0.00414228	ADRB2/AKT1/SCN5A/DRD2	4
BP	GO:0032943	mononuclear cell proliferation	7/120	285/18862	0.00232654	0.00811925	0.00416876	BCL2/CASP3/BAX/TP53/CDKN1A/VCAM1/AHR	7
BP	GO:1903169	regulation of calcium ion transmembrane transport	5/120	145/18862	0.00235238	0.00820108	0.00421078	BAX/ADRA2A/DRD2/DRD1/GSTM2	5
BP	GO:0031670	cellular response to nutrient	3/120	42/18862	0.0024059	0.00835983	0.00429228	PPARG/NCOA1/HMOX1	3
BP	GO:0048806	genitalia development	3/120	42/18862	0.0024059	0.00835983	0.00429228	AR/ESR1/BAX	3
BP	GO:0002532	production of molecular mediator involved in inflammatory response	4/120	88/18862	0.00240765	0.00835983	0.00429228	PPARA/NOS2/MAPK14/ALOX5	4
BP	GO:0014909	smooth muscle cell migration	4/120	88/18862	0.00240765	0.00835983	0.00429228	BCL2/GSTP1/PLAU/HAS2	4
BP	GO:0018108	peptidyl-tyrosine phosphorylation	8/120	369/18862	0.00249753	0.00866316	0.00444802	MAPK3/TP53/EPHB2/ADRA2A/ADRA1A/KDR/ICAM1/INSR	8
BP	GO:0036473	cell death in response to oxidative stress	4/120	89/18862	0.00250873	0.00868444	0.00445895	AKT1/BCL2/SOD1/CYP1B1	4
BP	GO:0042058	regulation of epidermal growth factor receptor signaling pathway	4/120	89/18862	0.00250873	0.00868444	0.00445895	AKT1/MMP9/ADRA2A/FASLG	4
BP	GO:0006983	ER overload response	2/120	12/18862	0.00254101	0.00869107	0.00446236	GSK3B/TP53	2
BP	GO:0007077	mitotic nuclear envelope disassembly	2/120	12/18862	0.00254101	0.00869107	0.00446236	PRKCA/CDK1	2
BP	GO:0021984	adenohypophysis development	2/120	12/18862	0.00254101	0.00869107	0.00446236	SLC6A3/DRD2	2
BP	GO:0035672	oligopeptide transmembrane transport	2/120	12/18862	0.00254101	0.00869107	0.00446236	ABCC1/CA2	2
BP	GO:0038003	opioid receptor signaling pathway	2/120	12/18862	0.00254101	0.00869107	0.00446236	OPRD1/OPRM1	2
BP	GO:0046541	saliva secretion	2/120	12/18862	0.00254101	0.00869107	0.00446236	CHRM3/CHRM1	2
BP	GO:0051549	positive regulation of keratinocyte migration	2/120	12/18862	0.00254101	0.00869107	0.00446236	MMP9/HAS2	2
BP	GO:0061517	macrophage proliferation	2/120	12/18862	0.00254101	0.00869107	0.00446236	MAPK3/MAPK1	2
BP	GO:0072584	caveolin-mediated endocytosis	2/120	12/18862	0.00254101	0.00869107	0.00446236	MAPK3/MAPK1	2
BP	GO:0090557	establishment of endothelial intestinal barrier	2/120	12/18862	0.00254101	0.00869107	0.00446236	FASN/ICAM1	2
BP	GO:0097154	GABAergic neuron differentiation	2/120	12/18862	0.00254101	0.00869107	0.00446236	DRD2/DRD1	2
BP	GO:0106070	regulation of adenylate cyclase-activating G protein-coupled receptor signaling pathway	2/120	12/18862	0.00254101	0.00869107	0.00446236	OPRM1/PRKCA	2
BP	GO:0070665	positive regulation of leukocyte proliferation	5/120	148/18862	0.00257077	0.00876175	0.00449865	BCL2/MAPK3/MAPK1/CDKN1A/VCAM1	5
BP	GO:0022602	ovulation cycle process	3/120	43/18862	0.00257444	0.00876175	0.00449865	PGR/ESR1/CASP3	3
BP	GO:0032309	icosanoid secretion	3/120	43/18862	0.00257444	0.00876175	0.00449865	NOS2/PLA2G4A/DRD2	3
BP	GO:0070266	necroptotic process	3/120	43/18862	0.00257444	0.00876175	0.00449865	TP53/CASP8/FASLG	3
BP	GO:0090311	regulation of protein deacetylation	3/120	43/18862	0.00257444	0.00876175	0.00449865	SREBF1/TP53/MAPK8	3
BP	GO:0018212	peptidyl-tyrosine modification	8/120	372/18862	0.00262481	0.00892436	0.00458213	MAPK3/TP53/EPHB2/ADRA2A/ADRA1A/KDR/ICAM1/INSR	8
BP	GO:0008643	carbohydrate transport	5/120	149/18862	0.00264674	0.00899001	0.00461584	AKT1/ADIPOR2/MAPK14/SLC2A4/INSR	5
BP	GO:0006942	regulation of striated muscle contraction	4/120	91/18862	0.00271956	0.00922822	0.00473815	SCN5A/ADRA1A/ADRA1B/GSTM2	4
BP	GO:0015908	fatty acid transport	5/120	150/18862	0.00272432	0.00923526	0.00474176	AKT1/PPARG/PPARA/PLA2G4A/DRD2	5
BP	GO:0003254	regulation of membrane depolarization	3/120	44/18862	0.0027501	0.00928597	0.0047678	BCL2/SCN5A/KDR	3
BP	GO:0010863	positive regulation of phospholipase C activity	3/120	44/18862	0.0027501	0.00928597	0.0047678	ESR1/ADRA1A/SELE	3
BP	GO:0042771	intrinsic apoptotic signaling pathway in response to DNA damage by p53 class mediator	3/120	44/18862	0.0027501	0.00928597	0.0047678	BCL2/TP53/CDKN1A	3
BP	GO:0150076	neuroinflammatory response	3/120	44/18862	0.0027501	0.00928597	0.0047678	PTGS2/LDLR/MMP9	3
BP	GO:1902749	regulation of cell cycle G2/M phase transition	6/120	219/18862	0.00278707	0.00940156	0.00482715	CHEK1/TP53/CDK2/CDKN1A/CDK1/PSMD3	6
BP	GO:0031647	regulation of protein stability	7/120	295/18862	0.00281935	0.00949181	0.00487349	BCL2/MAPK1/CASP3/SREBF1/TP53/CREB1/CDKN1A	7
BP	GO:0051047	positive regulation of secretion	7/120	295/18862	0.00281935	0.00949181	0.00487349	BAD/CYP19A1/CREB1/PLA2G4A/SLC6A4/DRD2/ACHE	7
BP	GO:0055017	cardiac muscle tissue growth	4/120	92/18862	0.00282939	0.0095163	0.00488606	MAPK1/PPARA/ADRA1A/MAPK14	4
BP	GO:0031018	endocrine pancreas development	3/120	45/18862	0.00293298	0.00985503	0.00505998	AKT1/BAD/GSK3B	3
BP	GO:0002042	cell migration involved in sprouting angiogenesis	4/120	93/18862	0.00294223	0.00987646	0.00507098	PTGS2/AKT1/KDR/HMOX1	4
BP	GO:0002674	negative regulation of acute inflammatory response	2/120	13/18862	0.00299055	0.00996076	0.00511427	PPARG/GSTP1	2
BP	GO:0006857	oligopeptide transport	2/120	13/18862	0.00299055	0.00996076	0.00511427	ABCC1/CA2	2
BP	GO:0010745	negative regulation of macrophage derived foam cell differentiation	2/120	13/18862	0.00299055	0.00996076	0.00511427	PPARG/PPARA	2
BP	GO:0019336	phenol-containing compound catabolic process	2/120	13/18862	0.00299055	0.00996076	0.00511427	SLC6A3/MAOB	2
BP	GO:0034379	very-low-density lipoprotein particle assembly	2/120	13/18862	0.00299055	0.00996076	0.00511427	APOB/SOAT2	2
BP	GO:0035810	positive regulation of urine volume	2/120	13/18862	0.00299055	0.00996076	0.00511427	DRD2/HAS2	2
BP	GO:0048070	regulation of developmental pigmentation	2/120	13/18862	0.00299055	0.00996076	0.00511427	BCL2/BAX	2
BP	GO:0071236	cellular response to antibiotic	2/120	13/18862	0.00299055	0.00996076	0.00511427	TP53/PLA2G4A	2
BP	GO:0015837	amine transport	4/120	94/18862	0.00305811	0.0101759	0.00522474	ADRA2A/ADRA2C/DRD2/DRD1	4
BP	GO:0070646	protein modification by small protein removal	7/120	300/18862	0.003094	0.0102435	0.00525945	AR/ADRB2/ESR1/TP53/CCNA2/CDK1/PSMD3	7
BP	GO:0016485	protein processing	6/120	224/18862	0.00311567	0.0102435	0.00525945	CASP3/BAD/CES1/F7/CASP8/PLAU	6
BP	GO:0050920	regulation of chemotaxis	6/120	224/18862	0.00311567	0.0102435	0.00525945	MAPK3/MAPK1/GSTP1/F7/DPP4/KDR	6
BP	GO:0002686	negative regulation of leukocyte migration	3/120	46/18862	0.00312317	0.0102435	0.00525945	AKT1/DPP4/HMOX1	3
BP	GO:0005978	glycogen biosynthetic process	3/120	46/18862	0.00312317	0.0102435	0.00525945	AKT1/GSK3B/INSR	3
BP	GO:0006953	acute-phase response	3/120	46/18862	0.00312317	0.0102435	0.00525945	PTGS2/UGT1A1/CD163	3
BP	GO:0007595	lactation	3/120	46/18862	0.00312317	0.0102435	0.00525945	NCOA1/CREB1/SLC6A3	3
BP	GO:0009250	glucan biosynthetic process	3/120	46/18862	0.00312317	0.0102435	0.00525945	AKT1/GSK3B/INSR	3
BP	GO:0043268	positive regulation of potassium ion transport	3/120	46/18862	0.00312317	0.0102435	0.00525945	KCNH2/ADRA2A/DRD1	3
BP	GO:0045981	positive regulation of nucleotide metabolic process	3/120	46/18862	0.00312317	0.0102435	0.00525945	PPARA/NOS2/INSR	3
BP	GO:0048146	positive regulation of fibroblast proliferation	3/120	46/18862	0.00312317	0.0102435	0.00525945	ESR1/CDKN1A/CCNA2	3
BP	GO:0051932	synaptic transmission, GABAergic	3/120	46/18862	0.00312317	0.0102435	0.00525945	ADRA1A/DRD2/GABRA1	3
BP	GO:0071354	cellular response to interleukin-6	3/120	46/18862	0.00312317	0.0102435	0.00525945	RELA/STAT1/ICAM1	3
BP	GO:1900274	regulation of phospholipase C activity	3/120	46/18862	0.00312317	0.0102435	0.00525945	ESR1/ADRA1A/SELE	3
BP	GO:1900544	positive regulation of purine nucleotide metabolic process	3/120	46/18862	0.00312317	0.0102435	0.00525945	PPARA/NOS2/INSR	3
BP	GO:0010522	regulation of calcium ion transport into cytosol	4/120	95/18862	0.00317707	0.0104103	0.0053451	BCL2/BAX/DRD1/GSTM2	4
BP	GO:0021543	pallium development	5/120	156/18862	0.00322484	0.0105568	0.00542031	CASP3/BAD/NCOA1/GSK3B/BAX	5
BP	GO:0030595	leukocyte chemotaxis	6/120	226/18862	0.00325491	0.0106451	0.00546563	MAPK3/MAPK1/F7/DPP4/HRH1/ALOX5	6
BP	GO:1901184	regulation of ERBB signaling pathway	4/120	96/18862	0.00329914	0.0107795	0.00553464	AKT1/MMP9/ADRA2A/FASLG	4
BP	GO:0007157	heterophilic cell-cell adhesion via plasma membrane cell adhesion molecules	3/120	47/18862	0.00332078	0.0108296	0.00556036	ICAM1/SELE/VCAM1	3
BP	GO:0030225	macrophage differentiation	3/120	47/18862	0.00332078	0.0108296	0.00556036	MMP9/CASP8/PRKCA	3
BP	GO:0070588	calcium ion transmembrane transport	7/120	304/18862	0.00332812	0.0108432	0.00556736	BAX/ADRA2A/DRD2/OPRM1/DRD1/FASLG/GSTM2	7
BP	GO:0043502	regulation of muscle adaptation	4/120	97/18862	0.00342438	0.0111252	0.00571213	PPARA/SCN5A/ADRA1A/PRKCA	4
BP	GO:0045807	positive regulation of endocytosis	4/120	97/18862	0.00342438	0.0111252	0.00571213	PPARG/DRD2/SELE/INSR	4
BP	GO:0120162	positive regulation of cold-induced thermogenesis	4/120	97/18862	0.00342438	0.0111252	0.00571213	ADRB2/ADIPOR2/ADRB1/ACHE	4
BP	GO:0010867	positive regulation of triglyceride biosynthetic process	2/120	14/18862	0.0034745	0.0112243	0.00576302	LDLR/SREBF1	2
BP	GO:0010889	regulation of sequestering of triglyceride	2/120	14/18862	0.0034745	0.0112243	0.00576302	PPARG/PPARA	2
BP	GO:0032310	prostaglandin secretion	2/120	14/18862	0.0034745	0.0112243	0.00576302	NOS2/PLA2G4A	2
BP	GO:0045651	positive regulation of macrophage differentiation	2/120	14/18862	0.0034745	0.0112243	0.00576302	CASP8/PRKCA	2
BP	GO:0051547	regulation of keratinocyte migration	2/120	14/18862	0.0034745	0.0112243	0.00576302	MMP9/HAS2	2
BP	GO:1902894	negative regulation of pri-miRNA transcription by RNA polymerase II	2/120	14/18862	0.0034745	0.0112243	0.00576302	RELA/PPARA	2
BP	GO:0051092	positive regulation of NF-kappaB transcription factor activity	5/120	159/18862	0.00349852	0.0112913	0.00579741	AR/RELA/CAT/IKBKB/ICAM1	5
BP	GO:0002067	glandular epithelial cell differentiation	3/120	48/18862	0.00352588	0.0113264	0.00581543	FASN/BAD/GSK3B	3
BP	GO:0002673	regulation of acute inflammatory response	3/120	48/18862	0.00352588	0.0113264	0.00581543	PTGS2/PPARG/GSTP1	3
BP	GO:0033628	regulation of cell adhesion mediated by integrin	3/120	48/18862	0.00352588	0.0113264	0.00581543	DPP4/PLAU/CYP1B1	3
BP	GO:0061028	establishment of endothelial barrier	3/120	48/18862	0.00352588	0.0113264	0.00581543	FASN/IKBKB/ICAM1	3
BP	GO:2000191	regulation of fatty acid transport	3/120	48/18862	0.00352588	0.0113264	0.00581543	AKT1/PPARA/PLA2G4A	3
BP	GO:0031341	regulation of cell killing	4/120	98/18862	0.00355281	0.0114022	0.00585437	BAD/NOS2/CASP8/ICAM1	4
BP	GO:0010594	regulation of endothelial cell migration	6/120	231/18862	0.00362332	0.0116068	0.0059594	PTGS2/AKT1/PPARG/PRKCA/KDR/HMOX1	6
BP	GO:0048762	mesenchymal cell differentiation	6/120	231/18862	0.00362332	0.0116068	0.0059594	BCL2/MAPK3/MAPK1/GSK3B/STAT1/HAS2	6
BP	GO:0010256	endomembrane system organization	9/120	482/18862	0.00369163	0.0118146	0.0060661	AR/AKT1/MAPK3/MAPK1/SOD1/CREB1/FASLG/PRKCA/CDK1	9
BP	GO:0043010	camera-type eye development	7/120	310/18862	0.0037044	0.0118444	0.00608143	BAX/EPHB2/SLC6A3/DRD2/ACHE/CYP1A1/CYP1B1	7
BP	GO:0071622	regulation of granulocyte chemotaxis	3/120	49/18862	0.00373858	0.0119426	0.00613181	MAPK3/MAPK1/DPP4	3
BP	GO:0010972	negative regulation of G2/M transition of mitotic cell cycle	4/120	100/18862	0.00381943	0.0121669	0.006247	CHEK1/CDKN1A/CDK1/PSMD3	4
BP	GO:0043266	regulation of potassium ion transport	4/120	100/18862	0.00381943	0.0121669	0.006247	KCNH2/ADRA2A/DRD2/DRD1	4
BP	GO:0060419	heart growth	4/120	100/18862	0.00381943	0.0121669	0.006247	MAPK1/PPARA/ADRA1A/MAPK14	4
BP	GO:0051170	import into nucleus	5/120	163/18862	0.00388891	0.0123736	0.00635312	AKT1/MAPK1/TP53/CDKN1A/MAPK14	5
BP	GO:0000079	regulation of cyclin-dependent protein serine/threonine kinase activity	4/120	101/18862	0.00395769	0.0123736	0.00635312	AKT1/CASP3/CDKN1A/CCNA2	4
BP	GO:0014812	muscle cell migration	4/120	101/18862	0.00395769	0.0123736	0.00635312	BCL2/GSTP1/PLAU/HAS2	4
BP	GO:0022037	metencephalon development	4/120	101/18862	0.00395769	0.0123736	0.00635312	BCL2/SCN5A/NCOA1/TP53	4
BP	GO:0097006	regulation of plasma lipoprotein particle levels	4/120	101/18862	0.00395769	0.0123736	0.00635312	LDLR/APOB/SOAT2/HMOX1	4
BP	GO:0007566	embryo implantation	3/120	50/18862	0.00395894	0.0123736	0.00635312	SOD1/MMP9/TIMP1	3
BP	GO:0045744	negative regulation of G protein-coupled receptor signaling pathway	3/120	50/18862	0.00395894	0.0123736	0.00635312	ADRB2/DRD2/OPRM1	3
BP	GO:0045912	negative regulation of carbohydrate metabolic process	3/120	50/18862	0.00395894	0.0123736	0.00635312	PPARA/GSK3B/TP53	3
BP	GO:0046460	neutral lipid biosynthetic process	3/120	50/18862	0.00395894	0.0123736	0.00635312	LDLR/SREBF1/PLA2G4A	3
BP	GO:0046463	acylglycerol biosynthetic process	3/120	50/18862	0.00395894	0.0123736	0.00635312	LDLR/SREBF1/PLA2G4A	3
BP	GO:0048260	positive regulation of receptor-mediated endocytosis	3/120	50/18862	0.00395894	0.0123736	0.00635312	DRD2/SELE/INSR	3
BP	GO:0070741	response to interleukin-6	3/120	50/18862	0.00395894	0.0123736	0.00635312	RELA/STAT1/ICAM1	3
BP	GO:1903034	regulation of response to wounding	5/120	164/18862	0.00399119	0.0123736	0.00635312	F7/EPHB2/ADRA2A/PLAU/ALOX5	5
BP	GO:0009299	mRNA transcription	2/120	15/18862	0.00399241	0.0123736	0.00635312	SREBF1/TP53	2
BP	GO:0009812	flavonoid metabolic process	2/120	15/18862	0.00399241	0.0123736	0.00635312	UGT1A1/CYP1A1	2
BP	GO:0014061	regulation of norepinephrine secretion	2/120	15/18862	0.00399241	0.0123736	0.00635312	ADRA2A/ADRA2C	2
BP	GO:0016114	terpenoid biosynthetic process	2/120	15/18862	0.00399241	0.0123736	0.00635312	CYP1A1/AKR1C3	2
BP	GO:0030397	membrane disassembly	2/120	15/18862	0.00399241	0.0123736	0.00635312	PRKCA/CDK1	2
BP	GO:0034638	phosphatidylcholine catabolic process	2/120	15/18862	0.00399241	0.0123736	0.00635312	LDLR/PLA2G4A	2
BP	GO:0042053	regulation of dopamine metabolic process	2/120	15/18862	0.00399241	0.0123736	0.00635312	SLC6A3/MAOB	2
BP	GO:0042069	regulation of catecholamine metabolic process	2/120	15/18862	0.00399241	0.0123736	0.00635312	SLC6A3/MAOB	2
BP	GO:0042448	progesterone metabolic process	2/120	15/18862	0.00399241	0.0123736	0.00635312	AKR1C1/AKR1C3	2
BP	GO:0042953	lipoprotein transport	2/120	15/18862	0.00399241	0.0123736	0.00635312	PPARG/APOB	2
BP	GO:0046321	positive regulation of fatty acid oxidation	2/120	15/18862	0.00399241	0.0123736	0.00635312	PPARG/PPARA	2
BP	GO:0051081	nuclear envelope disassembly	2/120	15/18862	0.00399241	0.0123736	0.00635312	PRKCA/CDK1	2
BP	GO:0071380	cellular response to prostaglandin E stimulus	2/120	15/18862	0.00399241	0.0123736	0.00635312	AKT1/PPARG	2
BP	GO:0071391	cellular response to estrogen stimulus	2/120	15/18862	0.00399241	0.0123736	0.00635312	AR/ESR1	2
BP	GO:0071732	cellular response to nitric oxide	2/120	15/18862	0.00399241	0.0123736	0.00635312	CDK2/CCNA2	2
BP	GO:0097202	activation of cysteine-type endopeptidase activity	2/120	15/18862	0.00399241	0.0123736	0.00635312	BAD/CASP8	2
BP	GO:1903799	negative regulation of production of miRNAs involved in gene silencing by miRNA	2/120	15/18862	0.00399241	0.0123736	0.00635312	ESR1/TP53	2
BP	GO:0044264	cellular polysaccharide metabolic process	4/120	102/18862	0.0040993	0.0126934	0.00651733	AKT1/GSK3B/HAS2/INSR	4
BP	GO:0048469	cell maturation	5/120	166/18862	0.00420151	0.0129982	0.0066738	PGR/BCL2/PPARG/CDKN1A/AKR1B1	5
BP	GO:0046822	regulation of nucleocytoplasmic transport	4/120	103/18862	0.0042443	0.013107	0.00672966	MAPK1/GSK3B/TP53/MAPK14	4
BP	GO:0070498	interleukin-1-mediated signaling pathway	4/120	103/18862	0.0042443	0.013107	0.00672966	RELA/MAPK3/IKBKB/PSMD3	4
BP	GO:0016079	synaptic vesicle exocytosis	4/120	104/18862	0.00439273	0.0135531	0.00695874	GSK3B/ADRA2A/ADRA1A/DRD2	4
BP	GO:0050433	regulation of catecholamine secretion	3/120	52/18862	0.00442301	0.0136343	0.00700042	ADRA2A/ADRA2C/DRD2	3
BP	GO:0042326	negative regulation of phosphorylation	8/120	407/18862	0.00451778	0.0138599	0.00711624	AKT1/CASP3/GSTP1/PPARA/BAX/EPHB2/DRD2/CDKN1A	8
BP	GO:0030540	female genitalia development	2/120	16/18862	0.00454385	0.0138599	0.00711624	ESR1/BAX	2
BP	GO:0035729	cellular response to hepatocyte growth factor stimulus	2/120	16/18862	0.00454385	0.0138599	0.00711624	RELA/CREB1	2
BP	GO:0044872	lipoprotein localization	2/120	16/18862	0.00454385	0.0138599	0.00711624	PPARG/APOB	2
BP	GO:0045725	positive regulation of glycogen biosynthetic process	2/120	16/18862	0.00454385	0.0138599	0.00711624	AKT1/INSR	2
BP	GO:0045838	positive regulation of membrane potential	2/120	16/18862	0.00454385	0.0138599	0.00711624	AKT1/BAD	2
BP	GO:0048243	norepinephrine secretion	2/120	16/18862	0.00454385	0.0138599	0.00711624	ADRA2A/ADRA2C	2
BP	GO:0051580	regulation of neurotransmitter uptake	2/120	16/18862	0.00454385	0.0138599	0.00711624	DRD2/DRD1	2
BP	GO:0070230	positive regulation of lymphocyte apoptotic process	2/120	16/18862	0.00454385	0.0138599	0.00711624	BAX/TP53	2
BP	GO:0070242	thymocyte apoptotic process	2/120	16/18862	0.00454385	0.0138599	0.00711624	BAX/TP53	2
BP	GO:0090336	positive regulation of brown fat cell differentiation	2/120	16/18862	0.00454385	0.0138599	0.00711624	PTGS2/MAPK14	2
BP	GO:1904029	regulation of cyclin-dependent protein kinase activity	4/120	105/18862	0.00454462	0.0138599	0.00711624	AKT1/CASP3/CDKN1A/CCNA2	4
BP	GO:0002090	regulation of receptor internalization	3/120	53/18862	0.00466687	0.0141823	0.0072818	DRD2/SELE/INSR	3
BP	GO:0006984	ER-nucleus signaling pathway	3/120	53/18862	0.00466687	0.0141823	0.0072818	SREBF1/GSK3B/TP53	3
BP	GO:0010524	positive regulation of calcium ion transport into cytosol	3/120	53/18862	0.00466687	0.0141823	0.0072818	BAX/DRD1/GSTM2	3
BP	GO:0050432	catecholamine secretion	3/120	53/18862	0.00466687	0.0141823	0.0072818	ADRA2A/ADRA2C/DRD2	3
BP	GO:0021987	cerebral cortex development	4/120	107/18862	0.00485894	0.014753	0.00757478	BAD/NCOA1/GSK3B/BAX	4
BP	GO:0046622	positive regulation of organ growth	3/120	54/18862	0.00491872	0.0149213	0.00766121	AKT1/MAPK1/MAPK14	3
BP	GO:0007416	synapse assembly	5/120	173/18862	0.0050001	0.0151414	0.00777422	EPHB2/DRD2/GABRA1/DRD1/ACHE	5
BP	GO:0061138	morphogenesis of a branching epithelium	5/120	173/18862	0.0050001	0.0151414	0.00777422	AR/PGR/ESR1/BCL2/KDR	5
BP	GO:0001938	positive regulation of endothelial cell proliferation	4/120	108/18862	0.00502144	0.0151793	0.00779366	AKT1/PRKCA/KDR/HMOX1	4
BP	GO:0006641	triglyceride metabolic process	4/120	108/18862	0.00502144	0.0151793	0.00779366	LDLR/CAT/APOB/SREBF1	4
BP	GO:0006978	DNA damage response, signal transduction by p53 class mediator resulting in transcription of p21 class mediator	2/120	17/18862	0.00512836	0.0152739	0.00784224	TP53/CDKN1A	2
BP	GO:0010523	negative regulation of calcium ion transport into cytosol	2/120	17/18862	0.00512836	0.0152739	0.00784224	BCL2/GSTM2	2
BP	GO:0010759	positive regulation of macrophage chemotaxis	2/120	17/18862	0.00512836	0.0152739	0.00784224	MAPK3/MAPK1	2
BP	GO:0015732	prostaglandin transport	2/120	17/18862	0.00512836	0.0152739	0.00784224	NOS2/PLA2G4A	2
BP	GO:0030730	sequestering of triglyceride	2/120	17/18862	0.00512836	0.0152739	0.00784224	PPARG/PPARA	2
BP	GO:0031000	response to caffeine	2/120	17/18862	0.00512836	0.0152739	0.00784224	PPARG/GSTM2	2
BP	GO:0031065	positive regulation of histone deacetylation	2/120	17/18862	0.00512836	0.0152739	0.00784224	SREBF1/TP53	2
BP	GO:0043217	myelin maintenance	2/120	17/18862	0.00512836	0.0152739	0.00784224	AKT1/SOD1	2
BP	GO:0045187	regulation of circadian sleep/wake cycle, sleep	2/120	17/18862	0.00512836	0.0152739	0.00784224	ADRB1/DRD2	2
BP	GO:0060033	anatomical structure regression	2/120	17/18862	0.00512836	0.0152739	0.00784224	SLC6A3/DRD2	2
BP	GO:0060438	trachea development	2/120	17/18862	0.00512836	0.0152739	0.00784224	MAPK3/MAPK1	2
BP	GO:0060749	mammary gland alveolus development	2/120	17/18862	0.00512836	0.0152739	0.00784224	AR/ESR1	2
BP	GO:0061377	mammary gland lobule development	2/120	17/18862	0.00512836	0.0152739	0.00784224	AR/ESR1	2
BP	GO:0071850	mitotic cell cycle arrest	2/120	17/18862	0.00512836	0.0152739	0.00784224	TP53/CDKN1A	2
BP	GO:1902170	cellular response to reactive nitrogen species	2/120	17/18862	0.00512836	0.0152739	0.00784224	CDK2/CCNA2	2
BP	GO:1903358	regulation of Golgi organization	2/120	17/18862	0.00512836	0.0152739	0.00784224	MAPK3/MAPK1	2
BP	GO:1904355	positive regulation of telomere capping	2/120	17/18862	0.00512836	0.0152739	0.00784224	MAPK3/MAPK1	2
BP	GO:0051452	intracellular pH reduction	3/120	55/18862	0.00517863	0.0153969	0.00790541	BCL2/FASLG/CA2	3
BP	GO:0071385	cellular response to glucocorticoid stimulus	3/120	55/18862	0.00517863	0.0153969	0.00790541	GSTP1/UGT1A1/ICAM1	3
BP	GO:0042471	ear morphogenesis	4/120	110/18862	0.00535731	0.0159144	0.00817109	MAPK3/MAPK1/SOD1/EPHB2	4
BP	GO:0006941	striated muscle contraction	5/120	176/18862	0.00537329	0.015948	0.00818838	SCN5A/KCNH2/ADRA1A/ADRA1B/GSTM2	5
BP	GO:0002831	regulation of response to biotic stimulus	8/120	420/18862	0.00544045	0.0161334	0.00828356	RELA/MAPK3/PPARG/DRD2/PRKCA/IKBKB/STAT1/PSMD3	8
BP	GO:0001959	regulation of cytokine-mediated signaling pathway	5/120	177/18862	0.00550195	0.0162877	0.00836276	PPARG/GSTP1/CASP8/IKBKB/STAT1	5
BP	GO:0099504	synaptic vesicle cycle	5/120	177/18862	0.00550195	0.0162877	0.00836276	GSK3B/ADRA2A/ADRA1A/DRD2/SLC2A4	5
BP	GO:0031623	receptor internalization	4/120	111/18862	0.00553074	0.0163447	0.00839206	DRD2/ACHE/SELE/INSR	4
BP	GO:1902750	negative regulation of cell cycle G2/M phase transition	4/120	111/18862	0.00553074	0.0163447	0.00839206	CHEK1/CDKN1A/CDK1/PSMD3	4
BP	GO:0051960	regulation of nervous system development	8/120	422/18862	0.00559432	0.0165184	0.00848123	RELA/AKT1/LDLR/PPARG/TP53/EPHB2/DRD2/OPRM1	8
BP	GO:0001701	in utero embryonic development	7/120	335/18862	0.00563114	0.0166128	0.00852972	AR/AKT1/MAPK1/APOB/NCOA1/TP53/CASP8	7
BP	GO:0021782	glial cell development	4/120	112/18862	0.00570789	0.0167204	0.00858496	AKT1/LDLR/SOD1/GSTP1	4
BP	GO:0032411	positive regulation of transporter activity	4/120	112/18862	0.00570789	0.0167204	0.00858496	ADRB2/EPHB2/PON1/GSTM2	4
BP	GO:0010043	response to zinc ion	3/120	57/18862	0.00572291	0.0167204	0.00858496	CREB1/CA2/VCAM1	3
BP	GO:0030520	intracellular estrogen receptor signaling pathway	3/120	57/18862	0.00572291	0.0167204	0.00858496	AR/ESR1/ESR2	3
BP	GO:0002523	leukocyte migration involved in inflammatory response	2/120	18/18862	0.00574552	0.0167204	0.00858496	SELE/ALOX5	2
BP	GO:0019054	modulation by virus of host cellular process	2/120	18/18862	0.00574552	0.0167204	0.00858496	BAD/CASP8	2
BP	GO:0032930	positive regulation of superoxide anion generation	2/120	18/18862	0.00574552	0.0167204	0.00858496	SOD1/GSTP1	2
BP	GO:0035728	response to hepatocyte growth factor	2/120	18/18862	0.00574552	0.0167204	0.00858496	RELA/CREB1	2
BP	GO:0042772	DNA damage response, signal transduction resulting in transcription	2/120	18/18862	0.00574552	0.0167204	0.00858496	TP53/CDKN1A	2
BP	GO:0051546	keratinocyte migration	2/120	18/18862	0.00574552	0.0167204	0.00858496	MMP9/HAS2	2
BP	GO:0060716	labyrinthine layer blood vessel development	2/120	18/18862	0.00574552	0.0167204	0.00858496	AKT1/MAPK1	2
BP	GO:0070293	renal absorption	2/120	18/18862	0.00574552	0.0167204	0.00858496	HAS2/AKR1C3	2
BP	GO:0070875	positive regulation of glycogen metabolic process	2/120	18/18862	0.00574552	0.0167204	0.00858496	AKT1/INSR	2
BP	GO:0071498	cellular response to fluid shear stress	2/120	18/18862	0.00574552	0.0167204	0.00858496	CA2/HAS2	2
BP	GO:2000641	regulation of early endosome to late endosome transport	2/120	18/18862	0.00574552	0.0167204	0.00858496	MAPK3/MAPK1	2
BP	GO:2000696	regulation of epithelial cell differentiation involved in kidney development	2/120	18/18862	0.00574552	0.0167204	0.00858496	MMP9/STAT1	2
BP	GO:0005976	polysaccharide metabolic process	4/120	113/18862	0.00588879	0.0171229	0.00879159	AKT1/GSK3B/HAS2/INSR	4
BP	GO:0031638	zymogen activation	3/120	58/18862	0.00600741	0.0174383	0.00895352	BAD/CASP8/PLAU	3
BP	GO:0045851	pH reduction	3/120	58/18862	0.00600741	0.0174383	0.00895352	BCL2/FASLG/CA2	3
BP	GO:0000086	G2/M transition of mitotic cell cycle	6/120	258/18862	0.0061712	0.0178986	0.00918986	CHEK1/CDK2/CDKN1A/CCNA2/CDK1/PSMD3	6
BP	GO:0043123	positive regulation of I-kappaB kinase/NF-kappaB signaling	5/120	182/18862	0.0061781	0.0179034	0.00919237	RELA/CASP8/FASLG/IKBKB/HMOX1	5
BP	GO:0007009	plasma membrane organization	4/120	115/18862	0.00626197	0.0181312	0.00930932	AR/AKT1/SOD1/FASLG	4
BP	GO:0044282	small molecule catabolic process	8/120	431/18862	0.00632835	0.018308	0.00940006	AKT1/BAD/PPARA/NOS2/TP53/PON1/CYP1A1/AKR1C3	8
BP	GO:0007413	axonal fasciculation	2/120	19/18862	0.00639488	0.0183766	0.00943531	CASP3/EPHB2	2
BP	GO:0032095	regulation of response to food	2/120	19/18862	0.00639488	0.0183766	0.00943531	PPARA/OPRM1	2
BP	GO:0045780	positive regulation of bone resorption	2/120	19/18862	0.00639488	0.0183766	0.00943531	CA2/PRKCA	2
BP	GO:0046485	ether lipid metabolic process	2/120	19/18862	0.00639488	0.0183766	0.00943531	FASN/PLA2G4A	2
BP	GO:0051900	regulation of mitochondrial depolarization	2/120	19/18862	0.00639488	0.0183766	0.00943531	BCL2/KDR	2
BP	GO:0070989	oxidative demethylation	2/120	19/18862	0.00639488	0.0183766	0.00943531	CYP3A4/CYP1A2	2
BP	GO:0071731	response to nitric oxide	2/120	19/18862	0.00639488	0.0183766	0.00943531	CDK2/CCNA2	2
BP	GO:0106030	neuron projection fasciculation	2/120	19/18862	0.00639488	0.0183766	0.00943531	CASP3/EPHB2	2
BP	GO:0002040	sprouting angiogenesis	5/120	184/18862	0.00646424	0.0185604	0.00952966	PTGS2/AKT1/KDR/HMOX1/ALOX5	5
BP	GO:0007588	excretion	3/120	60/18862	0.00660146	0.0188863	0.009697	ADRA1A/DRD2/HMOX1	3
BP	GO:0010518	positive regulation of phospholipase activity	3/120	60/18862	0.00660146	0.0188863	0.009697	ESR1/ADRA1A/SELE	3
BP	GO:0032890	regulation of organic acid transport	3/120	60/18862	0.00660146	0.0188863	0.009697	AKT1/PPARA/PLA2G4A	3
BP	GO:0046888	negative regulation of hormone secretion	3/120	60/18862	0.00660146	0.0188863	0.009697	SREBF1/ADRA2A/DRD2	3
BP	GO:0009749	response to glucose	5/120	185/18862	0.00661075	0.0188863	0.009697	CASP3/BAD/SREBF1/ADRA2A/ICAM1	5
BP	GO:1902275	regulation of chromatin organization	5/120	185/18862	0.00661075	0.0188863	0.009697	MAPK3/SREBF1/CHEK1/TP53/MAPK8	5
BP	GO:0045931	positive regulation of mitotic cell cycle	4/120	118/18862	0.00685072	0.0195556	0.0100406	AKT1/PRKCA/CDK1/CYP1A1	4
BP	GO:0019058	viral life cycle	7/120	348/18862	0.00689004	0.0196352	0.0100815	BCL2/LDLR/PPARA/DPP4/CDK1/ICAM1/SLPI	7
BP	GO:0050767	regulation of neurogenesis	7/120	348/18862	0.00689004	0.0196352	0.0100815	RELA/LDLR/PPARG/TP53/EPHB2/DRD2/OPRM1	7
BP	GO:0033619	membrane protein proteolysis	3/120	61/18862	0.00691113	0.0196464	0.0100873	RELA/TIMP1/ADRA2A	3
BP	GO:0048645	animal organ formation	3/120	61/18862	0.00691113	0.0196464	0.0100873	AR/MAPK3/MAPK1	3
BP	GO:0070059	intrinsic apoptotic signaling pathway in response to endoplasmic reticulum stress	3/120	61/18862	0.00691113	0.0196464	0.0100873	BCL2/BAX/TP53	3
BP	GO:0002688	regulation of leukocyte chemotaxis	4/120	119/18862	0.00705482	0.0197714	0.0101515	MAPK3/MAPK1/F7/DPP4	4
BP	GO:0045446	endothelial cell differentiation	4/120	119/18862	0.00705482	0.0197714	0.0101515	FASN/KDR/IKBKB/ICAM1	4
BP	GO:0002029	desensitization of G protein-coupled receptor signaling pathway	2/120	20/18862	0.00707604	0.0197714	0.0101515	ADRB2/DRD2	2
BP	GO:0003323	type B pancreatic cell development	2/120	20/18862	0.00707604	0.0197714	0.0101515	BAD/GSK3B	2
BP	GO:0006837	serotonin transport	2/120	20/18862	0.00707604	0.0197714	0.0101515	SLC6A4/MAOB	2
BP	GO:0007252	I-kappaB phosphorylation	2/120	20/18862	0.00707604	0.0197714	0.0101515	AKT1/IKBKB	2
BP	GO:0021854	hypothalamus development	2/120	20/18862	0.00707604	0.0197714	0.0101515	NCOA1/BAX	2
BP	GO:0021895	cerebral cortex neuron differentiation	2/120	20/18862	0.00707604	0.0197714	0.0101515	DRD2/DRD1	2
BP	GO:0022401	negative adaptation of signaling pathway	2/120	20/18862	0.00707604	0.0197714	0.0101515	ADRB2/DRD2	2
BP	GO:0030220	platelet formation	2/120	20/18862	0.00707604	0.0197714	0.0101515	CASP3/CASP9	2
BP	GO:0031998	regulation of fatty acid beta-oxidation	2/120	20/18862	0.00707604	0.0197714	0.0101515	AKT1/PPARA	2
BP	GO:0032495	response to muramyl dipeptide	2/120	20/18862	0.00707604	0.0197714	0.0101515	RELA/MAPK14	2
BP	GO:0032928	regulation of superoxide anion generation	2/120	20/18862	0.00707604	0.0197714	0.0101515	SOD1/GSTP1	2
BP	GO:0046697	decidualization	2/120	20/18862	0.00707604	0.0197714	0.0101515	MAPK3/MAPK1	2
BP	GO:0046827	positive regulation of protein export from nucleus	2/120	20/18862	0.00707604	0.0197714	0.0101515	GSK3B/TP53	2
BP	GO:0050802	circadian sleep/wake cycle, sleep	2/120	20/18862	0.00707604	0.0197714	0.0101515	ADRB1/DRD2	2
BP	GO:0051412	response to corticosterone	2/120	20/18862	0.00707604	0.0197714	0.0101515	CDKN1A/MAOB	2
BP	GO:0051767	nitric-oxide synthase biosynthetic process	2/120	20/18862	0.00707604	0.0197714	0.0101515	GSTP1/KDR	2
BP	GO:0051769	regulation of nitric-oxide synthase biosynthetic process	2/120	20/18862	0.00707604	0.0197714	0.0101515	GSTP1/KDR	2
BP	GO:1902004	positive regulation of amyloid-beta formation	2/120	20/18862	0.00707604	0.0197714	0.0101515	RELA/CASP3	2
BP	GO:2000178	negative regulation of neural precursor cell proliferation	2/120	20/18862	0.00707604	0.0197714	0.0101515	TP53/SLC6A4	2
BP	GO:0060759	regulation of response to cytokine stimulus	5/120	189/18862	0.00722012	0.0201178	0.0103293	PPARG/GSTP1/CASP8/IKBKB/STAT1	5
BP	GO:0008344	adult locomotory behavior	3/120	62/18862	0.0072293	0.0201178	0.0103293	OPRD1/DRD2/DRD1	3
BP	GO:0045453	bone resorption	3/120	62/18862	0.0072293	0.0201178	0.0103293	ADRB2/CA2/PRKCA	3
BP	GO:0051898	negative regulation of protein kinase B signaling	3/120	62/18862	0.0072293	0.0201178	0.0103293	AKT1/PPARA/DRD2	3
BP	GO:0061912	selective autophagy	3/120	62/18862	0.0072293	0.0201178	0.0103293	ADRB2/MAPK3/TP53	3
BP	GO:0045664	regulation of neuron differentiation	5/120	190/18862	0.00737839	0.0204995	0.0105253	BCL2/NCOA1/GSK3B/ADRA2C/SLC6A4	5
BP	GO:0071674	mononuclear cell migration	5/120	190/18862	0.00737839	0.0204995	0.0105253	AKT1/MAPK3/MAPK1/ICAM1/ALOX5	5
BP	GO:0034101	erythrocyte homeostasis	4/120	121/18862	0.00747501	0.0207344	0.0106459	CASP3/MAPK14/STAT1/HMOX1	4
BP	GO:0042177	negative regulation of protein catabolic process	4/120	121/18862	0.00747501	0.0207344	0.0106459	RELA/HMGCR/NOS2/TIMP1	4
BP	GO:0051146	striated muscle cell differentiation	6/120	269/18862	0.00751457	0.0208273	0.0106936	AKT1/BCL2/CASP3/PPARA/ADRA1A/MAPK14	6
BP	GO:0010803	regulation of tumor necrosis factor-mediated signaling pathway	3/120	63/18862	0.00755603	0.0208916	0.0107266	GSTP1/CASP8/IKBKB	3
BP	GO:0046173	polyol biosynthetic process	3/120	63/18862	0.00755603	0.0208916	0.0107266	HRH1/AKR1B1/CYP3A4	3
BP	GO:2000378	negative regulation of reactive oxygen species metabolic process	3/120	63/18862	0.00755603	0.0208916	0.0107266	BCL2/PPARA/TP53	3
BP	GO:0043254	regulation of protein-containing complex assembly	8/120	446/18862	0.00771188	0.0213054	0.0109391	ESR1/GSK3B/BAX/TP53/CREB1/OPRD1/MMP1/ICAM1	8
BP	GO:0006662	glycerol ether metabolic process	2/120	21/18862	0.00778855	0.0213284	0.0109509	FASN/PLA2G4A	2
BP	GO:0007617	mating behavior	2/120	21/18862	0.00778855	0.0213284	0.0109509	NCOA1/DRD1	2
BP	GO:0010866	regulation of triglyceride biosynthetic process	2/120	21/18862	0.00778855	0.0213284	0.0109509	LDLR/SREBF1	2
BP	GO:0010875	positive regulation of cholesterol efflux	2/120	21/18862	0.00778855	0.0213284	0.0109509	CES1/PON1	2
BP	GO:0023058	adaptation of signaling pathway	2/120	21/18862	0.00778855	0.0213284	0.0109509	ADRB2/DRD2	2
BP	GO:0035357	peroxisome proliferator activated receptor signaling pathway	2/120	21/18862	0.00778855	0.0213284	0.0109509	PPARG/RXRA	2
BP	GO:0036344	platelet morphogenesis	2/120	21/18862	0.00778855	0.0213284	0.0109509	CASP3/CASP9	2
BP	GO:0038083	peptidyl-tyrosine autophosphorylation	2/120	21/18862	0.00778855	0.0213284	0.0109509	MAPK3/KDR	2
BP	GO:0042749	regulation of circadian sleep/wake cycle	2/120	21/18862	0.00778855	0.0213284	0.0109509	ADRB1/DRD2	2
BP	GO:0048169	regulation of long-term neuronal synaptic plasticity	2/120	21/18862	0.00778855	0.0213284	0.0109509	EPHB2/DRD2	2
BP	GO:0071636	positive regulation of transforming growth factor beta production	2/120	21/18862	0.00778855	0.0213284	0.0109509	PTGS2/CREB1	2
BP	GO:0050864	regulation of B cell activation	5/120	193/18862	0.00786773	0.0215281	0.0110534	BCL2/CASP3/BAD/CDKN1A/AHR	5
BP	GO:0071300	cellular response to retinoic acid	3/120	64/18862	0.00789137	0.0215756	0.0110778	PPARG/CREB1/SLC6A4	3
BP	GO:0007173	epidermal growth factor receptor signaling pathway	4/120	123/18862	0.00791139	0.021596	0.0110883	AKT1/MMP9/ADRA2A/FASLG	4
BP	GO:0042476	odontogenesis	4/120	123/18862	0.00791139	0.021596	0.0110883	PPARA/SCN5A/BAX/CA2	4
BP	GO:0007178	transmembrane receptor protein serine/threonine kinase signaling pathway	7/120	358/18862	0.00799262	0.0218004	0.0111932	MAPK3/PPARG/PPARA/JUN/TP53/CREB1/MAPK14	7
BP	GO:0009566	fertilization	5/120	194/18862	0.00803574	0.0218486	0.011218	AR/APOB/PLB1/BAX/CDK1	5
BP	GO:0017038	protein import	5/120	194/18862	0.00803574	0.0218486	0.011218	AKT1/MAPK1/TP53/CDKN1A/MAPK14	5
BP	GO:0071897	DNA biosynthetic process	5/120	194/18862	0.00803574	0.0218486	0.011218	MAPK3/MAPK1/PPARG/TP53/CDKN1A	5
BP	GO:0099003	vesicle-mediated transport in synapse	5/120	194/18862	0.00803574	0.0218486	0.011218	GSK3B/ADRA2A/ADRA1A/DRD2/SLC2A4	5
BP	GO:0046887	positive regulation of hormone secretion	4/120	124/18862	0.00813572	0.0220854	0.0113396	BAD/CYP19A1/CREB1/DRD2	4
BP	GO:0071621	granulocyte chemotaxis	4/120	124/18862	0.00813572	0.0220854	0.0113396	MAPK3/MAPK1/DPP4/HRH1	4
BP	GO:0071479	cellular response to ionizing radiation	3/120	65/18862	0.00823537	0.0223383	0.0114694	TP53/CDKN1A/MAPK14	3
BP	GO:0001952	regulation of cell-matrix adhesion	4/120	125/18862	0.0083642	0.0226698	0.0116396	BCL2/GSK3B/PLAU/KDR	4
BP	GO:0001933	negative regulation of protein phosphorylation	7/120	362/18862	0.00846833	0.0228362	0.0117251	AKT1/CASP3/GSTP1/BAX/EPHB2/DRD2/CDKN1A	7
BP	GO:0030810	positive regulation of nucleotide biosynthetic process	2/120	22/18862	0.008532	0.0228362	0.0117251	PPARA/NOS2	2
BP	GO:0030878	thyroid gland development	2/120	22/18862	0.008532	0.0228362	0.0117251	MAPK3/MAPK1	2
BP	GO:0035584	calcium-mediated signaling using intracellular calcium source	2/120	22/18862	0.008532	0.0228362	0.0117251	KDR/VCAM1	2
BP	GO:0035994	response to muscle stretch	2/120	22/18862	0.008532	0.0228362	0.0117251	RELA/MAPK14	2
BP	GO:0042359	vitamin D metabolic process	2/120	22/18862	0.008532	0.0228362	0.0117251	CYP3A4/CYP1A1	2
BP	GO:0045649	regulation of macrophage differentiation	2/120	22/18862	0.008532	0.0228362	0.0117251	CASP8/PRKCA	2
BP	GO:0045844	positive regulation of striated muscle tissue development	2/120	22/18862	0.008532	0.0228362	0.0117251	BCL2/CREB1	2
BP	GO:0048636	positive regulation of muscle organ development	2/120	22/18862	0.008532	0.0228362	0.0117251	BCL2/CREB1	2
BP	GO:0051882	mitochondrial depolarization	2/120	22/18862	0.008532	0.0228362	0.0117251	BCL2/KDR	2
BP	GO:0060307	regulation of ventricular cardiac muscle cell membrane repolarization	2/120	22/18862	0.008532	0.0228362	0.0117251	SCN5A/KCNH2	2
BP	GO:0090312	positive regulation of protein deacetylation	2/120	22/18862	0.008532	0.0228362	0.0117251	SREBF1/TP53	2
BP	GO:0090335	regulation of brown fat cell differentiation	2/120	22/18862	0.008532	0.0228362	0.0117251	PTGS2/MAPK14	2
BP	GO:1900373	positive regulation of purine nucleotide biosynthetic process	2/120	22/18862	0.008532	0.0228362	0.0117251	PPARA/NOS2	2
BP	GO:1901522	positive regulation of transcription from RNA polymerase II promoter involved in cellular response to chemical stimulus	2/120	22/18862	0.008532	0.0228362	0.0117251	RELA/TP53	2
BP	GO:1903306	negative regulation of regulated secretory pathway	2/120	22/18862	0.008532	0.0228362	0.0117251	ADRA2A/HMOX1	2
BP	GO:0017157	regulation of exocytosis	5/120	197/18862	0.00855474	0.0228793	0.0117472	GSK3B/ADRA2A/ADRA1A/DRD2/HMOX1	5
BP	GO:0001885	endothelial cell development	3/120	66/18862	0.00858809	0.0229149	0.0117655	FASN/IKBKB/ICAM1	3
BP	GO:0030193	regulation of blood coagulation	3/120	66/18862	0.00858809	0.0229149	0.0117655	F7/EPHB2/PLAU	3
BP	GO:0050805	negative regulation of synaptic transmission	3/120	66/18862	0.00858809	0.0229149	0.0117655	SLC6A4/DRD2/ACHE	3
BP	GO:0031640	killing of cells of other organism	3/120	67/18862	0.00894957	0.0238424	0.0122417	BAD/NOS2/CASP8	3
BP	GO:1900046	regulation of hemostasis	3/120	67/18862	0.00894957	0.0238424	0.0122417	F7/EPHB2/PLAU	3
BP	GO:0006260	DNA replication	6/120	280/18862	0.00905779	0.024112	0.0123801	CHEK1/JUN/TP53/CDK2/CCNA2/CDK1	6
BP	GO:0007409	axonogenesis	8/120	460/18862	0.00919862	0.0244679	0.0125628	BCL2/MAPK3/MAPK1/GSK3B/CREB1/EPHB2/DRD2/PRKCA	8
BP	GO:0002021	response to dietary excess	2/120	23/18862	0.00930597	0.0245067	0.0125827	ADRB2/ADRB1	2
BP	GO:0002438	acute inflammatory response to antigenic stimulus	2/120	23/18862	0.00930597	0.0245067	0.0125827	OPRM1/ICAM1	2
BP	GO:0019400	alditol metabolic process	2/120	23/18862	0.00930597	0.0245067	0.0125827	PLA2G4A/AKR1B1	2
BP	GO:0022410	circadian sleep/wake cycle process	2/120	23/18862	0.00930597	0.0245067	0.0125827	ADRB1/DRD2	2
BP	GO:0032098	regulation of appetite	2/120	23/18862	0.00930597	0.0245067	0.0125827	PPARA/OPRM1	2
BP	GO:0034695	response to prostaglandin E	2/120	23/18862	0.00930597	0.0245067	0.0125827	AKT1/PPARG	2
BP	GO:0051043	regulation of membrane protein ectodomain proteolysis	2/120	23/18862	0.00930597	0.0245067	0.0125827	TIMP1/ADRA2A	2
BP	GO:0090208	positive regulation of triglyceride metabolic process	2/120	23/18862	0.00930597	0.0245067	0.0125827	LDLR/SREBF1	2
BP	GO:0097066	response to thyroid hormone	2/120	23/18862	0.00930597	0.0245067	0.0125827	F7/AKR1B1	2
BP	GO:1901863	positive regulation of muscle tissue development	2/120	23/18862	0.00930597	0.0245067	0.0125827	BCL2/CREB1	2
BP	GO:1902932	positive regulation of alcohol biosynthetic process	2/120	23/18862	0.00930597	0.0245067	0.0125827	SREBF1/HRH1	2
BP	GO:1904385	cellular response to angiotensin	2/120	23/18862	0.00930597	0.0245067	0.0125827	RELA/CA2	2
BP	GO:2000353	positive regulation of endothelial cell apoptotic process	2/120	23/18862	0.00930597	0.0245067	0.0125827	FASLG/AKR1C3	2
BP	GO:0010611	regulation of cardiac muscle hypertrophy	3/120	68/18862	0.00931984	0.0245244	0.0125918	PPARA/ADRA1A/PRKCA	3
BP	GO:0019751	polyol metabolic process	4/120	130/18862	0.00956969	0.0251626	0.0129195	PLA2G4A/HRH1/AKR1B1/CYP3A4	4
BP	GO:0010389	regulation of G2/M transition of mitotic cell cycle	5/120	203/18862	0.0096616	0.0253654	0.0130236	CHEK1/CDK2/CDKN1A/CDK1/PSMD3	5
BP	GO:0035637	multicellular organismal signaling	5/120	203/18862	0.0096616	0.0253654	0.0130236	SOD1/SCN5A/KCNH2/CHRM5/DRD1	5
BP	GO:0042446	hormone biosynthetic process	3/120	69/18862	0.00969897	0.025444	0.013064	CYP19A1/AKR1B1/DIO1	3
BP	GO:0006801	superoxide metabolic process	3/120	70/18862	0.010087	0.0262816	0.013494	SOD1/GSTP1/NOS2	3
BP	GO:0010517	regulation of phospholipase activity	3/120	70/18862	0.010087	0.0262816	0.013494	ESR1/ADRA1A/SELE	3
BP	GO:0045123	cellular extravasation	3/120	70/18862	0.010087	0.0262816	0.013494	ICAM1/SELE/VCAM1	3
BP	GO:0055021	regulation of cardiac muscle tissue growth	3/120	70/18862	0.010087	0.0262816	0.013494	MAPK1/PPARA/MAPK14	3
BP	GO:1904427	positive regulation of calcium ion transmembrane transport	3/120	70/18862	0.010087	0.0262816	0.013494	BAX/DRD1/GSTM2	3
BP	GO:0003309	type B pancreatic cell differentiation	2/120	24/18862	0.0101101	0.0262816	0.013494	BAD/GSK3B	2
BP	GO:0006309	apoptotic DNA fragmentation	2/120	24/18862	0.0101101	0.0262816	0.013494	CASP3/BAX	2
BP	GO:0007095	mitotic G2 DNA damage checkpoint	2/120	24/18862	0.0101101	0.0262816	0.013494	CDKN1A/CDK1	2
BP	GO:0007628	adult walking behavior	2/120	24/18862	0.0101101	0.0262816	0.013494	DRD2/DRD1	2
BP	GO:0034698	response to gonadotropin	2/120	24/18862	0.0101101	0.0262816	0.013494	CCNA2/ICAM1	2
BP	GO:0044068	modulation by symbiont of host cellular process	2/120	24/18862	0.0101101	0.0262816	0.013494	BAD/CASP8	2
BP	GO:1905523	positive regulation of macrophage migration	2/120	24/18862	0.0101101	0.0262816	0.013494	MAPK3/MAPK1	2
BP	GO:0060485	mesenchyme development	6/120	287/18862	0.0101509	0.0263677	0.0135383	BCL2/MAPK3/MAPK1/GSK3B/STAT1/HAS2	6
BP	GO:0002687	positive regulation of leukocyte migration	4/120	133/18862	0.0103445	0.0268504	0.0137861	MAPK3/MAPK1/F7/ICAM1	4
BP	GO:0014743	regulation of muscle hypertrophy	3/120	71/18862	0.0104839	0.0271506	0.0139403	PPARA/ADRA1A/PRKCA	3
BP	GO:0050818	regulation of coagulation	3/120	71/18862	0.0104839	0.0271506	0.0139403	F7/EPHB2/PLAU	3
BP	GO:2001259	positive regulation of cation channel activity	3/120	71/18862	0.0104839	0.0271506	0.0139403	ADRB2/EPHB2/GSTM2	3
BP	GO:0002221	pattern recognition receptor signaling pathway	5/120	208/18862	0.0106564	0.0275557	0.0141482	ESR1/RELA/APOB/CASP8/IKBKB	5
BP	GO:0048738	cardiac muscle tissue development	5/120	208/18862	0.0106564	0.0275557	0.0141482	MAPK1/PPARA/CREB1/ADRA1A/MAPK14	5
BP	GO:0043524	negative regulation of neuron apoptotic process	4/120	135/18862	0.010883	0.0279414	0.0143463	BCL2/SOD1/BAX/HMOX1	4
BP	GO:0042440	pigment metabolic process	3/120	72/18862	0.0108898	0.0279414	0.0143463	BCL2/UGT1A1/HMOX1	3
BP	GO:0048708	astrocyte differentiation	3/120	72/18862	0.0108898	0.0279414	0.0143463	MAPK3/MAPK1/LDLR	3
BP	GO:0070988	demethylation	3/120	72/18862	0.0108898	0.0279414	0.0143463	CYP3A4/CYP1A2/CYP1A1	3
BP	GO:0022011	myelination in peripheral nervous system	2/120	25/18862	0.0109439	0.0279414	0.0143463	AKT1/SOD1	2
BP	GO:0032292	peripheral nervous system axon ensheathment	2/120	25/18862	0.0109439	0.0279414	0.0143463	AKT1/SOD1	2
BP	GO:0032469	endoplasmic reticulum calcium ion homeostasis	2/120	25/18862	0.0109439	0.0279414	0.0143463	BCL2/BAX	2
BP	GO:0045745	positive regulation of G protein-coupled receptor signaling pathway	2/120	25/18862	0.0109439	0.0279414	0.0143463	DRD2/PRKCA	2
BP	GO:0050927	positive regulation of positive chemotaxis	2/120	25/18862	0.0109439	0.0279414	0.0143463	F7/KDR	2
BP	GO:0050995	negative regulation of lipid catabolic process	2/120	25/18862	0.0109439	0.0279414	0.0143463	AKT1/ADRA2A	2
BP	GO:0060330	regulation of response to interferon-gamma	2/120	25/18862	0.0109439	0.0279414	0.0143463	PPARG/STAT1	2
BP	GO:0060334	regulation of interferon-gamma-mediated signaling pathway	2/120	25/18862	0.0109439	0.0279414	0.0143463	PPARG/STAT1	2
BP	GO:0060740	prostate gland epithelium morphogenesis	2/120	25/18862	0.0109439	0.0279414	0.0143463	AR/ESR1	2
BP	GO:0090659	walking behavior	2/120	25/18862	0.0109439	0.0279414	0.0143463	DRD2/DRD1	2
BP	GO:1902993	positive regulation of amyloid precursor protein catabolic process	2/120	25/18862	0.0109439	0.0279414	0.0143463	RELA/CASP3	2
BP	GO:1903798	regulation of production of miRNAs involved in gene silencing by miRNA	2/120	25/18862	0.0109439	0.0279414	0.0143463	ESR1/TP53	2
BP	GO:1990776	response to angiotensin	2/120	25/18862	0.0109439	0.0279414	0.0143463	RELA/CA2	2
BP	GO:0051604	protein maturation	6/120	293/18862	0.0111601	0.0284722	0.0146188	CASP3/BAD/CES1/F7/CASP8/PLAU	6
BP	GO:0021766	hippocampus development	3/120	73/18862	0.0113047	0.0287558	0.0147644	CASP3/NCOA1/GSK3B	3
BP	GO:0031016	pancreas development	3/120	73/18862	0.0113047	0.0287558	0.0147644	AKT1/BAD/GSK3B	3
BP	GO:0033077	T cell differentiation in thymus	3/120	73/18862	0.0113047	0.0287558	0.0147644	BCL2/SOD1/TP53	3
BP	GO:0060193	positive regulation of lipase activity	3/120	73/18862	0.0113047	0.0287558	0.0147644	ESR1/ADRA1A/SELE	3
BP	GO:0003158	endothelium development	4/120	137/18862	0.0114393	0.0290552	0.0149181	FASN/KDR/IKBKB/ICAM1	4
BP	GO:0031644	regulation of nervous system process	4/120	137/18862	0.0114393	0.0290552	0.0149181	ADRB2/ADRA2C/OPRD1/OPRM1	4
BP	GO:0034976	response to endoplasmic reticulum stress	6/120	296/18862	0.0116904	0.0296711	0.0152344	BCL2/GSK3B/BAX/JUN/TP53/ALOX5	6
BP	GO:0001889	liver development	4/120	138/18862	0.0117242	0.0296816	0.0152398	RELA/UGT1A1/HMOX1/CYP1A1	4
BP	GO:0005977	glycogen metabolic process	3/120	74/18862	0.0117286	0.0296816	0.0152398	AKT1/GSK3B/INSR	3
BP	GO:0046503	glycerolipid catabolic process	3/120	74/18862	0.0117286	0.0296816	0.0152398	LDLR/APOB/PLA2G4A	3
BP	GO:0002026	regulation of the force of heart contraction	2/120	26/18862	0.0118069	0.0296816	0.0152398	ADRB1/ADRA1A	2
BP	GO:0032104	regulation of response to extracellular stimulus	2/120	26/18862	0.0118069	0.0296816	0.0152398	PPARA/OPRM1	2
BP	GO:0032107	regulation of response to nutrient levels	2/120	26/18862	0.0118069	0.0296816	0.0152398	PPARA/OPRM1	2
BP	GO:0042745	circadian sleep/wake cycle	2/120	26/18862	0.0118069	0.0296816	0.0152398	ADRB1/DRD2	2
BP	GO:0048873	homeostasis of number of cells within a tissue	2/120	26/18862	0.0118069	0.0296816	0.0152398	BCL2/BAX	2
BP	GO:0050926	regulation of positive chemotaxis	2/120	26/18862	0.0118069	0.0296816	0.0152398	F7/KDR	2
BP	GO:0070920	regulation of production of small RNA involved in gene silencing by RNA	2/120	26/18862	0.0118069	0.0296816	0.0152398	ESR1/TP53	2
BP	GO:0099625	ventricular cardiac muscle cell membrane repolarization	2/120	26/18862	0.0118069	0.0296816	0.0152398	SCN5A/KCNH2	2
BP	GO:1904353	regulation of telomere capping	2/120	26/18862	0.0118069	0.0296816	0.0152398	MAPK3/MAPK1	2
BP	GO:2000108	positive regulation of leukocyte apoptotic process	2/120	26/18862	0.0118069	0.0296816	0.0152398	BAX/TP53	2
BP	GO:0050921	positive regulation of chemotaxis	4/120	139/18862	0.0120136	0.030179	0.0154952	MAPK3/MAPK1/F7/KDR	4
BP	GO:0001937	negative regulation of endothelial cell proliferation	3/120	75/18862	0.0121616	0.0304839	0.0156517	PPARG/STAT1/ALOX5	3
BP	GO:0006073	cellular glucan metabolic process	3/120	75/18862	0.0121616	0.0304839	0.0156517	AKT1/GSK3B/INSR	3
BP	GO:0044042	glucan metabolic process	3/120	75/18862	0.0121616	0.0304839	0.0156517	AKT1/GSK3B/INSR	3
BP	GO:0046718	viral entry into host cell	4/120	140/18862	0.0123076	0.0308048	0.0158165	LDLR/DPP4/CDK1/ICAM1	4
BP	GO:0061008	hepaticobiliary system development	4/120	140/18862	0.0123076	0.0308048	0.0158165	RELA/UGT1A1/HMOX1/CYP1A1	4
BP	GO:0051279	regulation of release of sequestered calcium ion into cytosol	3/120	76/18862	0.0126037	0.0315001	0.0161734	BAX/DRD1/GSTM2	3
BP	GO:1901983	regulation of protein acetylation	3/120	76/18862	0.0126037	0.0315001	0.0161734	MAPK3/CHEK1/GSK3B	3
BP	GO:0050769	positive regulation of neurogenesis	5/120	217/18862	0.0126198	0.0315088	0.0161779	RELA/PPARG/EPHB2/DRD2/OPRM1	5
BP	GO:0002360	T cell lineage commitment	2/120	27/18862	0.0126989	0.0315088	0.0161779	BCL2/TP53	2
BP	GO:0010758	regulation of macrophage chemotaxis	2/120	27/18862	0.0126989	0.0315088	0.0161779	MAPK3/MAPK1	2
BP	GO:0032366	intracellular sterol transport	2/120	27/18862	0.0126989	0.0315088	0.0161779	LDLR/CES1	2
BP	GO:0032367	intracellular cholesterol transport	2/120	27/18862	0.0126989	0.0315088	0.0161779	LDLR/CES1	2
BP	GO:0045672	positive regulation of osteoclast differentiation	2/120	27/18862	0.0126989	0.0315088	0.0161779	CREB1/CA2	2
BP	GO:0045987	positive regulation of smooth muscle contraction	2/120	27/18862	0.0126989	0.0315088	0.0161779	CHRM3/ADRA1A	2
BP	GO:0060512	prostate gland morphogenesis	2/120	27/18862	0.0126989	0.0315088	0.0161779	AR/ESR1	2
BP	GO:0099623	regulation of cardiac muscle cell membrane repolarization	2/120	27/18862	0.0126989	0.0315088	0.0161779	SCN5A/KCNH2	2
BP	GO:1903649	regulation of cytoplasmic transport	2/120	27/18862	0.0126989	0.0315088	0.0161779	MAPK3/MAPK1	2
BP	GO:0010810	regulation of cell-substrate adhesion	5/120	218/18862	0.0128521	0.0318427	0.0163494	BCL2/GSK3B/PLAU/KDR/HAS2	5
BP	GO:0071695	anatomical structure maturation	5/120	218/18862	0.0128521	0.0318427	0.0163494	PGR/BCL2/PPARG/CDKN1A/AKR1B1	5
BP	GO:0016575	histone deacetylation	3/120	77/18862	0.0130549	0.032229	0.0165477	SREBF1/TP53/MAPK8	3
BP	GO:0033238	regulation of cellular amine metabolic process	3/120	77/18862	0.0130549	0.032229	0.0165477	SLC6A3/MAOB/PSMD3	3
BP	GO:0060420	regulation of heart growth	3/120	77/18862	0.0130549	0.032229	0.0165477	MAPK1/PPARA/MAPK14	3
BP	GO:0090049	regulation of cell migration involved in sprouting angiogenesis	3/120	77/18862	0.0130549	0.032229	0.0165477	PTGS2/KDR/HMOX1	3
BP	GO:1901616	organic hydroxy compound catabolic process	3/120	77/18862	0.0130549	0.032229	0.0165477	SLC6A3/MAOB/AKR1C3	3
BP	GO:0033135	regulation of peptidyl-serine phosphorylation	4/120	143/18862	0.013217	0.0325823	0.0167291	AKT1/BCL2/BAX/OPRD1	4
BP	GO:0048592	eye morphogenesis	4/120	143/18862	0.013217	0.0325823	0.0167291	BCL2/BAX/EPHB2/FASLG	4
BP	GO:0008277	regulation of G protein-coupled receptor signaling pathway	4/120	144/18862	0.0135294	0.0332167	0.0170548	ADRB2/DRD2/OPRM1/PRKCA	4
BP	GO:0060968	regulation of gene silencing	4/120	144/18862	0.0135294	0.0332167	0.0170548	ESR1/PPARG/TP53/CDK2	4
BP	GO:0106106	cold-induced thermogenesis	4/120	144/18862	0.0135294	0.0332167	0.0170548	ADRB2/ADIPOR2/ADRB1/ACHE	4
BP	GO:0120161	regulation of cold-induced thermogenesis	4/120	144/18862	0.0135294	0.0332167	0.0170548	ADRB2/ADIPOR2/ADRB1/ACHE	4
BP	GO:0050670	regulation of lymphocyte proliferation	5/120	221/18862	0.0135663	0.0332167	0.0170548	BCL2/CASP3/CDKN1A/VCAM1/AHR	5
BP	GO:0007271	synaptic transmission, cholinergic	2/120	28/18862	0.0136194	0.0332167	0.0170548	ACHE/CHRNA2	2
BP	GO:0010575	positive regulation of vascular endothelial growth factor production	2/120	28/18862	0.0136194	0.0332167	0.0170548	PTGS2/CYP1B1	2
BP	GO:0014044	Schwann cell development	2/120	28/18862	0.0136194	0.0332167	0.0170548	AKT1/SOD1	2
BP	GO:0019098	reproductive behavior	2/120	28/18862	0.0136194	0.0332167	0.0170548	NCOA1/DRD1	2
BP	GO:0035883	enteroendocrine cell differentiation	2/120	28/18862	0.0136194	0.0332167	0.0170548	BAD/GSK3B	2
BP	GO:0062098	regulation of programmed necrotic cell death	2/120	28/18862	0.0136194	0.0332167	0.0170548	TP53/CASP8	2
BP	GO:0071280	cellular response to copper ion	2/120	28/18862	0.0136194	0.0332167	0.0170548	CYP1A2/CYP1A1	2
BP	GO:0071480	cellular response to gamma radiation	2/120	28/18862	0.0136194	0.0332167	0.0170548	TP53/CDKN1A	2
BP	GO:1902175	regulation of oxidative stress-induced intrinsic apoptotic signaling pathway	2/120	28/18862	0.0136194	0.0332167	0.0170548	AKT1/SOD1	2
BP	GO:1902253	regulation of intrinsic apoptotic signaling pathway by p53 class mediator	2/120	28/18862	0.0136194	0.0332167	0.0170548	BCL2/TP53	2
BP	GO:0071901	negative regulation of protein serine/threonine kinase activity	4/120	145/18862	0.0138465	0.0337465	0.0173269	AKT1/CASP3/GSTP1/CDKN1A	4
BP	GO:0090398	cellular senescence	3/120	79/18862	0.0139848	0.0340352	0.0174751	TP53/CDKN1A/MAPK14	3
BP	GO:1900034	regulation of cellular response to heat	3/120	79/18862	0.0139848	0.0340352	0.0174751	MAPK3/MAPK1/GSK3B	3
BP	GO:0001649	osteoblast differentiation	5/120	223/18862	0.014057	0.0341627	0.0175405	AKT1/FASN/CAT/PPARG/ACHE	5
BP	GO:0032944	regulation of mononuclear cell proliferation	5/120	223/18862	0.014057	0.0341627	0.0175405	BCL2/CASP3/CDKN1A/VCAM1/AHR	5
BP	GO:0016525	negative regulation of angiogenesis	4/120	146/18862	0.0141683	0.0344086	0.0176668	PPARG/FASLG/STAT1/ALOX5	4
BP	GO:0060562	epithelial tube morphogenesis	6/120	309/18862	0.0141958	0.0344511	0.0176886	AR/PGR/ESR1/BCL2/CASP3/KDR	6
BP	GO:0002696	positive regulation of leukocyte activation	7/120	401/18862	0.0142615	0.0345861	0.0177579	AKT1/BCL2/BAD/DPP4/PLA2G4A/CDKN1A/VCAM1	7
BP	GO:0010660	regulation of muscle cell apoptotic process	3/120	80/18862	0.0144635	0.0350512	0.0179968	PPARG/TP53/HMOX1	3
BP	GO:0045939	negative regulation of steroid metabolic process	2/120	29/18862	0.014568	0.0351558	0.0180504	SOD1/UGT1A1	2
BP	GO:0045940	positive regulation of steroid metabolic process	2/120	29/18862	0.014568	0.0351558	0.0180504	SREBF1/CES1	2
BP	GO:0050482	arachidonic acid secretion	2/120	29/18862	0.014568	0.0351558	0.0180504	PLA2G4A/DRD2	2
BP	GO:0070723	response to cholesterol	2/120	29/18862	0.014568	0.0351558	0.0180504	CES1/F7	2
BP	GO:1903579	negative regulation of ATP metabolic process	2/120	29/18862	0.014568	0.0351558	0.0180504	PPARA/TP53	2
BP	GO:1903963	arachidonate transport	2/120	29/18862	0.014568	0.0351558	0.0180504	PLA2G4A/DRD2	2
BP	GO:0002683	negative regulation of immune system process	7/120	403/18862	0.0146198	0.0352558	0.0181018	AKT1/CASP3/LDLR/PPARG/DPP4/DRD2/HMOX1	7
BP	GO:0046777	protein autophosphorylation	5/120	226/18862	0.0148154	0.0356779	0.0183185	AKT1/MAPK3/GSK3B/KDR/INSR	5
BP	GO:0097530	granulocyte migration	4/120	148/18862	0.014826	0.0356779	0.0183185	MAPK3/MAPK1/DPP4/HRH1	4
BP	GO:2000181	negative regulation of blood vessel morphogenesis	4/120	148/18862	0.014826	0.0356779	0.0183185	PPARG/FASLG/STAT1/ALOX5	4
BP	GO:0021954	central nervous system neuron development	3/120	81/18862	0.0149514	0.0359294	0.0184477	EPHB2/DRD2/DRD1	3
BP	GO:0140353	lipid export from cell	3/120	81/18862	0.0149514	0.0359294	0.0184477	CYP19A1/NOS2/PLA2G4A	3
BP	GO:1901343	negative regulation of vasculature development	4/120	149/18862	0.015162	0.0364099	0.0186943	PPARG/FASLG/STAT1/ALOX5	4
BP	GO:0001656	metanephros development	3/120	82/18862	0.0154486	0.0370464	0.0190211	BCL2/AKR1B1/STAT1	3
BP	GO:2000177	regulation of neural precursor cell proliferation	3/120	82/18862	0.0154486	0.0370464	0.0190211	TP53/SLC6A4/DRD2	3
BP	GO:0045088	regulation of innate immune response	6/120	315/18862	0.0154699	0.037069	0.0190328	RELA/PPARG/DRD2/IKBKB/STAT1/PSMD3	6
BP	GO:0035666	TRIF-dependent toll-like receptor signaling pathway	2/120	30/18862	0.0155444	0.037069	0.0190328	CASP8/IKBKB	2
BP	GO:0036151	phosphatidylcholine acyl-chain remodeling	2/120	30/18862	0.0155444	0.037069	0.0190328	PLB1/PLA2G4A	2
BP	GO:0042402	cellular biogenic amine catabolic process	2/120	30/18862	0.0155444	0.037069	0.0190328	SLC6A3/MAOB	2
BP	GO:0042755	eating behavior	2/120	30/18862	0.0155444	0.037069	0.0190328	OPRD1/OPRM1	2
BP	GO:0050901	leukocyte tethering or rolling	2/120	30/18862	0.0155444	0.037069	0.0190328	SELE/VCAM1	2
BP	GO:0060045	positive regulation of cardiac muscle cell proliferation	2/120	30/18862	0.0155444	0.037069	0.0190328	MAPK1/MAPK14	2
BP	GO:0060674	placenta blood vessel development	2/120	30/18862	0.0155444	0.037069	0.0190328	AKT1/MAPK1	2
BP	GO:0007160	cell-matrix adhesion	5/120	230/18862	0.0158686	0.0378159	0.0194162	BCL2/GSK3B/PLAU/KDR/VCAM1	5
BP	GO:0031145	anaphase-promoting complex-dependent catabolic process	3/120	83/18862	0.015955	0.0379428	0.0194814	CDK2/CDK1/PSMD3	3
BP	GO:0045069	regulation of viral genome replication	3/120	83/18862	0.015955	0.0379428	0.0194814	BCL2/PPARA/SLPI	3
BP	GO:1901019	regulation of calcium ion transmembrane transporter activity	3/120	83/18862	0.015955	0.0379428	0.0194814	ADRA2A/DRD2/GSTM2	3
BP	GO:0050808	synapse organization	7/120	412/18862	0.0163123	0.0387389	0.0198901	EPHB2/DRD2/GABRA1/DRD1/ACHE/MAPK14/INSR	7
BP	GO:0050867	positive regulation of cell activation	7/120	412/18862	0.0163123	0.0387389	0.0198901	AKT1/BCL2/BAD/DPP4/PLA2G4A/CDKN1A/VCAM1	7
BP	GO:0006767	water-soluble vitamin metabolic process	3/120	84/18862	0.0164707	0.0389089	0.0199775	ABCC1/PRSS1/CTRB1	3
BP	GO:0010657	muscle cell apoptotic process	3/120	84/18862	0.0164707	0.0389089	0.0199775	PPARG/TP53/HMOX1	3
BP	GO:0014031	mesenchymal cell development	3/120	84/18862	0.0164707	0.0389089	0.0199775	BCL2/MAPK3/MAPK1	3
BP	GO:1900407	regulation of cellular response to oxidative stress	3/120	84/18862	0.0164707	0.0389089	0.0199775	AKT1/SOD1/ALOX5	3
BP	GO:0000737	DNA catabolic process, endonucleolytic	2/120	31/18862	0.016548	0.0389089	0.0199775	CASP3/BAX	2
BP	GO:0030431	sleep	2/120	31/18862	0.016548	0.0389089	0.0199775	ADRB1/DRD2	2
BP	GO:0032228	regulation of synaptic transmission, GABAergic	2/120	31/18862	0.016548	0.0389089	0.0199775	ADRA1A/DRD2	2
BP	GO:0032373	positive regulation of sterol transport	2/120	31/18862	0.016548	0.0389089	0.0199775	CES1/PON1	2
BP	GO:0032376	positive regulation of cholesterol transport	2/120	31/18862	0.016548	0.0389089	0.0199775	CES1/PON1	2
BP	GO:0034377	plasma lipoprotein particle assembly	2/120	31/18862	0.016548	0.0389089	0.0199775	APOB/SOAT2	2
BP	GO:0045920	negative regulation of exocytosis	2/120	31/18862	0.016548	0.0389089	0.0199775	ADRA2A/HMOX1	2
BP	GO:1902692	regulation of neuroblast proliferation	2/120	31/18862	0.016548	0.0389089	0.0199775	TP53/DRD2	2
BP	GO:1903146	regulation of autophagy of mitochondrion	2/120	31/18862	0.016548	0.0389089	0.0199775	SREBF1/TP53	2
BP	GO:0044409	entry into host	4/120	153/18862	0.0165539	0.0389089	0.0199775	LDLR/DPP4/CDK1/ICAM1	4
BP	GO:1990845	adaptive thermogenesis	4/120	153/18862	0.0165539	0.0389089	0.0199775	ADRB2/ADIPOR2/ADRB1/ACHE	4
BP	GO:0007050	cell cycle arrest	5/120	235/18862	0.017254	0.0405268	0.0208082	BAX/TP53/CDK2/CDKN1A/CDK1	5
BP	GO:0007269	neurotransmitter secretion	4/120	155/18862	0.0172789	0.0405272	0.0208084	GSK3B/ADRA2A/ADRA1A/DRD2	4
BP	GO:0099643	signal release from synapse	4/120	155/18862	0.0172789	0.0405272	0.0208084	GSK3B/ADRA2A/ADRA1A/DRD2	4
BP	GO:0050851	antigen receptor-mediated signaling pathway	6/120	323/18862	0.0172896	0.0405272	0.0208084	RELA/BCL2/MAPK1/BAX/IKBKB/PSMD3	6
BP	GO:0031058	positive regulation of histone modification	3/120	86/18862	0.0175299	0.0408149	0.020956	MAPK3/SREBF1/TP53	3
BP	GO:0034103	regulation of tissue remodeling	3/120	86/18862	0.0175299	0.0408149	0.020956	TP53/CA2/PRKCA	3
BP	GO:0007202	activation of phospholipase C activity	2/120	32/18862	0.0175787	0.0408149	0.020956	ADRA1A/SELE	2
BP	GO:0009310	amine catabolic process	2/120	32/18862	0.0175787	0.0408149	0.020956	SLC6A3/MAOB	2
BP	GO:0010661	positive regulation of muscle cell apoptotic process	2/120	32/18862	0.0175787	0.0408149	0.020956	PPARG/TP53	2
BP	GO:0045648	positive regulation of erythrocyte differentiation	2/120	32/18862	0.0175787	0.0408149	0.020956	MAPK14/STAT1	2
BP	GO:0045736	negative regulation of cyclin-dependent protein serine/threonine kinase activity	2/120	32/18862	0.0175787	0.0408149	0.020956	CASP3/CDKN1A	2
BP	GO:0046475	glycerophospholipid catabolic process	2/120	32/18862	0.0175787	0.0408149	0.020956	LDLR/PLA2G4A	2
BP	GO:0046825	regulation of protein export from nucleus	2/120	32/18862	0.0175787	0.0408149	0.020956	GSK3B/TP53	2
BP	GO:0051385	response to mineralocorticoid	2/120	32/18862	0.0175787	0.0408149	0.020956	CDKN1A/MAOB	2
BP	GO:0090075	relaxation of muscle	2/120	32/18862	0.0175787	0.0408149	0.020956	SOD1/GSTM2	2
BP	GO:0090322	regulation of superoxide metabolic process	2/120	32/18862	0.0175787	0.0408149	0.020956	SOD1/GSTP1	2
BP	GO:1901099	negative regulation of signal transduction in absence of ligand	2/120	32/18862	0.0175787	0.0408149	0.020956	AKT1/BCL2	2
BP	GO:2001240	negative regulation of extrinsic apoptotic signaling pathway in absence of ligand	2/120	32/18862	0.0175787	0.0408149	0.020956	AKT1/BCL2	2
BP	GO:0030856	regulation of epithelial cell differentiation	4/120	156/18862	0.0176487	0.0409498	0.0210253	BAD/MMP9/IKBKB/STAT1	4
BP	GO:0002224	toll-like receptor signaling pathway	4/120	157/18862	0.0180235	0.0417911	0.0214573	ESR1/APOB/CASP8/IKBKB	4
BP	GO:0006112	energy reserve metabolic process	3/120	87/18862	0.0180735	0.0418507	0.0214879	AKT1/GSK3B/INSR	3
BP	GO:0150104	transport across blood-brain barrier	3/120	87/18862	0.0180735	0.0418507	0.0214879	ABCC1/SLC2A4/INSR	3
BP	GO:0050863	regulation of T cell activation	6/120	327/18862	0.0182526	0.0422368	0.0216861	AKT1/CASP3/BAD/SOD1/DPP4/VCAM1	6
BP	GO:0010232	vascular transport	3/120	88/18862	0.0186264	0.0427207	0.0219346	ABCC1/SLC2A4/INSR	3
BP	GO:0051453	regulation of intracellular pH	3/120	88/18862	0.0186264	0.0427207	0.0219346	BCL2/FASLG/CA2	3
BP	GO:0001662	behavioral fear response	2/120	33/18862	0.0186359	0.0427207	0.0219346	BCL2/DPP4	2
BP	GO:0003298	physiological muscle hypertrophy	2/120	33/18862	0.0186359	0.0427207	0.0219346	PPARA/ADRA1A	2
BP	GO:0003301	physiological cardiac muscle hypertrophy	2/120	33/18862	0.0186359	0.0427207	0.0219346	PPARA/ADRA1A	2
BP	GO:0030262	apoptotic nuclear changes	2/120	33/18862	0.0186359	0.0427207	0.0219346	CASP3/BAX	2
BP	GO:0032212	positive regulation of telomere maintenance via telomerase	2/120	33/18862	0.0186359	0.0427207	0.0219346	MAPK3/MAPK1	2
BP	GO:0032941	secretion by tissue	2/120	33/18862	0.0186359	0.0427207	0.0219346	CHRM3/CHRM1	2
BP	GO:0042168	heme metabolic process	2/120	33/18862	0.0186359	0.0427207	0.0219346	UGT1A1/HMOX1	2
BP	GO:0051482	positive regulation of cytosolic calcium ion concentration involved in phospholipase C-activating G protein-coupled signaling pathway	2/120	33/18862	0.0186359	0.0427207	0.0219346	DRD2/DRD1	2
BP	GO:0051973	positive regulation of telomerase activity	2/120	33/18862	0.0186359	0.0427207	0.0219346	MAPK3/MAPK1	2
BP	GO:0060251	regulation of glial cell proliferation	2/120	33/18862	0.0186359	0.0427207	0.0219346	CREB1/CHRM1	2
BP	GO:0061049	cell growth involved in cardiac muscle cell development	2/120	33/18862	0.0186359	0.0427207	0.0219346	PPARA/ADRA1A	2
BP	GO:1904030	negative regulation of cyclin-dependent protein kinase activity	2/120	33/18862	0.0186359	0.0427207	0.0219346	CASP3/CDKN1A	2
BP	GO:2000241	regulation of reproductive process	4/120	159/18862	0.0187878	0.0430402	0.0220986	AR/ESR1/PLB1/TIMP1	4
BP	GO:0050680	negative regulation of epithelial cell proliferation	4/120	160/18862	0.0191774	0.0439	0.0225401	AR/PPARG/STAT1/ALOX5	4
BP	GO:0046849	bone remodeling	3/120	89/18862	0.0191887	0.0439	0.0225401	ADRB2/CA2/PRKCA	3
BP	GO:0002244	hematopoietic progenitor cell differentiation	4/120	161/18862	0.019572	0.0447309	0.0229667	BCL2/TP53/KDR/PSMD3	4
BP	GO:0006469	negative regulation of protein kinase activity	5/120	243/18862	0.0196339	0.0447309	0.0229667	AKT1/CASP3/GSTP1/EPHB2/CDKN1A	5
BP	GO:0002209	behavioral defense response	2/120	34/18862	0.0197193	0.0447309	0.0229667	BCL2/DPP4	2
BP	GO:0002691	regulation of cellular extravasation	2/120	34/18862	0.0197193	0.0447309	0.0229667	ICAM1/SELE	2
BP	GO:0002756	MyD88-independent toll-like receptor signaling pathway	2/120	34/18862	0.0197193	0.0447309	0.0229667	CASP8/IKBKB	2
BP	GO:0010543	regulation of platelet activation	2/120	34/18862	0.0197193	0.0447309	0.0229667	PLA2G4A/PRKCA	2
BP	GO:0036314	response to sterol	2/120	34/18862	0.0197193	0.0447309	0.0229667	CES1/F7	2
BP	GO:0043276	anoikis	2/120	34/18862	0.0197193	0.0447309	0.0229667	AKT1/BCL2	2
BP	GO:0060306	regulation of membrane repolarization	2/120	34/18862	0.0197193	0.0447309	0.0229667	SCN5A/KCNH2	2
BP	GO:1903514	release of sequestered calcium ion into cytosol by endoplasmic reticulum	2/120	34/18862	0.0197193	0.0447309	0.0229667	FASLG/GSTM2	2
BP	GO:1904031	positive regulation of cyclin-dependent protein kinase activity	2/120	34/18862	0.0197193	0.0447309	0.0229667	AKT1/CDKN1A	2
BP	GO:2000352	negative regulation of endothelial cell apoptotic process	2/120	34/18862	0.0197193	0.0447309	0.0229667	KDR/ICAM1	2
BP	GO:0014068	positive regulation of phosphatidylinositol 3-kinase signaling	3/120	90/18862	0.0197603	0.0447309	0.0229667	CAT/KDR/INSR	3
BP	GO:0035249	synaptic transmission, glutamatergic	3/120	90/18862	0.0197603	0.0447309	0.0229667	DRD2/DRD1/GRIA2	3
BP	GO:0043470	regulation of carbohydrate catabolic process	3/120	90/18862	0.0197603	0.0447309	0.0229667	PPARA/TP53/INSR	3
BP	GO:0050905	neuromuscular process	3/120	90/18862	0.0197603	0.0447309	0.0229667	SLC6A3/DRD2/DRD1	3
BP	GO:0002690	positive regulation of leukocyte chemotaxis	3/120	91/18862	0.0203412	0.0459551	0.0235952	MAPK3/MAPK1/F7	3
BP	GO:0106027	neuron projection organization	3/120	91/18862	0.0203412	0.0459551	0.0235952	GSK3B/EPHB2/INSR	3
BP	GO:1901992	positive regulation of mitotic cell cycle phase transition	3/120	91/18862	0.0203412	0.0459551	0.0235952	AKT1/CDK1/CYP1A1	3
BP	GO:0034250	positive regulation of cellular amide metabolic process	4/120	163/18862	0.0203762	0.0460038	0.0236202	RELA/MAPK3/MAPK1/CASP3	4
BP	GO:2001252	positive regulation of chromosome organization	4/120	164/18862	0.0207858	0.0467485	0.0240026	MAPK3/MAPK1/SREBF1/TP53	4
BP	GO:0006921	cellular component disassembly involved in execution phase of apoptosis	2/120	35/18862	0.0208285	0.0467485	0.0240026	CASP3/BAX	2
BP	GO:0010762	regulation of fibroblast migration	2/120	35/18862	0.0208285	0.0467485	0.0240026	AKT1/ADIPOR2	2
BP	GO:0010765	positive regulation of sodium ion transport	2/120	35/18862	0.0208285	0.0467485	0.0240026	AKT1/SCN5A	2
BP	GO:0042554	superoxide anion generation	2/120	35/18862	0.0208285	0.0467485	0.0240026	SOD1/GSTP1	2
BP	GO:0043243	positive regulation of protein-containing complex disassembly	2/120	35/18862	0.0208285	0.0467485	0.0240026	ADRB2/INSR	2
BP	GO:0048009	insulin-like growth factor receptor signaling pathway	2/120	35/18862	0.0208285	0.0467485	0.0240026	AR/AKT1	2
BP	GO:0065005	protein-lipid complex assembly	2/120	35/18862	0.0208285	0.0467485	0.0240026	APOB/SOAT2	2
BP	GO:0086005	ventricular cardiac muscle cell action potential	2/120	35/18862	0.0208285	0.0467485	0.0240026	SCN5A/KCNH2	2
BP	GO:0030316	osteoclast differentiation	3/120	92/18862	0.0209315	0.0469489	0.0241055	CREB1/CA2/MAPK14	3
BP	GO:0007631	feeding behavior	3/120	93/18862	0.0215311	0.0481367	0.0247154	OPRD1/DRD2/OPRM1	3
BP	GO:0014013	regulation of gliogenesis	3/120	93/18862	0.0215311	0.0481367	0.0247154	RELA/LDLR/PPARG	3
BP	GO:0043473	pigmentation	3/120	93/18862	0.0215311	0.0481367	0.0247154	BCL2/BAX/DRD2	3
BP	GO:0051153	regulation of striated muscle cell differentiation	3/120	93/18862	0.0215311	0.0481367	0.0247154	BCL2/PPARA/MAPK14	3
BP	GO:1902882	regulation of response to oxidative stress	3/120	93/18862	0.0215311	0.0481367	0.0247154	AKT1/SOD1/ALOX5	3
BP	GO:0006913	nucleocytoplasmic transport	6/120	340/18862	0.0216357	0.0483391	0.0248193	AKT1/MAPK1/GSK3B/TP53/CDKN1A/MAPK14	6
BP	GO:0006007	glucose catabolic process	2/120	36/18862	0.0219633	0.0489434	0.0251296	BAD/TP53	2
BP	GO:0086010	membrane depolarization during action potential	2/120	36/18862	0.0219633	0.0489434	0.0251296	SCN5A/KCNH2	2
BP	GO:1903725	regulation of phospholipid metabolic process	2/120	36/18862	0.0219633	0.0489434	0.0251296	LDLR/CHRM5	2
BP	GO:1904358	positive regulation of telomere maintenance via telomere lengthening	2/120	36/18862	0.0219633	0.0489434	0.0251296	MAPK3/MAPK1	2
BP	GO:0006476	protein deacetylation	3/120	94/18862	0.0221401	0.0492099	0.0252664	SREBF1/TP53/MAPK8	3
BP	GO:0015914	phospholipid transport	3/120	94/18862	0.0221401	0.0492099	0.0252664	LDLR/ABCC1/FASLG	3
BP	GO:0021549	cerebellum development	3/120	94/18862	0.0221401	0.0492099	0.0252664	SCN5A/NCOA1/TP53	3
BP	GO:0042982	amyloid precursor protein metabolic process	3/120	94/18862	0.0221401	0.0492099	0.0252664	RELA/CASP3/ACHE	3
BP	GO:0045165	cell fate commitment	5/120	251/18862	0.0222203	0.0493242	0.0253251	AR/BCL2/CASP3/PPARG/TP53	5
BP	GO:0048863	stem cell differentiation	5/120	251/18862	0.0222203	0.0493242	0.0253251	ESR1/MAPK3/MAPK1/TP53/PSMD3	5
BP	GO:0051169	nuclear transport	6/120	343/18862	0.0224729	0.0498248	0.0255821	AKT1/MAPK1/GSK3B/TP53/CDKN1A/MAPK14	6
BP	GO:0043112	receptor metabolic process	4/120	168/18862	0.0224749	0.0498248	0.0255821	DRD2/ACHE/SELE/INSR	4
BP	GO:2001243	negative regulation of intrinsic apoptotic signaling pathway	3/120	95/18862	0.0227585	0.0504211	0.0258883	AKT1/BCL2/MMP9	3
BP	GO:0010613	positive regulation of cardiac muscle hypertrophy	2/120	37/18862	0.0231231	0.0510969	0.0262353	ADRA1A/PRKCA	2
BP	GO:0046329	negative regulation of JNK cascade	2/120	37/18862	0.0231231	0.0510969	0.0262353	AKT1/GSTP1	2
BP	GO:0046621	negative regulation of organ growth	2/120	37/18862	0.0231231	0.0510969	0.0262353	PPARA/SLC6A4	2
BP	GO:0099622	cardiac muscle cell membrane repolarization	2/120	37/18862	0.0231231	0.0510969	0.0262353	SCN5A/KCNH2	2
BP	GO:0006650	glycerophospholipid metabolic process	6/120	346/18862	0.0233317	0.0515249	0.026455	LDLR/PLB1/PLA2G4A/CHRM5/ACHE/PON1	6
BP	GO:0051099	positive regulation of binding	4/120	170/18862	0.0233499	0.0515319	0.0264586	PPARG/GSK3B/MMP9/PON1	4
BP	GO:0003300	cardiac muscle hypertrophy	3/120	96/18862	0.0233862	0.0515789	0.0264827	PPARA/ADRA1A/PRKCA	3
BP	GO:0035725	sodium ion transmembrane transport	4/120	171/18862	0.0237952	0.0524471	0.0269285	SCN5A/SLC6A2/SLC6A3/SLC6A4	4
BP	GO:0060191	regulation of lipase activity	3/120	97/18862	0.0240233	0.052916	0.0271693	ESR1/ADRA1A/SELE	3
BP	GO:0003091	renal water homeostasis	2/120	38/18862	0.0243076	0.0533711	0.0274029	AKR1B1/HAS2	2
BP	GO:0014742	positive regulation of muscle hypertrophy	2/120	38/18862	0.0243076	0.0533711	0.0274029	ADRA1A/PRKCA	2
BP	GO:0042307	positive regulation of protein import into nucleus	2/120	38/18862	0.0243076	0.0533711	0.0274029	MAPK1/MAPK14	2
BP	GO:0048246	macrophage chemotaxis	2/120	38/18862	0.0243076	0.0533711	0.0274029	MAPK3/MAPK1	2
BP	GO:0048286	lung alveolus development	2/120	38/18862	0.0243076	0.0533711	0.0274029	PGR/CREB1	2
BP	GO:0014706	striated muscle tissue development	6/120	351/18862	0.0248118	0.0544432	0.0279534	BCL2/MAPK1/PPARA/CREB1/ADRA1A/MAPK14	6
BP	GO:0010721	negative regulation of cell development	4/120	174/18862	0.0251617	0.0551758	0.0283296	LDLR/GSK3B/TP53/EPHB2	4
BP	GO:0014897	striated muscle hypertrophy	3/120	99/18862	0.0253255	0.0554996	0.0284958	PPARA/ADRA1A/PRKCA	3
BP	GO:0016202	regulation of striated muscle tissue development	2/120	39/18862	0.0255166	0.055599	0.0285468	BCL2/CREB1	2
BP	GO:0030212	hyaluronan metabolic process	2/120	39/18862	0.0255166	0.055599	0.0285468	AKT1/HAS2	2
BP	GO:0030501	positive regulation of bone mineralization	2/120	39/18862	0.0255166	0.055599	0.0285468	ADRB2/ALOX5	2
BP	GO:0033146	regulation of intracellular estrogen receptor signaling pathway	2/120	39/18862	0.0255166	0.055599	0.0285468	AR/ESR1	2
BP	GO:0045933	positive regulation of muscle contraction	2/120	39/18862	0.0255166	0.055599	0.0285468	CHRM3/ADRA1A	2
BP	GO:0060416	response to growth hormone	2/120	39/18862	0.0255166	0.055599	0.0285468	AKT1/F7	2
BP	GO:0086091	regulation of heart rate by cardiac conduction	2/120	39/18862	0.0255166	0.055599	0.0285468	SCN5A/KCNH2	2
BP	GO:0090207	regulation of triglyceride metabolic process	2/120	39/18862	0.0255166	0.055599	0.0285468	LDLR/SREBF1	2
BP	GO:1905521	regulation of macrophage migration	2/120	39/18862	0.0255166	0.055599	0.0285468	MAPK3/MAPK1	2
BP	GO:0045766	positive regulation of angiogenesis	4/120	175/18862	0.0256276	0.0556994	0.0285984	PRKCA/KDR/HMOX1/CYP1B1	4
BP	GO:0051897	positive regulation of protein kinase B signaling	4/120	175/18862	0.0256276	0.0556994	0.0285984	ESR1/F7/INSR/AKR1C3	4
BP	GO:0052126	movement in host environment	4/120	175/18862	0.0256276	0.0556994	0.0285984	LDLR/DPP4/CDK1/ICAM1	4
BP	GO:1904018	positive regulation of vasculature development	4/120	175/18862	0.0256276	0.0556994	0.0285984	PRKCA/KDR/HMOX1/CYP1B1	4
BP	GO:0090150	establishment of protein localization to membrane	6/120	354/18862	0.0257294	0.0558853	0.0286938	BCL2/BAD/BAX/TP53/MAPK8/CASP8	6
BP	GO:1903076	regulation of protein localization to plasma membrane	3/120	100/18862	0.0259907	0.0563815	0.0289486	AR/AKT1/EPHB2	3
BP	GO:1905269	positive regulation of chromatin organization	3/120	100/18862	0.0259907	0.0563815	0.0289486	MAPK3/SREBF1/TP53	3
BP	GO:0051251	positive regulation of lymphocyte activation	6/120	356/18862	0.0263535	0.0571326	0.0293343	AKT1/BCL2/BAD/DPP4/CDKN1A/VCAM1	6
BP	GO:0051962	positive regulation of nervous system development	5/120	263/18862	0.0264998	0.0574135	0.0294785	RELA/PPARG/EPHB2/DRD2/OPRM1	5
BP	GO:0043433	negative regulation of DNA-binding transcription factor activity	4/120	177/18862	0.0265748	0.0575191	0.0295327	ESR1/CAT/HMOX1/CYP1B1	4
BP	GO:0051346	negative regulation of hydrolase activity	7/120	456/18862	0.0266226	0.0575191	0.0295327	AKT1/GSK3B/MMP9/TP53/TIMP1/IKBKB/SLPI	7
BP	GO:0014896	muscle hypertrophy	3/120	101/18862	0.0266651	0.0575191	0.0295327	PPARA/ADRA1A/PRKCA	3
BP	GO:0006308	DNA catabolic process	2/120	40/18862	0.0267496	0.0575191	0.0295327	CASP3/BAX	2
BP	GO:0030890	positive regulation of B cell proliferation	2/120	40/18862	0.0267496	0.0575191	0.0295327	BCL2/CDKN1A	2
BP	GO:0032735	positive regulation of interleukin-12 production	2/120	40/18862	0.0267496	0.0575191	0.0295327	RELA/MAPK14	2
BP	GO:0042908	xenobiotic transport	2/120	40/18862	0.0267496	0.0575191	0.0295327	ABCC1/NR1I2	2
BP	GO:0045022	early endosome to late endosome transport	2/120	40/18862	0.0267496	0.0575191	0.0295327	MAPK3/MAPK1	2
BP	GO:0055023	positive regulation of cardiac muscle tissue growth	2/120	40/18862	0.0267496	0.0575191	0.0295327	MAPK1/MAPK14	2
BP	GO:0070423	nucleotide-binding oligomerization domain containing signaling pathway	2/120	40/18862	0.0267496	0.0575191	0.0295327	RELA/CASP8	2
BP	GO:0071634	regulation of transforming growth factor beta production	2/120	40/18862	0.0267496	0.0575191	0.0295327	PTGS2/CREB1	2
BP	GO:1904591	positive regulation of protein import	2/120	40/18862	0.0267496	0.0575191	0.0295327	MAPK1/MAPK14	2
BP	GO:0009165	nucleotide biosynthetic process	5/120	264/18862	0.0268786	0.0577604	0.0296566	PTGS2/MAPK1/FASN/PPARA/NOS2	5
BP	GO:0030098	lymphocyte differentiation	6/120	358/18862	0.0269877	0.0579587	0.0297584	BCL2/BAD/SOD1/BAX/TP53/VCAM1	6
BP	GO:0031589	cell-substrate adhesion	6/120	359/18862	0.0273086	0.0586111	0.0300934	BCL2/GSK3B/PLAU/KDR/VCAM1/HAS2	6
BP	GO:0001906	cell killing	4/120	179/18862	0.0275429	0.059077	0.0303326	BAD/NOS2/CASP8/ICAM1	4
BP	GO:0031349	positive regulation of defense response	6/120	361/18862	0.027958	0.0597744	0.0306907	PTGS2/RELA/MAPK3/ABCC1/IKBKB/PSMD3	6
BP	GO:0010939	regulation of necrotic cell death	2/120	41/18862	0.0280063	0.0597744	0.0306907	TP53/CASP8	2
BP	GO:0030850	prostate gland development	2/120	41/18862	0.0280063	0.0597744	0.0306907	AR/ESR1	2
BP	GO:0033574	response to testosterone	2/120	41/18862	0.0280063	0.0597744	0.0306907	AR/BAD	2
BP	GO:0035872	nucleotide-binding domain, leucine rich repeat containing receptor signaling pathway	2/120	41/18862	0.0280063	0.0597744	0.0306907	RELA/CASP8	2
BP	GO:1901861	regulation of muscle tissue development	2/120	41/18862	0.0280063	0.0597744	0.0306907	BCL2/CREB1	2
BP	GO:1903580	positive regulation of ATP metabolic process	2/120	41/18862	0.0280063	0.0597744	0.0306907	PPARA/INSR	2
BP	GO:0033673	negative regulation of kinase activity	5/120	267/18862	0.0280356	0.0597744	0.0306907	AKT1/CASP3/GSTP1/EPHB2/CDKN1A	5
BP	GO:1901293	nucleoside phosphate biosynthetic process	5/120	267/18862	0.0280356	0.0597744	0.0306907	PTGS2/MAPK1/FASN/PPARA/NOS2	5
BP	GO:0032414	positive regulation of ion transmembrane transporter activity	3/120	103/18862	0.0280421	0.0597744	0.0306907	ADRB2/EPHB2/GSTM2	3
BP	GO:0042692	muscle cell differentiation	6/120	362/18862	0.0282864	0.0602578	0.0309389	AKT1/BCL2/CASP3/PPARA/ADRA1A/MAPK14	6
BP	GO:0021700	developmental maturation	5/120	268/18862	0.0284282	0.0605223	0.0310746	PGR/BCL2/PPARG/CDKN1A/AKR1B1	5
BP	GO:0032872	regulation of stress-activated MAPK cascade	4/120	181/18862	0.0285318	0.0607053	0.0311686	AKT1/MAPK3/MAPK1/GSTP1	4
BP	GO:0006509	membrane protein ectodomain proteolysis	2/120	42/18862	0.0292863	0.0620414	0.0318546	TIMP1/ADRA2A	2
BP	GO:0019432	triglyceride biosynthetic process	2/120	42/18862	0.0292863	0.0620414	0.0318546	LDLR/SREBF1	2
BP	GO:0045687	positive regulation of glial cell differentiation	2/120	42/18862	0.0292863	0.0620414	0.0318546	RELA/PPARG	2
BP	GO:0071364	cellular response to epidermal growth factor stimulus	2/120	42/18862	0.0292863	0.0620414	0.0318546	AKT1/GSTP1	2
BP	GO:0071604	transforming growth factor beta production	2/120	42/18862	0.0292863	0.0620414	0.0318546	PTGS2/CREB1	2
BP	GO:1900371	regulation of purine nucleotide biosynthetic process	2/120	42/18862	0.0292863	0.0620414	0.0318546	PPARA/NOS2	2
BP	GO:2001239	regulation of extrinsic apoptotic signaling pathway in absence of ligand	2/120	42/18862	0.0292863	0.0620414	0.0318546	AKT1/BCL2	2
BP	GO:0035601	protein deacylation	3/120	105/18862	0.0294563	0.0623631	0.0320198	SREBF1/TP53/MAPK8	3
BP	GO:0070302	regulation of stress-activated protein kinase signaling cascade	4/120	184/18862	0.0300546	0.0635905	0.03265	AKT1/MAPK3/MAPK1/GSTP1	4
BP	GO:0048259	regulation of receptor-mediated endocytosis	3/120	106/18862	0.0301774	0.063811	0.0327632	DRD2/SELE/INSR	3
BP	GO:0038061	NIK/NF-kappaB signaling	4/120	185/18862	0.0305727	0.064444	0.0330882	NR3C2/RELA/AKT1/PSMD3	4
BP	GO:0010830	regulation of myotube differentiation	2/120	43/18862	0.0305893	0.064444	0.0330882	BCL2/MAPK14	2
BP	GO:0030808	regulation of nucleotide biosynthetic process	2/120	43/18862	0.0305893	0.064444	0.0330882	PPARA/NOS2	2
BP	GO:0045454	cell redox homeostasis	2/120	43/18862	0.0305893	0.064444	0.0330882	GSR/NOS2	2
BP	GO:0048634	regulation of muscle organ development	2/120	43/18862	0.0305893	0.064444	0.0330882	BCL2/CREB1	2
BP	GO:0098927	vesicle-mediated transport between endosomal compartments	2/120	43/18862	0.0305893	0.064444	0.0330882	MAPK3/MAPK1	2
BP	GO:0006275	regulation of DNA replication	3/120	107/18862	0.0309077	0.0649554	0.0333508	JUN/TP53/CCNA2	3
BP	GO:0033138	positive regulation of peptidyl-serine phosphorylation	3/120	107/18862	0.0309077	0.0649554	0.0333508	AKT1/BCL2/OPRD1	3
BP	GO:1901989	positive regulation of cell cycle phase transition	3/120	107/18862	0.0309077	0.0649554	0.0333508	AKT1/CDK1/CYP1A1	3
BP	GO:1903008	organelle disassembly	3/120	107/18862	0.0309077	0.0649554	0.0333508	SREBF1/TP53/CDK1	3
BP	GO:0050792	regulation of viral process	4/120	186/18862	0.031096	0.0653112	0.0335335	BCL2/PPARA/STAT1/SLPI	4
BP	GO:0060537	muscle tissue development	6/120	371/18862	0.0313582	0.0658215	0.0337955	BCL2/MAPK1/PPARA/CREB1/ADRA1A/MAPK14	6
BP	GO:0045333	cellular respiration	4/120	187/18862	0.0316247	0.0663404	0.0340619	CAT/NOS2/CDK1/CYP1A2	4
BP	GO:0010677	negative regulation of cellular carbohydrate metabolic process	2/120	44/18862	0.031915	0.0665832	0.0341866	PPARA/GSK3B	2
BP	GO:0010761	fibroblast migration	2/120	44/18862	0.031915	0.0665832	0.0341866	AKT1/ADIPOR2	2
BP	GO:0010874	regulation of cholesterol efflux	2/120	44/18862	0.031915	0.0665832	0.0341866	CES1/PON1	2
BP	GO:0045124	regulation of bone resorption	2/120	44/18862	0.031915	0.0665832	0.0341866	CA2/PRKCA	2
BP	GO:0046427	positive regulation of receptor signaling pathway via JAK-STAT	2/120	44/18862	0.031915	0.0665832	0.0341866	AKR1B1/CYP1B1	2
BP	GO:0048066	developmental pigmentation	2/120	44/18862	0.031915	0.0665832	0.0341866	BCL2/BAX	2
BP	GO:0048168	regulation of neuronal synaptic plasticity	2/120	44/18862	0.031915	0.0665832	0.0341866	EPHB2/DRD2	2
BP	GO:0060324	face development	2/120	44/18862	0.031915	0.0665832	0.0341866	MAPK3/MAPK1	2
BP	GO:0060421	positive regulation of heart growth	2/120	44/18862	0.031915	0.0665832	0.0341866	MAPK1/MAPK14	2
BP	GO:0043488	regulation of mRNA stability	4/120	188/18862	0.0321586	0.0670508	0.0344267	AKT1/PRKCA/MAPK14/PSMD3	4
BP	GO:0032963	collagen metabolic process	3/120	109/18862	0.0323962	0.0674642	0.0346389	PPARG/MMP9/MMP1	3
BP	GO:0098732	macromolecule deacylation	3/120	109/18862	0.0323962	0.0674642	0.0346389	SREBF1/TP53/MAPK8	3
BP	GO:0006775	fat-soluble vitamin metabolic process	2/120	45/18862	0.033263	0.0691017	0.0354797	CYP3A4/CYP1A1	2
BP	GO:0014911	positive regulation of smooth muscle cell migration	2/120	45/18862	0.033263	0.0691017	0.0354797	BCL2/HAS2	2
BP	GO:0086009	membrane repolarization	2/120	45/18862	0.033263	0.0691017	0.0354797	SCN5A/KCNH2	2
BP	GO:1900087	positive regulation of G1/S transition of mitotic cell cycle	2/120	45/18862	0.033263	0.0691017	0.0354797	AKT1/CYP1A1	2
BP	GO:0006790	sulfur compound metabolic process	6/120	378/18862	0.033893	0.070368	0.0361298	FASN/SOD1/GSTP1/GSR/GSTM1/GSTM2	6
BP	GO:0071675	regulation of mononuclear cell migration	3/120	111/18862	0.0339216	0.0703848	0.0361385	AKT1/MAPK3/MAPK1	3
BP	GO:0002429	immune response-activating cell surface receptor signaling pathway	7/120	481/18862	0.0341283	0.0707282	0.0363148	RELA/BCL2/MAPK3/MAPK1/BAX/IKBKB/PSMD3	7
BP	GO:0002757	immune response-activating signal transduction	7/120	481/18862	0.0341283	0.0707282	0.0363148	RELA/BCL2/MAPK3/MAPK1/BAX/IKBKB/PSMD3	7
BP	GO:0008038	neuron recognition	2/120	46/18862	0.034633	0.0716443	0.0367852	CASP3/EPHB2	2
BP	GO:0010823	negative regulation of mitochondrion organization	2/120	46/18862	0.034633	0.0716443	0.0367852	AKT1/TP53	2
BP	GO:0035329	hippo signaling	2/120	46/18862	0.034633	0.0716443	0.0367852	CASP3/MAPK14	2
BP	GO:0044272	sulfur compound biosynthetic process	4/120	193/18862	0.0349076	0.0721257	0.0370323	FASN/GSTP1/GSTM1/GSTM2	4
BP	GO:0050731	positive regulation of peptidyl-tyrosine phosphorylation	4/120	193/18862	0.0349076	0.0721257	0.0370323	TP53/ADRA2A/ADRA1A/ICAM1	4
BP	GO:0030574	collagen catabolic process	2/120	47/18862	0.0360246	0.0740733	0.0380323	MMP9/MMP1	2
BP	GO:0030857	negative regulation of epithelial cell differentiation	2/120	47/18862	0.0360246	0.0740733	0.0380323	MMP9/STAT1	2
BP	GO:0032365	intracellular lipid transport	2/120	47/18862	0.0360246	0.0740733	0.0380323	LDLR/CES1	2
BP	GO:0045332	phospholipid translocation	2/120	47/18862	0.0360246	0.0740733	0.0380323	ABCC1/FASLG	2
BP	GO:0045646	regulation of erythrocyte differentiation	2/120	47/18862	0.0360246	0.0740733	0.0380323	MAPK14/STAT1	2
BP	GO:0070169	positive regulation of biomineral tissue development	2/120	47/18862	0.0360246	0.0740733	0.0380323	ADRB2/ALOX5	2
BP	GO:1903053	regulation of extracellular matrix organization	2/120	47/18862	0.0360246	0.0740733	0.0380323	DPP4/HAS2	2
BP	GO:1904707	positive regulation of vascular associated smooth muscle cell proliferation	2/120	47/18862	0.0360246	0.0740733	0.0380323	MMP9/JUN	2
BP	GO:0042098	T cell proliferation	4/120	195/18862	0.0360444	0.0740733	0.0380323	CASP3/BAX/TP53/VCAM1	4
BP	GO:0002223	stimulatory C-type lectin receptor signaling pathway	3/120	114/18862	0.0362787	0.0745102	0.0382566	RELA/IKBKB/PSMD3	3
BP	GO:0030218	erythrocyte differentiation	3/120	115/18862	0.0370827	0.076116	0.0390811	CASP3/MAPK14/STAT1	3
BP	GO:0016052	carbohydrate catabolic process	4/120	197/18862	0.0372024	0.0762519	0.0391509	BAD/PPARA/TP53/INSR	4
BP	GO:0043903	regulation of biological process involved in symbiotic interaction	4/120	197/18862	0.0372024	0.0762519	0.0391509	BCL2/PPARA/STAT1/SLPI	4
BP	GO:0014009	glial cell proliferation	2/120	48/18862	0.0374376	0.0762519	0.0391509	CREB1/CHRM1	2
BP	GO:0035850	epithelial cell differentiation involved in kidney development	2/120	48/18862	0.0374376	0.0762519	0.0391509	MMP9/STAT1	2
BP	GO:0042149	cellular response to glucose starvation	2/120	48/18862	0.0374376	0.0762519	0.0391509	BCL2/TP53	2
BP	GO:0043330	response to exogenous dsRNA	2/120	48/18862	0.0374376	0.0762519	0.0391509	MAPK3/MAPK1	2
BP	GO:0045778	positive regulation of ossification	2/120	48/18862	0.0374376	0.0762519	0.0391509	ADRB2/ALOX5	2
BP	GO:0060425	lung morphogenesis	2/120	48/18862	0.0374376	0.0762519	0.0391509	MAPK3/MAPK1	2
BP	GO:0060688	regulation of morphogenesis of a branching structure	2/120	48/18862	0.0374376	0.0762519	0.0391509	AR/ESR1	2
BP	GO:0110151	positive regulation of biomineralization	2/120	48/18862	0.0374376	0.0762519	0.0391509	ADRB2/ALOX5	2
BP	GO:1902003	regulation of amyloid-beta formation	2/120	48/18862	0.0374376	0.0762519	0.0391509	RELA/CASP3	2
BP	GO:1904894	positive regulation of receptor signaling pathway via STAT	2/120	48/18862	0.0374376	0.0762519	0.0391509	AKR1B1/CYP1B1	2
BP	GO:1990090	cellular response to nerve growth factor stimulus	2/120	48/18862	0.0374376	0.0762519	0.0391509	AKT1/CREB1	2
BP	GO:0043487	regulation of RNA stability	4/120	198/18862	0.0377894	0.0768773	0.039472	AKT1/PRKCA/MAPK14/PSMD3	4
BP	GO:0051054	positive regulation of DNA metabolic process	4/120	198/18862	0.0377894	0.0768773	0.039472	AKT1/MAPK3/MAPK1/BAX	4
BP	GO:0009395	phospholipid catabolic process	2/120	49/18862	0.0388716	0.0787988	0.0404585	LDLR/PLA2G4A	2
BP	GO:0032873	negative regulation of stress-activated MAPK cascade	2/120	49/18862	0.0388716	0.0787988	0.0404585	AKT1/GSTP1	2
BP	GO:0046580	negative regulation of Ras protein signal transduction	2/120	49/18862	0.0388716	0.0787988	0.0404585	EPHB2/ADRA1A	2
BP	GO:0060043	regulation of cardiac muscle cell proliferation	2/120	49/18862	0.0388716	0.0787988	0.0404585	MAPK1/MAPK14	2
BP	GO:0070303	negative regulation of stress-activated protein kinase signaling cascade	2/120	49/18862	0.0388716	0.0787988	0.0404585	AKT1/GSTP1	2
BP	GO:0120178	steroid hormone biosynthetic process	2/120	49/18862	0.0388716	0.0787988	0.0404585	CYP19A1/AKR1B1	2
BP	GO:0006473	protein acetylation	4/120	200/18862	0.0389794	0.0789707	0.0405468	MAPK3/NCOA1/CHEK1/GSK3B	4
BP	GO:0002220	innate immune response activating cell surface receptor signaling pathway	3/120	118/18862	0.0395494	0.0800311	0.0410913	RELA/IKBKB/PSMD3	3
BP	GO:0051928	positive regulation of calcium ion transport	3/120	118/18862	0.0395494	0.0800311	0.0410913	BAX/DRD1/GSTM2	3
BP	GO:0007179	transforming growth factor beta receptor signaling pathway	4/120	202/18862	0.0401907	0.0812529	0.0417186	PPARA/JUN/TP53/CREB1	4
BP	GO:0002931	response to ischemia	2/120	50/18862	0.0403263	0.0812529	0.0417186	BCL2/TP53	2
BP	GO:0008206	bile acid metabolic process	2/120	50/18862	0.0403263	0.0812529	0.0417186	AKR1C1/CES1	2
BP	GO:0022029	telencephalon cell migration	2/120	50/18862	0.0403263	0.0812529	0.0417186	DRD2/DRD1	2
BP	GO:0034204	lipid translocation	2/120	50/18862	0.0403263	0.0812529	0.0417186	ABCC1/FASLG	2
BP	GO:0051339	regulation of lyase activity	2/120	50/18862	0.0403263	0.0812529	0.0417186	NOS2/DRD2	2
BP	GO:1990089	response to nerve growth factor	2/120	50/18862	0.0403263	0.0812529	0.0417186	AKT1/CREB1	2
BP	GO:0002758	innate immune response-activating signal transduction	3/120	119/18862	0.0403898	0.0812529	0.0417186	RELA/IKBKB/PSMD3	3
BP	GO:0043666	regulation of phosphoprotein phosphatase activity	3/120	119/18862	0.0403898	0.0812529	0.0417186	GSK3B/DRD2/IKBKB	3
BP	GO:1903578	regulation of ATP metabolic process	3/120	119/18862	0.0403898	0.0812529	0.0417186	PPARA/TP53/INSR	3
BP	GO:1900542	regulation of purine nucleotide metabolic process	3/120	120/18862	0.0412392	0.0829131	0.042571	PPARA/NOS2/INSR	3
BP	GO:0050852	T cell receptor signaling pathway	4/120	204/18862	0.0414234	0.0832346	0.0427361	RELA/MAPK1/IKBKB/PSMD3	4
BP	GO:0000186	activation of MAPKK activity	2/120	51/18862	0.0418014	0.0838469	0.0430505	MAPK3/MAPK1	2
BP	GO:0032206	positive regulation of telomere maintenance	2/120	51/18862	0.0418014	0.0838469	0.0430505	MAPK3/MAPK1	2
BP	GO:0046850	regulation of bone remodeling	2/120	51/18862	0.0418014	0.0838469	0.0430505	CA2/PRKCA	2
BP	GO:0010811	positive regulation of cell-substrate adhesion	3/120	121/18862	0.0420976	0.0842935	0.0432798	GSK3B/KDR/HAS2	3
BP	GO:0060964	regulation of gene silencing by miRNA	3/120	121/18862	0.0420976	0.0842935	0.0432798	ESR1/PPARG/TP53	3
BP	GO:1904375	regulation of protein localization to cell periphery	3/120	121/18862	0.0420976	0.0842935	0.0432798	AR/AKT1/EPHB2	3
BP	GO:0030100	regulation of endocytosis	4/120	206/18862	0.0426773	0.0854044	0.0438502	PPARG/DRD2/SELE/INSR	4
BP	GO:0006140	regulation of nucleotide metabolic process	3/120	122/18862	0.042965	0.0858801	0.0440944	PPARA/NOS2/INSR	3
BP	GO:0046031	ADP metabolic process	3/120	122/18862	0.042965	0.0858801	0.0440944	BAD/PPARA/INSR	3
BP	GO:0006998	nuclear envelope organization	2/120	52/18862	0.0432965	0.0862414	0.0442799	PRKCA/CDK1	2
BP	GO:0032210	regulation of telomere maintenance via telomerase	2/120	52/18862	0.0432965	0.0862414	0.0442799	MAPK3/MAPK1	2
BP	GO:0035196	production of miRNAs involved in gene silencing by miRNA	2/120	52/18862	0.0432965	0.0862414	0.0442799	ESR1/TP53	2
BP	GO:0043392	negative regulation of DNA binding	2/120	52/18862	0.0432965	0.0862414	0.0442799	JUN/HMOX1	2
BP	GO:0051155	positive regulation of striated muscle cell differentiation	2/120	52/18862	0.0432965	0.0862414	0.0442799	BCL2/MAPK14	2
BP	GO:0071827	plasma lipoprotein particle organization	2/120	52/18862	0.0432965	0.0862414	0.0442799	APOB/SOAT2	2
BP	GO:0051053	negative regulation of DNA metabolic process	3/120	124/18862	0.0447266	0.0889868	0.0456895	PPARG/TP53/CDKN1A	3
BP	GO:0060147	regulation of posttranscriptional gene silencing	3/120	124/18862	0.0447266	0.0889868	0.0456895	ESR1/PPARG/TP53	3
BP	GO:0021885	forebrain cell migration	2/120	53/18862	0.0448114	0.0890008	0.0456967	DRD2/DRD1	2
BP	GO:0048016	inositol phosphate-mediated signaling	2/120	53/18862	0.0448114	0.0890008	0.0456967	GSK3B/HRH1	2
BP	GO:1905517	macrophage migration	2/120	53/18862	0.0448114	0.0890008	0.0456967	MAPK3/MAPK1	2
BP	GO:0035303	regulation of dephosphorylation	4/120	210/18862	0.0452493	0.0897666	0.0460899	GSK3B/CHRM5/DRD2/IKBKB	4
BP	GO:0061013	regulation of mRNA catabolic process	4/120	210/18862	0.0452493	0.0897666	0.0460899	AKT1/PRKCA/MAPK14/PSMD3	4
BP	GO:0048565	digestive tract development	3/120	125/18862	0.0456208	0.0903992	0.0464147	BCL2/CDKN1A/CYP1A1	3
BP	GO:0060966	regulation of gene silencing by RNA	3/120	125/18862	0.0456208	0.0903992	0.0464147	ESR1/PPARG/TP53	3
BP	GO:0001954	positive regulation of cell-matrix adhesion	2/120	54/18862	0.0463457	0.0915188	0.0469896	GSK3B/KDR	2
BP	GO:0035065	regulation of histone acetylation	2/120	54/18862	0.0463457	0.0915188	0.0469896	MAPK3/CHEK1	2
BP	GO:0042304	regulation of fatty acid biosynthetic process	2/120	54/18862	0.0463457	0.0915188	0.0469896	PTGS2/ADIPOR2	2
BP	GO:0043331	response to dsRNA	2/120	54/18862	0.0463457	0.0915188	0.0469896	MAPK3/MAPK1	2
BP	GO:0070228	regulation of lymphocyte apoptotic process	2/120	54/18862	0.0463457	0.0915188	0.0469896	BAX/TP53	2
BP	GO:0086002	cardiac muscle cell action potential involved in contraction	2/120	54/18862	0.0463457	0.0915188	0.0469896	SCN5A/KCNH2	2
BP	GO:0050870	positive regulation of T cell activation	4/120	212/18862	0.0465672	0.0919033	0.0471869	AKT1/BAD/DPP4/VCAM1	4
BP	GO:0071333	cellular response to glucose stimulus	3/120	127/18862	0.0474357	0.0935635	0.0480394	BAD/ADRA2A/ICAM1	3
BP	GO:0007405	neuroblast proliferation	2/120	55/18862	0.0478992	0.0942612	0.0483976	TP53/DRD2	2
BP	GO:0016233	telomere capping	2/120	55/18862	0.0478992	0.0942612	0.0483976	MAPK3/MAPK1	2
BP	GO:0098900	regulation of action potential	2/120	55/18862	0.0478992	0.0942612	0.0483976	SCN5A/ADRA1A	2
BP	GO:1902991	regulation of amyloid precursor protein catabolic process	2/120	55/18862	0.0478992	0.0942612	0.0483976	RELA/CASP3	2
BP	GO:0007098	centrosome cycle	3/120	129/18862	0.0492858	0.0966355	0.0496167	CHEK1/CDK2/CDK1	3
BP	GO:0019079	viral genome replication	3/120	129/18862	0.0492858	0.0966355	0.0496167	BCL2/PPARA/SLPI	3
BP	GO:0071331	cellular response to hexose stimulus	3/120	129/18862	0.0492858	0.0966355	0.0496167	BAD/ADRA2A/ICAM1	3
BP	GO:1901657	glycosyl compound metabolic process	3/120	129/18862	0.0492858	0.0966355	0.0496167	AKR1C1/AKR1B1/AKR1C3	3
BP	GO:0019320	hexose catabolic process	2/120	56/18862	0.0494715	0.0966355	0.0496167	BAD/TP53	2
BP	GO:0031050	dsRNA processing	2/120	56/18862	0.0494715	0.0966355	0.0496167	ESR1/TP53	2
BP	GO:0042306	regulation of protein import into nucleus	2/120	56/18862	0.0494715	0.0966355	0.0496167	MAPK1/MAPK14	2
BP	GO:0043388	positive regulation of DNA binding	2/120	56/18862	0.0494715	0.0966355	0.0496167	PPARG/MMP9	2
BP	GO:0051058	negative regulation of small GTPase mediated signal transduction	2/120	56/18862	0.0494715	0.0966355	0.0496167	EPHB2/ADRA1A	2
BP	GO:0070918	production of small RNA involved in gene silencing by RNA	2/120	56/18862	0.0494715	0.0966355	0.0496167	ESR1/TP53	2
BP	GO:0071825	protein-lipid complex subunit organization	2/120	56/18862	0.0494715	0.0966355	0.0496167	APOB/SOAT2	2
BP	GO:0097035	regulation of membrane lipid distribution	2/120	56/18862	0.0494715	0.0966355	0.0496167	ABCC1/FASLG	2
BP	GO:1902808	positive regulation of cell cycle G1/S phase transition	2/120	56/18862	0.0494715	0.0966355	0.0496167	AKT1/CYP1A1	2
BP	GO:0046034	ATP metabolic process	5/120	313/18862	0.0498012	0.0972241	0.0499189	BAD/PPARA/TP53/CDK1/INSR	5
CC	GO:0045121	membrane raft	22/120	323/19520	4.63253e-17	6.02229e-15	3.94984e-15	MAPK3/MAPK1/CASP3/SCN5A/DPP4/OPRD1/SLC6A2/ADRA1A/ADRA1B/SLC6A3/SLC6A4/OPRM1/CASP8/FASLG/KDR/IKBKB/HMOX1/ICAM1/SELE/HAS2/SLC2A4/INSR	22
CC	GO:0098857	membrane microdomain	22/120	323/19520	4.63253e-17	6.02229e-15	3.94984e-15	MAPK3/MAPK1/CASP3/SCN5A/DPP4/OPRD1/SLC6A2/ADRA1A/ADRA1B/SLC6A3/SLC6A4/OPRM1/CASP8/FASLG/KDR/IKBKB/HMOX1/ICAM1/SELE/HAS2/SLC2A4/INSR	22
CC	GO:0005901	caveola	10/120	80/19520	6.03949e-11	4.55223e-09	2.98567e-09	MAPK3/MAPK1/SCN5A/ADRA1A/ADRA1B/SLC6A3/FASLG/HMOX1/SELE/INSR	10
CC	GO:0044853	plasma membrane raft	11/120	111/19520	8.39042e-11	4.55223e-09	2.98567e-09	MAPK3/MAPK1/SCN5A/ADRA1A/ADRA1B/SLC6A3/FASLG/HMOX1/SELE/HAS2/INSR	11
CC	GO:0045211	postsynaptic membrane	15/120	265/19520	8.75429e-11	4.55223e-09	2.98567e-09	EPHB2/CHRM3/CHRM1/CHRM5/ADRA2C/OPRD1/ADRA1A/CHRM2/SLC6A3/SLC6A4/DRD2/OPRM1/GABRA1/GRIA2/CHRNA2	15
CC	GO:0097060	synaptic membrane	16/120	368/19520	9.63237e-10	4.17403e-08	2.73762e-08	EPHB2/CHRM3/CHRM1/CHRM5/ADRA2C/OPRD1/SLC6A2/ADRA1A/CHRM2/SLC6A3/SLC6A4/DRD2/OPRM1/GABRA1/GRIA2/CHRNA2	16
CC	GO:0099056	integral component of presynaptic membrane	8/120	56/19520	1.78884e-09	6.64427e-08	4.35778e-08	EPHB2/CHRM1/OPRD1/ADRA1A/SLC6A3/SLC6A4/DRD2/OPRM1	8
CC	GO:0098889	intrinsic component of presynaptic membrane	8/120	64/19520	5.35064e-09	1.73896e-07	1.14053e-07	EPHB2/CHRM1/OPRD1/ADRA1A/SLC6A3/SLC6A4/DRD2/OPRM1	8
CC	GO:0099055	integral component of postsynaptic membrane	9/120	100/19520	1.10176e-08	3.18288e-07	2.08755e-07	EPHB2/CHRM1/ADRA2C/OPRD1/ADRA1A/SLC6A3/SLC6A4/DRD2/OPRM1	9
CC	GO:0098936	intrinsic component of postsynaptic membrane	9/120	105/19520	1.69644e-08	4.41074e-07	2.89287e-07	EPHB2/CHRM1/ADRA2C/OPRD1/ADRA1A/SLC6A3/SLC6A4/DRD2/OPRM1	9
CC	GO:0099699	integral component of synaptic membrane	9/120	128/19520	9.564e-08	2.26058e-06	1.48265e-06	EPHB2/CHRM1/ADRA2C/OPRD1/ADRA1A/SLC6A3/SLC6A4/DRD2/OPRM1	9
CC	GO:0042734	presynaptic membrane	9/120	137/19520	1.71624e-07	3.71851e-06	2.43886e-06	EPHB2/CHRM1/OPRD1/SLC6A2/ADRA1A/SLC6A3/SLC6A4/DRD2/OPRM1	9
CC	GO:0099240	intrinsic component of synaptic membrane	9/120	140/19520	2.06592e-07	4.13184e-06	2.70995e-06	EPHB2/CHRM1/ADRA2C/OPRD1/ADRA1A/SLC6A3/SLC6A4/DRD2/OPRM1	9
CC	GO:1904813	ficolin-1-rich granule lumen	8/120	124/19520	9.7965e-07	1.81935e-05	1.19326e-05	MAPK1/CAT/GSTP1/MMP9/LTA4H/MAPK14/ALOX5/PSMD3	8
CC	GO:0101002	ficolin-1-rich granule	8/120	185/19520	1.90318e-05	0.000329885	0.000216362	MAPK1/CAT/GSTP1/MMP9/LTA4H/MAPK14/ALOX5/PSMD3	8
CC	GO:0031983	vesicle lumen	10/120	328/19520	3.54674e-05	0.000550166	0.000360837	MAPK1/CAT/APOB/GSTP1/TIMP1/FASLG/MAPK14/ALOX5/PSMD3/SLPI	10
CC	GO:0043025	neuronal cell body	12/120	474/19520	3.59724e-05	0.000550166	0.000360837	MAPK1/CASP3/SOD1/APOB/EPHB2/ADRA2C/SLC6A2/SLC6A3/DRD2/OPRM1/GRIA2/INSR	12
CC	GO:1902911	protein kinase complex	6/120	104/19520	4.42091e-05	0.000638576	0.000418823	CDK2/CDKN1A/CCNA2/IKBKB/CDK1/INSR	6
CC	GO:0000307	cyclin-dependent protein kinase holoenzyme complex	4/120	43/19520	0.000139276	0.00181058	0.00118751	CDK2/CDKN1A/CCNA2/CDK1	4
CC	GO:0032590	dendrite membrane	4/120	43/19520	0.000139276	0.00181058	0.00118751	OPRD1/OPRM1/GABRA1/INSR	4
CC	GO:0060205	cytoplasmic vesicle lumen	9/120	326/19520	0.000186625	0.00231059	0.00151545	MAPK1/CAT/GSTP1/TIMP1/FASLG/MAPK14/ALOX5/PSMD3/SLPI	9
CC	GO:0098793	presynapse	11/120	487/19520	0.000209451	0.00247533	0.0016235	EPHB2/CHRM1/ADRA2C/OPRD1/SLC6A2/ADRA1A/SLC6A3/SLC6A4/DRD2/OPRM1/SLC2A4	11
CC	GO:1902554	serine/threonine protein kinase complex	5/120	89/19520	0.000222012	0.0025097	0.00164604	CDK2/CDKN1A/CCNA2/IKBKB/CDK1	5
CC	GO:0031968	organelle outer membrane	7/120	220/19520	0.000425387	0.00460836	0.00302249	PTGS2/PGR/BCL2/BAD/BAX/CASP8/MAOB	7
CC	GO:0019867	outer membrane	7/120	222/19520	0.000449063	0.00467026	0.00306308	PTGS2/PGR/BCL2/BAD/BAX/CASP8/MAOB	7
CC	GO:0032589	neuron projection membrane	4/120	59/19520	0.000476196	0.00476196	0.00312323	OPRD1/OPRM1/GABRA1/INSR	4
CC	GO:0005635	nuclear envelope	10/120	462/19520	0.000570875	0.00549732	0.00360553	PTGS2/BCL2/MAPK3/SREBF1/BAX/PLA2G4A/ADRA1A/ADRA1B/ALOX5/INSR	10
CC	GO:0098978	glutamatergic synapse	8/120	308/19520	0.000639477	0.005938	0.00389456	RELA/GSK3B/EPHB2/CHRM1/ADRA2C/ADRA1A/DRD2/MAPK14	8
CC	GO:0032809	neuronal cell body membrane	3/120	28/19520	0.000663453	0.0059482	0.00390125	SLC6A2/SLC6A3/INSR	3
CC	GO:0009897	external side of plasma membrane	9/120	402/19520	0.000852607	0.00707661	0.00464134	LDLR/GSR/CD163/FASLG/GRIA2/ICAM1/VCAM1/SLC2A4/INSR	9
CC	GO:0034774	secretory granule lumen	8/120	322/19520	0.000853466	0.00707661	0.00464134	MAPK1/CAT/GSTP1/TIMP1/MAPK14/ALOX5/PSMD3/SLPI	8
CC	GO:0032839	dendrite cytoplasm	3/120	31/19520	0.000898185	0.00707661	0.00464134	MAPK1/SOD1/OPRM1	3
CC	GO:0044298	cell body membrane	3/120	31/19520	0.000898185	0.00707661	0.00464134	SLC6A2/SLC6A3/INSR	3
CC	GO:0061695	transferase complex, transferring phosphorus-containing groups	7/120	253/19520	0.00097083	0.00742399	0.00486918	TP53/CDK2/CDKN1A/CCNA2/IKBKB/CDK1/INSR	7
CC	GO:0031253	cell projection membrane	8/120	337/19520	0.00114309	0.00849152	0.00556934	PLB1/DPP4/OPRD1/DRD2/OPRM1/GABRA1/DRD1/INSR	8
CC	GO:0005741	mitochondrial outer membrane	6/120	195/19520	0.00130961	0.00945831	0.00620343	PGR/BCL2/BAD/BAX/CASP8/MAOB	6
CC	GO:0034358	plasma lipoprotein particle	3/120	36/19520	0.00139517	0.0095459	0.00626087	LDLR/APOB/PON1	3
CC	GO:1990777	lipoprotein particle	3/120	36/19520	0.00139517	0.0095459	0.00626087	LDLR/APOB/PON1	3
CC	GO:0042383	sarcolemma	5/120	134/19520	0.00143447	0.00956314	0.00627218	SCN5A/ADRA1A/OPRM1/VCAM1/SLC2A4	5
CC	GO:0032994	protein-lipid complex	3/120	39/19520	0.00176202	0.0114531	0.00751175	LDLR/APOB/PON1	3
CC	GO:0098839	postsynaptic density membrane	4/120	86/19520	0.00195639	0.0124064	0.00813697	CHRM1/ADRA2C/OPRD1/GRIA2	4
CC	GO:0005769	early endosome	8/120	378/19520	0.00234879	0.0145401	0.00953643	ADRB2/MAPK3/MAPK1/LDLR/APOB/ADRB1/KDR/VCAM1	8
CC	GO:0034362	low-density lipoprotein particle	2/120	13/19520	0.00279665	0.0169099	0.0110907	LDLR/APOB	2
CC	GO:0099061	integral component of postsynaptic density membrane	3/120	47/19520	0.00301674	0.0178262	0.0116917	CHRM1/ADRA2C/OPRD1	3
CC	GO:0099146	intrinsic component of postsynaptic density membrane	3/120	50/19520	0.00359813	0.0207892	0.013635	CHRM1/ADRA2C/OPRD1	3
CC	GO:0030315	T-tubule	3/120	51/19520	0.00380604	0.0215124	0.0141093	SCN5A/ADRA1A/SLC2A4	3
CC	GO:0090575	RNA polymerase II transcription regulator complex	5/120	170/19520	0.00402432	0.0222622	0.0146011	PPARG/JUN/TP53/CREB1/RXRA	5
CC	GO:0005925	focal adhesion	8/120	416/19520	0.00420032	0.0227517	0.0149222	MAPK3/MAPK1/CAT/DPP4/SLC6A4/OPRM1/PLAU/ICAM1	8
CC	GO:0031256	leading edge membrane	5/120	173/19520	0.00433346	0.0229939	0.015081	DPP4/OPRD1/OPRM1/GABRA1/INSR	5
CC	GO:0099634	postsynaptic specialization membrane	4/120	109/19520	0.00460103	0.0236491	0.0155107	CHRM1/ADRA2C/OPRD1/GRIA2	4
CC	GO:0030055	cell-substrate junction	8/120	423/19520	0.00463886	0.0236491	0.0155107	MAPK3/MAPK1/CAT/DPP4/SLC6A4/OPRM1/PLAU/ICAM1	8
CC	GO:0043197	dendritic spine	5/120	177/19520	0.00477155	0.0238577	0.0156476	OPRD1/DRD2/OPRM1/DRD1/GRIA2	5
CC	GO:0044309	neuron spine	5/120	178/19520	0.00488581	0.0239681	0.01572	OPRD1/DRD2/OPRM1/DRD1/GRIA2	5
CC	GO:0030662	coated vesicle membrane	5/120	182/19520	0.00536235	0.0250301	0.0164165	ADRB2/LDLR/APOB/SREBF1/CHRM2	5
CC	GO:0031143	pseudopodium	2/120	18/19520	0.00537673	0.0250301	0.0164165	MAPK3/MAPK1	2
CC	GO:0043679	axon terminus	4/120	114/19520	0.0053911	0.0250301	0.0164165	CHRM1/ADRA2C/OPRD1/DRD2	4
CC	GO:0030665	clathrin-coated vesicle membrane	4/120	117/19520	0.00590619	0.0269405	0.0176695	ADRB2/LDLR/APOB/CHRM2	4
CC	GO:0016328	lateral plasma membrane	3/120	62/19520	0.0065825	0.0295077	0.0193533	ABCC1/SCN5A/DRD2	3
CC	GO:0030136	clathrin-coated vesicle	5/120	192/19520	0.0066962	0.0295087	0.0193539	ADRB2/LDLR/APOB/CHRM2/SLC2A4	5
CC	GO:0099060	integral component of postsynaptic specialization membrane	3/120	66/19520	0.00782448	0.0339061	0.022238	CHRM1/ADRA2C/OPRD1	3
CC	GO:0044306	neuron projection terminus	4/120	130/19520	0.00851622	0.0362987	0.0238072	CHRM1/ADRA2C/OPRD1/DRD2	4
CC	GO:0046930	pore complex	2/120	23/19520	0.00871469	0.0364851	0.0239295	BCL2/BAX	2
CC	GO:0098948	intrinsic component of postsynaptic specialization membrane	3/120	69/19520	0.00884061	0.0364851	0.0239295	CHRM1/ADRA2C/OPRD1	3
CC	GO:0005905	clathrin-coated pit	3/120	71/19520	0.00955899	0.038573	0.0252989	LDLR/SELE/SLC2A4	3
CC	GO:0030135	coated vesicle	6/120	295/19520	0.00984699	0.038573	0.0252989	ADRB2/LDLR/APOB/SREBF1/CHRM2/SLC2A4	6
CC	GO:0005777	peroxisome	4/120	136/19520	0.00993997	0.038573	0.0252989	SOD1/CAT/HMGCR/NOS2	4
CC	GO:0042579	microbody	4/120	136/19520	0.00993997	0.038573	0.0252989	SOD1/CAT/HMGCR/NOS2	4
CC	GO:0030139	endocytic vesicle	6/120	307/19520	0.0118176	0.0448355	0.0294063	LDLR/APOB/DPP4/CD163/DRD2/GRIA2	6
CC	GO:0034364	high-density lipoprotein particle	2/120	27/19520	0.0118987	0.0448355	0.0294063	APOB/PON1	2
CC	GO:0031045	dense core granule	2/120	28/19520	0.0127629	0.047242	0.0309846	SOD1/OPRD1	2
CC	GO:0014069	postsynaptic density	6/120	313/19520	0.0129007	0.047242	0.0309846	MAPK1/CHRM1/ADRA2C/OPRD1/DRD2/GRIA2	6
CC	GO:0005667	transcription regulator complex	7/120	409/19520	0.0132703	0.0479205	0.0314297	RELA/PPARG/JUN/TP53/CREB1/RXRA/AHR	7
CC	GO:0032279	asymmetric synapse	6/120	318/19520	0.0138552	0.0493472	0.0323654	MAPK1/CHRM1/ADRA2C/OPRD1/DRD2/GRIA2	6
CC	GO:0045177	apical part of cell	7/120	414/19520	0.0141029	0.0495509	0.0324989	ADRB2/LDLR/PLB1/ABCC1/DPP4/CA2/VCAM1	7
CC	GO:0062023	collagen-containing extracellular matrix	7/120	423/19520	0.0156952	0.0544099	0.0356859	F7/PRSS1/MMP9/TIMP1/ACHE/ICAM1/SLPI	7
CC	GO:0120111	neuron projection cytoplasm	3/120	86/19520	0.0160196	0.0548039	0.0359442	MAPK1/SOD1/OPRM1	3
CC	GO:0009925	basal plasma membrane	5/120	240/19520	0.0164005	0.0553784	0.0363211	LDLR/ABCC1/CHRM3/ADRA2A/CA2	5
CC	GO:0099572	postsynaptic specialization	6/120	333/19520	0.0170136	0.056712	0.0371957	MAPK1/CHRM1/ADRA2C/OPRD1/DRD2/GRIA2	6
CC	GO:0030666	endocytic vesicle membrane	4/120	163/19520	0.0182277	0.0599901	0.0393457	LDLR/APOB/CD163/GRIA2	4
CC	GO:0005902	microvillus	3/120	91/19520	0.0186026	0.0604584	0.0396529	CA2/AKR1B1/VCAM1	3
CC	GO:0098984	neuron to neuron synapse	6/120	342/19520	0.0191303	0.0614059	0.0402743	MAPK1/CHRM1/ADRA2C/OPRD1/DRD2/GRIA2	6
CC	GO:0031970	organelle envelope lumen	3/120	93/19520	0.0196967	0.0624529	0.040961	SOD1/CAT/ALOX5	3
CC	GO:0000791	euchromatin	2/120	36/19520	0.0206046	0.0645444	0.0423328	JUN/CREB1	2
CC	GO:0045178	basal part of cell	5/120	258/19520	0.0216678	0.067067	0.0439872	LDLR/ABCC1/CHRM3/ADRA2A/CA2	5
CC	GO:0030669	clathrin-coated endocytic vesicle membrane	2/120	39/19520	0.0239479	0.0732523	0.048044	LDLR/APOB	2
MF	GO:0008227	G protein-coupled amine receptor activity	12/120	51/18337	4.50003e-16	9.11517e-14	5.59363e-14	ADRB2/CHRM3/CHRM1/ADRB1/CHRM5/ADRA2A/ADRA2C/ADRA1A/CHRM2/ADRA1B/HRH1/ADRA1D	12
MF	GO:0004879	nuclear receptor activity	12/120	52/18337	5.8182e-16	9.11517e-14	5.59363e-14	AR/NR3C2/PGR/ESR1/PPARG/PPARA/SREBF1/ESR2/RXRA/NR1I2/AHR/NR1I3	12
MF	GO:0098531	ligand-activated transcription factor activity	12/120	52/18337	5.8182e-16	9.11517e-14	5.59363e-14	AR/NR3C2/PGR/ESR1/PPARG/PPARA/SREBF1/ESR2/RXRA/NR1I2/AHR/NR1I3	12
MF	GO:0033218	amide binding	18/120	391/18337	8.39339e-11	9.86224e-09	6.05208e-09	ADRB2/RELA/FASN/LDLR/CAT/PPARG/GSTP1/SOAT2/PLA2G4A/EPHB2/OPRD1/OPRM1/RXRA/ACHE/GRIA2/INSR/GSTM1/GSTM2	18
MF	GO:1901338	catecholamine binding	6/120	13/18337	1.14448e-10	1.07581e-08	6.60186e-09	ADRB2/ADRA2A/ADRA2C/SLC6A3/DRD2/DRD1	6
MF	GO:0030594	neurotransmitter receptor activity	11/120	111/18337	1.61466e-10	1.26481e-08	7.76169e-09	CHRM3/CHRM1/ADRB1/CHRM5/CHRM2/DRD2/GABRA1/DRD1/HRH1/GRIA2/CHRNA2	11
MF	GO:0098960	postsynaptic neurotransmitter receptor activity	9/120	62/18337	2.46308e-10	1.50156e-08	9.21449e-09	CHRM3/CHRM1/ADRB1/CHRM5/CHRM2/DRD2/GABRA1/DRD1/CHRNA2	9
MF	GO:0001223	transcription coactivator binding	7/120	26/18337	2.55584e-10	1.50156e-08	9.21449e-09	AR/PGR/ESR1/RELA/PPARA/CREB1/AHR	7
MF	GO:0042277	peptide binding	15/120	315/18337	2.23968e-09	1.16961e-07	7.17744e-08	ADRB2/RELA/LDLR/CAT/PPARG/GSTP1/EPHB2/OPRD1/OPRM1/RXRA/ACHE/GRIA2/INSR/GSTM1/GSTM2	15
MF	GO:0099528	G protein-coupled neurotransmitter receptor activity	5/120	10/18337	2.70939e-09	1.27341e-07	7.81444e-08	CHRM3/CHRM1/ADRB1/CHRM5/CHRM2	5
MF	GO:0140297	DNA-binding transcription factor binding	16/120	376/18337	3.17492e-09	1.35656e-07	8.32467e-08	AR/NCOA2/ESR1/RELA/BCL2/PPARG/PPARA/NCOA1/GSK3B/JUN/TP53/CREB1/RXRA/MAPK14/STAT1/NR1I2	16
MF	GO:0016705	oxidoreductase activity, acting on paired donors, with incorporation or reduction of molecular oxygen	11/120	160/18337	8.0912e-09	3.16905e-07	1.94473e-07	PTGS2/PTGS1/CYP19A1/AKR1C1/NOS2/HMOX1/CYP3A4/CYP1A2/CYP1A1/CYP1B1/AKR1C3	11
MF	GO:0003707	steroid hormone receptor activity	6/120	26/18337	1.43253e-08	5.17915e-07	3.17824e-07	NR3C2/PGR/ESR1/PPARA/ESR2/RXRA	6
MF	GO:0061629	RNA polymerase II-specific DNA-binding transcription factor binding	13/120	271/18337	2.58104e-08	8.66491e-07	5.31732e-07	NCOA2/ESR1/RELA/PPARG/PPARA/NCOA1/GSK3B/JUN/CREB1/RXRA/MAPK14/STAT1/NR1I2	13
MF	GO:0020037	heme binding	10/120	140/18337	2.76669e-08	8.66897e-07	5.31982e-07	PTGS2/PTGS1/CAT/CYP19A1/NOS2/HMOX1/CYP3A4/CYP1A2/CYP1A1/CYP1B1	10
MF	GO:0046906	tetrapyrrole binding	10/120	150/18337	5.34025e-08	1.5617e-06	9.58354e-07	PTGS2/PTGS1/CAT/CYP19A1/NOS2/HMOX1/CYP3A4/CYP1A2/CYP1A1/CYP1B1	10
MF	GO:0019902	phosphatase binding	11/120	193/18337	5.64869e-08	1.5617e-06	9.58354e-07	AKT1/BCL2/MAPK3/MAPK1/BAD/SOD1/PPARG/PPARA/TP53/SLC6A3/MAPK14	11
MF	GO:0001221	transcription coregulator binding	7/120	61/18337	1.40313e-07	3.66374e-06	2.2483e-06	AR/PGR/ESR1/RELA/PPARA/CREB1/AHR	7
MF	GO:0015464	acetylcholine receptor activity	5/120	22/18337	2.6589e-07	6.57727e-06	4.03622e-06	CHRM3/CHRM1/CHRM5/CHRM2/CHRNA2	5
MF	GO:0005496	steroid binding	8/120	100/18337	2.99428e-07	7.03655e-06	4.31806e-06	AR/NR3C2/PGR/ESR1/UGT1A1/SOAT2/ESR2/CYP3A4	8
MF	GO:0004497	monooxygenase activity	8/120	101/18337	3.23422e-07	7.2385e-06	4.44199e-06	CYP19A1/AKR1C1/NOS2/CYP3A4/CYP1A2/CYP1A1/CYP1B1/AKR1C3	8
MF	GO:0033293	monocarboxylic acid binding	7/120	71/18337	4.05252e-07	8.65765e-06	5.31287e-06	PPARG/GSTP1/UGT1A1/AKR1C1/RXRA/GSTM2/AKR1C3	7
MF	GO:0001224	RNA polymerase II transcription coregulator binding	5/120	24/18337	4.24688e-07	8.67842e-06	5.32561e-06	AR/PGR/ESR1/RELA/CREB1	5
MF	GO:0070330	aromatase activity	5/120	25/18337	5.28091e-07	1.03418e-05	6.34636e-06	CYP19A1/CYP3A4/CYP1A2/CYP1A1/CYP1B1	5
MF	GO:0016209	antioxidant activity	7/120	86/18337	1.51012e-06	2.83902e-05	1.7422e-05	PTGS2/PTGS1/SOD1/CAT/GSTP1/GSR/GSTM2	7
MF	GO:0004707	MAP kinase activity	4/120	14/18337	1.65973e-06	3.00027e-05	1.84115e-05	MAPK3/MAPK1/MAPK8/MAPK14	4
MF	GO:0002020	protease binding	8/120	131/18337	2.35197e-06	4.09416e-05	2.51243e-05	BCL2/CASP3/LDLR/DPP4/GSK3B/TP53/TIMP1/SLC6A3	8
MF	GO:0004993	G protein-coupled serotonin receptor activity	5/120	34/18337	2.63863e-06	4.2764e-05	2.62427e-05	CHRM3/CHRM1/CHRM5/CHRM2/HRH1	5
MF	GO:0099589	serotonin receptor activity	5/120	34/18337	2.63863e-06	4.2764e-05	2.62427e-05	CHRM3/CHRM1/CHRM5/CHRM2/HRH1	5
MF	GO:0008144	drug binding	6/120	61/18337	2.86676e-06	4.49126e-05	2.75611e-05	GSTP1/PPARA/SLC6A3/SLC6A4/GABRA1/NR1I2	6
MF	GO:0035173	histone kinase activity	4/120	16/18337	2.98726e-06	4.49784e-05	2.76015e-05	CHEK1/CDK2/PRKCA/CDK1	4
MF	GO:0016712	oxidoreductase activity, acting on paired donors, with incorporation or reduction of molecular oxygen, reduced flavin or flavoprotein as one donor, and incorporation of one atom of oxygen	5/120	35/18337	3.06236e-06	4.49784e-05	2.76015e-05	CYP19A1/CYP3A4/CYP1A2/CYP1A1/CYP1B1	5
MF	GO:0031406	carboxylic acid binding	9/120	184/18337	3.40625e-06	4.85133e-05	2.97708e-05	PPARG/GSTP1/UGT1A1/AKR1C1/NOS2/RXRA/SELE/GSTM2/AKR1C3	9
MF	GO:0008395	steroid hydroxylase activity	5/120	38/18337	4.66136e-06	6.44364e-05	3.95422e-05	CYP19A1/CYP3A4/CYP1A2/CYP1A1/CYP1B1	5
MF	GO:0019903	protein phosphatase binding	8/120	148/18337	5.83894e-06	7.84086e-05	4.81164e-05	AKT1/BCL2/BAD/SOD1/PPARG/TP53/SLC6A3/MAPK14	8
MF	GO:0001091	RNA polymerase II general transcription initiation factor binding	4/120	19/18337	6.26597e-06	8.18058e-05	5.02011e-05	AR/ESR1/TP53/AHR	4
MF	GO:0016709	oxidoreductase activity, acting on paired donors, with incorporation or reduction of molecular oxygen, NAD(P)H as one donor, and incorporation of one atom of oxygen	5/120	48/18337	1.50927e-05	0.000191719	0.00011765	AKR1C1/NOS2/CYP3A4/CYP1A1/AKR1C3	5
MF	GO:0001540	amyloid-beta binding	6/120	84/18337	1.85693e-05	0.000229672	0.000140941	ADRB2/LDLR/EPHB2/ACHE/GRIA2/INSR	6
MF	GO:0016298	lipase activity	7/120	130/18337	2.34253e-05	0.000282305	0.00017324	PLB1/CES1/PLA2G4A/CHRM3/CHRM1/CHRM5/HMOX1	7
MF	GO:0004601	peroxidase activity	5/120	53/18337	2.46431e-05	0.000289556	0.00017769	PTGS2/PTGS1/CAT/GSTP1/GSTM2	5
MF	GO:0097199	cysteine-type endopeptidase activity involved in apoptotic signaling pathway	3/120	10/18337	3.17179e-05	0.000363596	0.000223125	CASP3/CASP9/CASP8	3
MF	GO:0017171	serine hydrolase activity	8/120	188/18337	3.32125e-05	0.000371664	0.000228076	F7/DPP4/PRSS1/MMP9/ACHE/PLAU/CTRB1/MMP1	8
MF	GO:0016684	oxidoreductase activity, acting on peroxide as acceptor	5/120	57/18337	3.52143e-05	0.0003849	0.000236199	PTGS2/PTGS1/CAT/GSTP1/GSTM2	5
MF	GO:0035257	nuclear hormone receptor binding	7/120	140/18337	3.77398e-05	0.000400399	0.00024571	NCOA2/ESR1/PPARG/NCOA1/RXRA/STAT1/NR1I2	7
MF	GO:0097110	scaffold protein binding	5/120	58/18337	3.83361e-05	0.000400399	0.00024571	MAPK3/SCN5A/KCNH2/CASP8/IKBKB	5
MF	GO:0044389	ubiquitin-like protein ligase binding	10/120	312/18337	3.91915e-05	0.000400434	0.000245731	RELA/BCL2/SCN5A/KCNH2/GSK3B/JUN/TP53/CDKN1A/CASP8/STAT1	10
MF	GO:0016922	nuclear receptor binding	6/120	97/18337	4.21296e-05	0.000421296	0.000258534	NCOA2/ESR1/PPARG/NCOA1/RXRA/NR1I2	6
MF	GO:0015378	sodium:chloride symporter activity	3/120	11/18337	4.34038e-05	0.000424996	0.000260804	SLC6A2/SLC6A3/SLC6A4	3
MF	GO:0051721	protein phosphatase 2A binding	4/120	31/18337	4.78715e-05	0.000459176	0.000281779	AKT1/BCL2/TP53/SLC6A3	4
MF	GO:0046982	protein heterodimerization activity	10/120	324/18337	5.3824e-05	0.000505946	0.00031048	BCL2/BAX/TP53/ADRB1/ADRA2A/ADRA2C/ADRA1A/ADRA1B/IKBKB/AHR	10
MF	GO:0004032	alditol:NADP+ 1-oxidoreductase activity	3/120	12/18337	5.75954e-05	0.000520574	0.000319456	AKR1C1/AKR1B1/AKR1C3	3
MF	GO:0043295	glutathione binding	3/120	12/18337	5.75954e-05	0.000520574	0.000319456	GSTP1/GSTM1/GSTM2	3
MF	GO:0016836	hydro-lyase activity	5/120	64/18337	6.1827e-05	0.000548277	0.000336457	FASN/CA2/CYP1A2/CYP1A1/CYP1B1	5
MF	GO:0004620	phospholipase activity	6/120	105/18337	6.57595e-05	0.000572351	0.00035123	PLB1/PLA2G4A/CHRM3/CHRM1/CHRM5/HMOX1	6
MF	GO:1900750	oligopeptide binding	3/120	13/18337	7.45165e-05	0.000636777	0.000390766	GSTP1/GSTM1/GSTM2	3
MF	GO:0015373	anion:sodium symporter activity	3/120	14/18337	9.43865e-05	0.000792173	0.000486126	SLC6A2/SLC6A3/SLC6A4	3
MF	GO:0070491	repressing transcription factor binding	5/120	71/18337	0.0001018	0.000839405	0.000515111	RELA/BCL2/PPARG/PPARA/STAT1	5
MF	GO:0097153	cysteine-type endopeptidase activity involved in apoptotic process	3/120	15/18337	0.00011742	0.000937692	0.000575426	CASP3/CASP9/CASP8	3
MF	GO:0004252	serine-type endopeptidase activity	7/120	168/18337	0.000119374	0.000937692	0.000575426	F7/DPP4/PRSS1/MMP9/PLAU/CTRB1/MMP1	7
MF	GO:0019825	oxygen binding	4/120	39/18337	0.000120185	0.000937692	0.000575426	CYP19A1/CYP3A4/CYP1A1/CYP1B1	4
MF	GO:0004674	protein serine/threonine kinase activity	11/120	430/18337	0.0001217	0.000937692	0.000575426	AKT1/MAPK3/MAPK1/CHEK1/GSK3B/MAPK8/CDK2/PRKCA/MAPK14/IKBKB/CDK1	11
MF	GO:0031625	ubiquitin protein ligase binding	9/120	293/18337	0.000133409	0.00101133	0.000620612	RELA/BCL2/SCN5A/KCNH2/GSK3B/JUN/TP53/CDKN1A/CASP8	9
MF	GO:0016616	oxidoreductase activity, acting on the CH-OH group of donors, NAD or NADP as acceptor	6/120	120/18337	0.00013784	0.00102833	0.000631046	FASN/HMGCR/AKR1C1/ADH1C/AKR1B1/AKR1C3	6
MF	GO:0051427	hormone receptor binding	7/120	173/18337	0.000143225	0.00105181	0.000645456	NCOA2/ESR1/PPARG/NCOA1/RXRA/STAT1/NR1I2	7
MF	GO:0051879	Hsp90 protein binding	4/120	41/18337	0.000146491	0.00105924	0.000650015	KDR/AHSA1/CYP1A1/AHR	4
MF	GO:0031072	heat shock protein binding	6/120	123/18337	0.000157826	0.00110751	0.000679634	BAX/CREB1/KDR/AHSA1/CYP1A1/AHR	6
MF	GO:0001228	DNA-binding transcription activator activity, RNA polymerase II-specific	11/120	443/18337	0.000157878	0.00110751	0.000679634	AR/PGR/ESR1/RELA/PPARA/SREBF1/JUN/TP53/CREB1/NR1I2/NR1I3	11
MF	GO:0016835	carbon-oxygen lyase activity	5/120	79/18337	0.000169035	0.00116276	0.000713544	FASN/CA2/CYP1A2/CYP1A1/CYP1B1	5
MF	GO:0001216	DNA-binding transcription activator activity	11/120	447/18337	0.000170704	0.00116276	0.000713544	AR/PGR/ESR1/RELA/PPARA/SREBF1/JUN/TP53/CREB1/NR1I2/NR1I3	11
MF	GO:0015377	cation:chloride symporter activity	3/120	17/18337	0.000173815	0.00116705	0.000716171	SLC6A2/SLC6A3/SLC6A4	3
MF	GO:0004712	protein serine/threonine/tyrosine kinase activity	4/120	44/18337	0.000193421	0.00128039	0.000785728	AKT1/MAPK3/MAPK1/MAPK14	4
MF	GO:0004708	MAP kinase kinase activity	3/120	18/18337	0.000207584	0.00135506	0.000831549	MAPK3/MAPK1/MAPK14	3
MF	GO:0140296	general transcription initiation factor binding	4/120	45/18337	0.000211224	0.00135551	0.000831825	AR/ESR1/TP53/AHR	4
MF	GO:0016614	oxidoreductase activity, acting on CH-OH group of donors	6/120	130/18337	0.000213421	0.00135551	0.000831825	FASN/HMGCR/AKR1C1/ADH1C/AKR1B1/AKR1C3	6
MF	GO:0008236	serine-type peptidase activity	7/120	186/18337	0.000223755	0.0014022	0.000860474	F7/DPP4/PRSS1/MMP9/PLAU/CTRB1/MMP1	7
MF	GO:0005326	neurotransmitter transmembrane transporter activity	3/120	19/18337	0.000245331	0.00151718	0.000931035	SLC6A2/SLC6A3/SLC6A4	3
MF	GO:0099529	neurotransmitter receptor activity involved in regulation of postsynaptic membrane potential	4/120	47/18337	0.000250326	0.00152796	0.000937651	CHRM1/ADRB1/GABRA1/CHRNA2	4
MF	GO:0031690	adrenergic receptor binding	3/120	20/18337	0.000287249	0.00173086	0.00106216	ADRB1/ADRA2A/ADRA2C	3
MF	GO:0032813	tumor necrosis factor receptor superfamily binding	4/120	49/18337	0.000294376	0.00175135	0.00107474	CASP3/CASP8/FASLG/STAT1	4
MF	GO:0005123	death receptor binding	3/120	21/18337	0.000333528	0.00193529	0.00118761	CASP3/CASP8/FASLG	3
MF	GO:0008106	alcohol dehydrogenase (NADP+) activity	3/120	21/18337	0.000333528	0.00193529	0.00118761	AKR1C1/AKR1B1/AKR1C3	3
MF	GO:0052689	carboxylic ester hydrolase activity	6/120	143/18337	0.000356769	0.00204489	0.00125487	PLB1/CES1/PLA2G4A/CA2/ACHE/PON1	6
MF	GO:0015296	anion:cation symporter activity	3/120	22/18337	0.000384351	0.00217645	0.0013356	SLC6A2/SLC6A3/SLC6A4	3
MF	GO:0050661	NADP binding	4/120	53/18337	0.000398735	0.00223102	0.00136909	CAT/HMGCR/GSR/NOS2	4
MF	GO:0005506	iron ion binding	6/120	150/18337	0.000460276	0.00254506	0.0015618	CYP19A1/CYP3A4/CYP1A2/CYP1A1/CYP1B1/ALOX5	6
MF	GO:0004175	endopeptidase activity	10/120	438/18337	0.000610737	0.00333775	0.00204825	CASP3/F7/DPP4/PRSS1/CASP9/MMP9/CASP8/PLAU/CTRB1/MMP1	10
MF	GO:0004364	glutathione transferase activity	3/120	26/18337	0.000636641	0.00336204	0.00206315	GSTP1/GSTM1/GSTM2	3
MF	GO:0004435	phosphatidylinositol phospholipase C activity	3/120	26/18337	0.000636641	0.00336204	0.00206315	CHRM3/CHRM1/CHRM5	3
MF	GO:0016628	oxidoreductase activity, acting on the CH-CH group of donors, NAD or NADP as acceptor	3/120	26/18337	0.000636641	0.00336204	0.00206315	FASN/AKR1C1/AKR1C3	3
MF	GO:0004033	aldo-keto reductase (NADP) activity	3/120	27/18337	0.000712816	0.00368157	0.00225924	AKR1C1/AKR1B1/AKR1C3	3
MF	GO:0035035	histone acetyltransferase binding	3/120	27/18337	0.000712816	0.00368157	0.00225924	TP53/CREB1/STAT1	3
MF	GO:0004629	phospholipase C activity	3/120	28/18337	0.000794558	0.00405916	0.00249095	CHRM3/CHRM1/CHRM5	3
MF	GO:0030332	cyclin binding	3/120	30/18337	0.000975373	0.0049293	0.00302493	CDK2/CDKN1A/CDK1	3
MF	GO:0005164	tumor necrosis factor receptor binding	3/120	31/18337	0.00107475	0.00531806	0.00326349	CASP8/FASLG/STAT1	3
MF	GO:0001098	basal transcription machinery binding	4/120	69/18337	0.00108624	0.00531806	0.00326349	AR/ESR1/TP53/AHR	4
MF	GO:0001099	basal RNA polymerase II transcription machinery binding	4/120	69/18337	0.00108624	0.00531806	0.00326349	AR/ESR1/TP53/AHR	4
MF	GO:0001618	virus receptor activity	4/120	76/18337	0.00155646	0.0075416	0.00462799	LDLR/DPP4/CDK1/ICAM1	4
MF	GO:0140272	exogenous protein binding	4/120	77/18337	0.00163354	0.00783431	0.00480762	LDLR/DPP4/CDK1/ICAM1	4
MF	GO:0033613	activating transcription factor binding	4/120	78/18337	0.00171323	0.00813353	0.00499124	RELA/PPARG/JUN/CREB1	4
MF	GO:0005504	fatty acid binding	3/120	37/18337	0.00180553	0.00842667	0.00517112	PPARG/GSTP1/GSTM2	3
MF	GO:0001094	TFIID-class transcription factor complex binding	2/120	10/18337	0.00184669	0.00842667	0.00517112	TP53/AHR	2
MF	GO:0030283	testosterone dehydrogenase [NAD(P)] activity	2/120	10/18337	0.00184669	0.00842667	0.00517112	AKR1C1/AKR1C3	2
MF	GO:0051400	BH domain binding	2/120	10/18337	0.00184669	0.00842667	0.00517112	BCL2/BAX	2
MF	GO:0030544	Hsp70 protein binding	3/120	39/18337	0.00210356	0.0095065	0.00583377	BAX/CREB1/CYP1A1	3
MF	GO:0009055	electron transfer activity	5/120	138/18337	0.00214162	0.0095863	0.00588275	CYP19A1/GSR/AKR1B1/MAOB/CYP1A2	5
MF	GO:0032052	bile acid binding	2/120	11/18337	0.00224743	0.0097594	0.00598897	AKR1C1/AKR1C3	2
MF	GO:0070513	death domain binding	2/120	11/18337	0.00224743	0.0097594	0.00598897	BCL2/BAX	2
MF	GO:0102545	phosphatidyl phospholipase B activity	2/120	11/18337	0.00224743	0.0097594	0.00598897	PLB1/PLA2G4A	2
MF	GO:0001046	core promoter sequence-specific DNA binding	3/120	40/18337	0.00226335	0.0097594	0.00598897	RELA/TP53/STAT1	3
MF	GO:0030331	estrogen receptor binding	3/120	41/18337	0.00243047	0.0103847	0.00637272	ESR1/PPARG/NCOA1	3
MF	GO:0004861	cyclin-dependent protein serine/threonine kinase inhibitor activity	2/120	12/18337	0.00268539	0.0110714	0.00679407	CASP3/CDKN1A	2
MF	GO:0008353	RNA polymerase II CTD heptapeptide repeat kinase activity	2/120	12/18337	0.00268539	0.0110714	0.00679407	MAPK1/CDK1	2
MF	GO:0042166	acetylcholine binding	2/120	12/18337	0.00268539	0.0110714	0.00679407	CHRM3/ACHE	2
MF	GO:0052650	NADP-retinol dehydrogenase activity	2/120	12/18337	0.00268539	0.0110714	0.00679407	AKR1B1/AKR1C3	2
MF	GO:0008081	phosphoric diester hydrolase activity	4/120	89/18337	0.00277552	0.0113434	0.00696103	CHRM3/CHRM1/CHRM5/HMOX1	4
MF	GO:0072341	modified amino acid binding	4/120	93/18337	0.00325334	0.0131816	0.00808907	FASN/GSTP1/GSTM1/GSTM2	4
MF	GO:0050998	nitric-oxide synthase binding	2/120	14/18337	0.00367105	0.0147469	0.00904964	SCN5A/SLC6A4	2
MF	GO:1901618	organic hydroxy compound transmembrane transporter activity	3/120	49/18337	0.00404433	0.0161088	0.00988533	SLC6A2/SLC6A3/SLC6A4	3
MF	GO:0016538	cyclin-dependent protein serine/threonine kinase regulator activity	3/120	50/18337	0.00428215	0.0169127	0.0103787	CASP3/CDKN1A/CCNA2	3
MF	GO:0015108	chloride transmembrane transporter activity	4/120	101/18337	0.00437139	0.0169798	0.0104198	SLC6A2/SLC6A3/SLC6A4/GABRA1	4
MF	GO:0051087	chaperone binding	4/120	101/18337	0.00437139	0.0169798	0.0104198	SOD1/BAX/TP53/AHSA1	4
MF	GO:0001085	RNA polymerase II transcription factor binding	3/120	52/18337	0.00478287	0.0180471	0.0110748	AR/GSK3B/TP53	3
MF	GO:0016641	oxidoreductase activity, acting on the CH-NH2 group of donors, oxygen as acceptor	2/120	16/18337	0.00479975	0.0180471	0.0110748	MAOB/VCAM1	2
MF	GO:0035497	cAMP response element binding	2/120	16/18337	0.00479975	0.0180471	0.0110748	JUN/CREB1	2
MF	GO:0042165	neurotransmitter binding	2/120	16/18337	0.00479975	0.0180471	0.0110748	CHRM3/ACHE	2
MF	GO:0047485	protein N-terminus binding	4/120	106/18337	0.00518777	0.0193512	0.0118751	RELA/NCOA1/TP53/SLC6A3	4
MF	GO:0046965	retinoid X receptor binding	2/120	17/18337	0.00541654	0.0200455	0.0123011	PPARG/NCOA1	2
MF	GO:0043621	protein self-association	3/120	56/18337	0.00588675	0.0216154	0.0132646	PPARG/TP53/ACHE	3
MF	GO:0000979	RNA polymerase II core promoter sequence-specific DNA binding	2/120	18/18337	0.00606766	0.0217695	0.0133591	RELA/STAT1	2
MF	GO:0004303	estradiol 17-beta-dehydrogenase activity	2/120	18/18337	0.00606766	0.0217695	0.0133591	AKR1C1/AKR1C3	2
MF	GO:0016500	protein-hormone receptor activity	2/120	18/18337	0.00606766	0.0217695	0.0133591	ADIPOR2/INSR	2
MF	GO:0016765	transferase activity, transferring alkyl or aryl (other than methyl) groups	3/120	57/18337	0.00618451	0.0220206	0.0135132	GSTP1/GSTM1/GSTM2	3
MF	GO:0043177	organic acid binding	4/120	114/18337	0.00669647	0.023523	0.0144351	PPARG/UGT1A1/NOS2/RXRA	4
MF	GO:0016627	oxidoreductase activity, acting on the CH-CH group of donors	3/120	59/18337	0.00680664	0.023523	0.0144351	FASN/AKR1C1/AKR1C3	3
MF	GO:0022824	transmitter-gated ion channel activity	3/120	59/18337	0.00680664	0.023523	0.0144351	GABRA1/GRIA2/CHRNA2	3
MF	GO:0022835	transmitter-gated channel activity	3/120	59/18337	0.00680664	0.023523	0.0144351	GABRA1/GRIA2/CHRNA2	3
MF	GO:0004714	transmembrane receptor protein tyrosine kinase activity	3/120	61/18337	0.00746469	0.0250813	0.0153914	EPHB2/KDR/INSR	3
MF	GO:0001972	retinoic acid binding	2/120	20/18337	0.00747102	0.0250813	0.0153914	UGT1A1/RXRA	2
MF	GO:0004745	retinol dehydrogenase activity	2/120	20/18337	0.00747102	0.0250813	0.0153914	ADH1C/AKR1C3	2
MF	GO:0016638	oxidoreductase activity, acting on the CH-NH2 group of donors	2/120	20/18337	0.00747102	0.0250813	0.0153914	MAOB/VCAM1	2
MF	GO:0004602	glutathione peroxidase activity	2/120	22/18337	0.00900613	0.0298129	0.0182951	GSTP1/GSTM2	2
MF	GO:0016829	lyase activity	5/120	194/18337	0.00900731	0.0298129	0.0182951	FASN/CA2/CYP1A2/CYP1A1/CYP1B1	5
MF	GO:0004622	lysophospholipase activity	2/120	24/18337	0.0106694	0.0350672	0.0215194	PLB1/PLA2G4A	2
MF	GO:0042923	neuropeptide binding	2/120	25/18337	0.011548	0.0376912	0.0231297	OPRD1/OPRM1	2
MF	GO:0015370	solute:sodium symporter activity	3/120	72/18337	0.0117454	0.0380713	0.0233629	SLC6A2/SLC6A3/SLC6A4	3
MF	GO:0005230	extracellular ligand-gated ion channel activity	3/120	73/18337	0.0121913	0.0390326	0.0239528	GABRA1/GRIA2/CHRNA2	3
MF	GO:0017025	TBP-class protein binding	2/120	26/18337	0.0124572	0.0390326	0.0239528	ESR1/AHR	2
MF	GO:0042974	retinoic acid receptor binding	2/120	26/18337	0.0124572	0.0390326	0.0239528	PPARG/NCOA1	2
MF	GO:0102567	phospholipase A2 activity (consuming 1,2-dipalmitoylphosphatidylcholine)	2/120	26/18337	0.0124572	0.0390326	0.0239528	PLB1/PLA2G4A	2
MF	GO:0102568	phospholipase A2 activity consuming 1,2-dioleoylphosphatidylethanolamine)	2/120	26/18337	0.0124572	0.0390326	0.0239528	PLB1/PLA2G4A	2
MF	GO:0038024	cargo receptor activity	3/120	75/18337	0.0131121	0.0402896	0.0247242	LDLR/CD163/INSR	3
MF	GO:0015267	channel activity	8/120	477/18337	0.0131839	0.0402896	0.0247242	BCL2/SCN5A/KCNH2/BAX/OPRM1/GABRA1/GRIA2/CHRNA2	8
MF	GO:0015276	ligand-gated ion channel activity	4/120	139/18337	0.0132013	0.0402896	0.0247242	KCNH2/GABRA1/GRIA2/CHRNA2	4
MF	GO:0022834	ligand-gated channel activity	4/120	139/18337	0.0132013	0.0402896	0.0247242	KCNH2/GABRA1/GRIA2/CHRNA2	4
MF	GO:0022803	passive transmembrane transporter activity	8/120	478/18337	0.0133368	0.0404407	0.0248169	BCL2/SCN5A/KCNH2/BAX/OPRM1/GABRA1/GRIA2/CHRNA2	8
[truncated: 30 more rows]
